# Supplementary material for: In-Depth Characterization of Sheep (Ovis aries) Milk Whey Proteome and Comparison with Cow (Bos taurus)
Source: PLoS One. 2015 Oct 8;10(10):e0139774. doi: 10.1371/journal.pone.0139774 (PMC4598025; doi:10.1371/journal.pone.0139774)
Supplement: S1 Table — (XLSX) [file pone.0139774.s002.xlsx]

## Sheet: S1a Table
Supplementary Table S1a: 483 sheep milk whey protein entries identified by 1D-PAGE/LCMS/MS.
Accession	Description	ΣCoverage	Σ# Proteins	Σ# Unique Peptides	Σ# Peptides	Σ# PSMs	A7: Area	B7: Area	C7: Area	Score A2	Coverage A2	# Peptides A2	# PSM A2	Score A4	Coverage A4	# Peptides A4	# PSM A4	Score A5	Coverage A5	# Peptides A5	# PSM A5	Score B2	Coverage B2	# Peptides B2	# PSM B2	Score B4	Coverage B4	# Peptides B4	# PSM B4	Score B5	Coverage B5	# Peptides B5	# PSM B5	Score C2	Coverage C2	# Peptides C2	# PSM C2	Score C4	Coverage C4	# Peptides C4	# PSM C4	Score C5	Coverage C5	# Peptides C5	# PSM C5	# AAs	MW [kDa]	calc. pI
54037712	RecName: Full=Beta-lactoglobulin; Short=Beta-LG	96.91	3	1	22	984	4.36305e+09	3.40409e+09	1.24666e+09	304.107	92.59	16	89	11005.7	86.42	16	92	1554.51	84.57	14	71	459.51	92.59	18	133	17143.5	92.59	19	140	2558.96	95.06	19	122	404.998	92.59	17	112	15064.1	96.91	20	113	2758.86	95.06	19	112	162	18.1394	5.37646
	Sequence	# PSMs	# Proteins	# Protein Groups	Protein Group Accessions	Modifications	MH+ [Da]	A7: Area	B7: Area	C7: Area	q-Value	PEP	A2	C2	XCorr A2	XCorr C2	A4	C4	Amanda Score A4	Amanda Score C4	E-Value A4	P-Value A4	E-Value C4	P-Value C4	A5	C5	IonScore A5	IonScore C5	Exp Value A5	Exp Value C5	B2	XCorr B2	B4	Amanda Score B4	E-Value B4	P-Value B4	B5	IonScore B5	Exp Value B5	# Missed Cleavages
	VAGTWHSLAMAASDISLLDAQSAPLR	25	3	1	54037712	M10(Oxidation)	2697.37	8.41853e+07	6.43719e+06	1.46551e+08	0	3.361e-06	High	High	5.70502	5.61949	High	High	161.25	206.969	2.42382e-13	7.49945e-17	6.3864e-18	2.00957e-21	High	High	79.13	91.83	5.69359e-07	3.01499e-08	High	5.58526	High	160.16	3.37333e-13	9.63808e-17	High	55.95	0.000115995	0
	YLLFCMENSAEPEQSLACQCLVR	58	4	2	54037712;223780	C5(Carbamidomethyl); M6(Oxidation); C18(Carbamidomethyl); C20(Carbamidomethyl)	2834.26	1.45865e+08	2.39665e+08	2.24272e+08	0	6.717e-08	High	High	5.63419	5.26591	High	High	192.06	173.15	1.20157e-16	6.22255e-20	7.47513e-15	4.84141e-18	High	High	69.39	82.56	3.33157e-06	1.61673e-07	High	5.40353	High	164.197	7.73491e-14	3.80468e-17	High	84.98	9.26059e-08	0
	KYLLFCMENSAEPEQSLACQCLVR	7	4	2	54037712;223780	C6(Carbamidomethyl); M7(Oxidation); C19(Carbamidomethyl); C21(Carbamidomethyl)	2962.36	1.32659e+07	9.92176e+06	9.86015e+06	0	3.79e-08	High	High	5.34666	5.06287		High		108.527			4.75836e-08	1.40365e-11		High		33.4		0.0189463	High	5.15751	High	157.831	4.37815e-13	1.64778e-16	High	44.17	0.00164806	1
	IDALNENKVLVLDTDYKK	58	5	2	54037712;223780	N5(Deamidated)	2092.12	2.18414e+07	1.26288e+07	1.44798e+07	0	9.852e-11	High	High	5.31178	5.57088	High	High	229.595	242.368	9.62663e-21	1.09768e-23	5.26423e-22	5.79761e-25	High	High	66.58	65.11	6.41775e-06	9.20332e-06	High	5.64159	High	258.705	1.22621e-23	1.34748e-26	High	66.43	6.79117e-06	2
	VYVEELKPTPEGNLEILLQK	107	5	2	54037712;223780		2312.28	4.71407e+08	1.91851e+09	3.66326e+08	0	0.001509	High	High	4.77709	4.76321	High	High	184.195	174.668	1.99462e-16	3.80653e-19	1.80912e-15	3.41344e-18	High	High	53.7	57.53	7.29451e-05	3.00226e-05	High	5.34983	High	193.285	2.17334e-17	4.69403e-20	High	62.59	9.30865e-06	0
	TPEVDNEALEKFDK	118	4	2	54037712;223780		1634.79	9.7985e+09	4.52197e+09	3.48784e+08	0	1.54e-05	High	High	4.61957	4.41943	High	High	134.029	153.165	4.61933e-11	3.95491e-14	5.58205e-13	4.82459e-16	High	High	54.11	66.68	0.000166322	9.26789e-06	High	4.22074	High	164.177	4.60928e-14	3.82196e-17	High	73.66	1.85987e-06	1
	IDALNENKVLVLDTDYKK	66	5	2	54037712;223780		2091.13	5.50636e+07	5.17286e+08	2.10303e+08	0	2.464e-06	High	High	4.30784	5.59682	High	High	160.593	259.777	6.03618e-14	8.7228e-17	7.12599e-24	1.05258e-26	High	High	50.16	69.01	0.000233729	2.89515e-06	High	4.4726	High	182.564	3.75135e-16	5.54114e-19	High	53.27	0.000113741	2
	IPAVFKIDALNENK	19	5	2	54037712;223780		1571.88	8.68786e+07	1.79047e+08	5.50257e+07	0	0.001056	High	High	4.26348	4.73364	High	High	119.447	150.242	5.54223e-10	1.1357e-12	4.53955e-13	9.45739e-16	High	High	41.35	63.21	0.0017771	1.16995e-05	High	4.69812	High	158.047	7.65107e-14	1.56784e-16	High	67.05	4.78313e-06	1
	LAFNPTQLEGQCHV	27	4	2	54037712;223780	Q11(Deamidated); C12(Carbamidomethyl)	1614.76	6.98791e+06	9.16578e+07	8.26503e+07	0	8.317e-05	High	High	4.17127	4.03287	High	High	131.359	170.287	1.39767e-10	7.31382e-14	9.97774e-15	9.35998e-18	High	High	56.37	69.4	6.36662e-05	3.30668e-06	High	3.89952	High	116.365	2.45704e-09	2.30925e-12	High	61.32	2.11041e-05	0
	YLLFCMENSAEPEQSLACQCLVR	17	4	2	54037712;223780	C5(Carbamidomethyl); C18(Carbamidomethyl); C20(Carbamidomethyl)	2818.27	6.1729e+06	1.29922e+07	1.26846e+07	0	2.131e-05	High	High	4.16399	4.67885	High	High	218.076	174.421	2.98429e-19	1.55756e-22	7.44414e-15	3.61366e-18	High	High	78.1	76.33	5.05689e-07	8.02027e-07	High	5.25761	High	216.939	4.16875e-19	2.02367e-22	High	42.76	0.0018035	0
	TPEVDNEALEKFDK	42	4	2	54037712;223780	N6(Deamidated)	1635.77	8.88048e+07	5.8709e+07	3.11134e+07	0	0.0008783	High	High	4.07667	4.60815	High	High	131.037	159.216	8.39643e-11	7.87658e-14	1.36561e-13	1.1979e-16	High	High	37.44	52.39	0.00598602	0.000211097	High	5.07232	High	166.48	2.56383e-14	2.24897e-17	High	42.45	0.00206778	1
	LAFNPTQLEGQCHV	77	4	2	54037712;223780	C12(Carbamidomethyl)	1613.77	4.38957e+08	4.98174e+08	2.06873e+08	0	1.386e-06	High	High	3.74964	4.31649	High	High	157.415	171.224	1.6773e-13	1.8133e-16	7.89771e-15	7.54318e-18	High	High	52.2	64.45	0.000197338	1.17726e-05	High	4.76853	High	174.623	3.611e-15	3.4489e-18	High	57.64	5.63912e-05	0
	VYVEELKPTPEGNLEILLQKWENGECAQK	13	5	2	54037712;223780	C26(Carbamidomethyl)	3414.73	6.72411e+06	2.67512e+07	2.82518e+07	0	6.599e-06	High	High	3.74267	5.03429		High		131.598			3.96983e-10	6.92211e-14		High		57.11		0.000138607	High	5.15785	High	107.203	1.0952e-07	1.90403e-11	High	39.53	0.00788921	1
	TPEVDNEALEK	17	4	2	54037712;223780	N6(Deamidated)	1245.59	9.39733e+06	7.7328e+06	5.35126e+06	0	0.0001438	High	High	3.54708	3.50132	High	High	144.58	122.661	1.46661e-12	3.48362e-15	1.91809e-10	5.41834e-13	High	High	46	49.68	0.000450884	0.000208296	High	3.42936	High	122.648	2.33688e-10	5.43461e-13	High	45.85	0.000470629	0
	TPEVDNEALEKFDKALK	16	4	2	54037712;223780		1947.01	6.59883e+06	3.91524e+06	4.30755e+06	0	0.004701	High	High	3.33092	3.51503	High	High	101.317	86.4786	1.1282e-07	7.38353e-11	3.42191e-06	2.24978e-09							High	3.37176	High	86.7442	3.23372e-06	2.11631e-09				2
	VYVEELKPTPEGNLEILLQKWENGECAQKK	5	5	2	54037712;223780	C26(Carbamidomethyl)	3542.82	7.29458e+06	2.43811e+07	3.24423e+07	0	1.356e-07	High	High	3.28422	4.86477		High		123.92			1.1666e-09	4.05494e-13		High		57.13		6.4967e-05	High	4.91599								2
	TPEVDNEALEK	48	4	2	54037712;223780		1244.6	2.81925e+09	2.05389e+09	1.41769e+09	0	0.000469	High	High	3.26643	3.70689	High	High	105.033	141.891	1.2082e-08	3.13817e-11	3.87522e-12	6.46948e-15	High	High	35.61	56.93	0.00561944	4.13647e-05	High	4.06803	High	132.809	3.23135e-11	5.23719e-14	High	54	7.783e-05	0
	IIVTQTMKGLDIQK	9	2	2	54037712;223780	Q5(Deamidated); M7(Oxidation)	1604.89	4.64617e+06	3.11687e+06	3.71256e+06	0	0.000972	High	High	3.14347	3.45939	High	High	93.9932	141.165	1.30785e-07	3.98733e-10	3.105e-12	7.64779e-15	High	High	33.45	49.53	0.00851748	0.000178287	High	2.8412	High	120.053	4.0103e-10	9.87758e-13	High	53.42	7.23431e-05	1
	VAGTWHSLAMAASDISLLDAQSAPLR	8	3	1	54037712		2681.37	6.61787e+06	764811	1.01841e+06	0	1.229e-08	High	High	3.07442	6.48204	High	High	100.723	188.841	1.62231e-07	8.46715e-11	2.48507e-16	1.30587e-19		High		91.35		3.02657e-08	High	6.16109	High	179.622	2.08585e-15	1.09092e-18	High	87.38	7.63232e-08	0
	TKIPAVFKIDALNENK	21	5	2	54037712;223780		1801.02	2.87548e+07	2.77968e+08	1.78167e+07	0	1.26e-05	High	High	3.03636	4.163	High	High	106.434	148.852	7.59248e-09	2.2732e-11	4.3505e-13	1.30255e-15	High	High	29.8	49.65	0.0141362	0.000139285	High	3.33415	High	142.152	2.08377e-12	6.0929e-15	High	44.79	0.000451376	2
	IDALNENKVLVLDTDYK	21	5	2	54037712;223780		1963.04	4.61192e+07	2.53093e+07	2.30155e+07	0	5.344e-07	High	High	2.89545	4.22505	High	High	175.547	225.561	2.6794e-15	2.78814e-18	2.55656e-20	2.77887e-23	High	High	39.61	80.13	0.0034569	3.09593e-07	High	4.50762	High	206.727	1.95469e-18	2.12466e-21	High	45.96	0.000808706	1
	IIVTQTMKGLDIQK	15	2	2	54037712;223780	M7(Oxidation)	1603.91	5.02572e+07	3.8736e+07	6.90208e+07	0	0.0007435	High	High	2.78837	3.93004	High	High	92.22	136.926	1.62545e-07	5.99797e-10	6.33199e-12	2.02948e-14		High		59.7		1.19474e-05	High	3.88632	High	100.991	1.98987e-08	7.95948e-11	High	39.42	0.00126288	1
	VLVLDTDYKK	25	5	2	54037712;223780		1193.68	3.58477e+08	3.95748e+08	3.01025e+08	0	0.002491	High	High	2.67565	2.82928	High	High	126.358	126.392	3.07644e-11	2.31311e-13	3.09869e-11	2.29533e-13	High	High	51.63	56.19	7.45469e-05	2.60873e-05	High	2.72132	High	104.58	4.04106e-09	3.48367e-11	High	39.13	0.00105686	1
	IPAVFKIDALNENK	7	5	2	54037712;223780	N11(Deamidated)	1572.86	1.98538e+06	3.84928e+06	3.00729e+06	0	1.48e-05					High	High	131.435	123.98	5.24604e-11	7.18636e-14	2.91974e-10	3.99964e-13		High		35.52		0.00838825	High	3.7613	High	124.61	2.52527e-10	3.45927e-13	High	45.67	0.000810347	1
	VLVLDTDYK	27	5	2	54037712;223780		1065.58	1.01885e+08	3.62268e+08	2.78491e+08	0	1.581e-05					High	High	111.214	117.837	1.98093e-09	7.56081e-12	1.94159e-10	1.64542e-12	High	High	40.74	59.04	0.00137464	2.03324e-05			High	124.345	5.18517e-11	3.67743e-13	High	64.75	5.45994e-06	0
	IDALNENK	22	5	2	54037712;223780		916.473	2.50343e+08	3.26759e+08	4.62619e+07	0	0.002105		High		2.97281	High	High	104.219	91.8326	2.80136e-08	3.78563e-11	4.78043e-07	6.55752e-10	High	High	35.93	36.75	0.00478631	0.00430095	High	2.75174	High	113.951	2.9793e-09	4.02607e-12	High	42.37	0.00117914	0
	VYVEELKPTPEGNLEILLQKWENGECAQKK	20	5	2	54037712;223780	C26(Carbamidomethyl); Q28(Deamidated)	3543.81	0	2.12977e+07	2.33591e+07	0	0.0001254		High		6.79006		High		185.698			7.20392e-16	2.69305e-19		High		61.64		2.8482e-05	High	6.73051	High	133.572	1.17512e-10	4.39296e-14	High	58.63	5.69601e-05	2
	VYVEELKPTPEGNLEILLQK	15	5	2	54037712;223780	N13(Deamidated)	2313.26	0	7.64322e+06	7.44408e+06	0	5.898e-08		High		6.05528		High		207.864			9.87781e-19	1.6354e-21		High		47.45		0.000388556	High	5.91095	High	218.05	1.3224e-19	1.56682e-22	High	64.19	8.26913e-06	0
	IDALNENKVLVLDTDYK	4	5	2	54037712;223780	N7(Deamidated)	1964.02	0	636144	0	0	1.341e-06																			High	4.67761	High	172.915	6.87476e-15	5.11134e-18	High	51.31	0.000258122	1
	VYVEELKPTPEGNLEILLQKWENGECAQK	19	5	2	54037712;223780	N23(Deamidated); C26(Carbamidomethyl)	3415.71	0	1.63733e+07	1.36057e+07	0	0.0009157		High		5.71788		High		162.222			3.32487e-13	5.99508e-17		High		62.18		4.54308e-05	High	4.57623	High	119.231	6.51819e-09	1.19381e-12	High	34.35	0.0284827	1
	LAFNPTQLEGQCHV	1	4	2	54037712;223780		1556.75	0	55834.2	0	0	0.0009975																			High	2.72901								0
	IIVTQTMK	22	2	2	54037712;223780	M7(Oxidation)	949.536	0	3.6364e+09	1.65665e+09	0	0.002584						High		112.616			1.05115e-09	5.47475e-12		High		46.11		0.000460424	High	2.62652	High	90.335	2.33293e-07	9.25767e-10	High	48.5	0.000265557	0
	IDALNENK	9	5	2	54037712;223780	N5(Deamidated)	917.457	0	4.78059e+07	1.58899e+07	0	0.001807		High		2.80125		High		110.307			9.31819e-09	9.31819e-12		High		37.2		0.0042206			High	104.06	3.91868e-08	3.92653e-11	High	36.05	0.00521458	0
	IIVTQTMK	2	2	2	54037712;223780	Q5(Deamidated); M7(Oxidation)	950.523	0	3.20861e+07	0	0	0.001555																					High	85.0791	5.4651e-07	3.10517e-09	High	33.08	0.00961937	0
	IIVTQTMK	5	2	2	54037712;223780		933.543	0	8.20281e+08	4.92262e+08	0	0.001741						High		109.001			1.96329e-09	1.25852e-11		High		55.1		4.26461e-05			High	83.3278	7.85433e-07	4.64754e-09	High	38.43	0.00198098	0
	YLLFCMENSAEPEQSLACQCLVR	6	4	2	54037712;223780	C5(Carbamidomethyl); M6(Oxidation); N8(Deamidated); C18(Carbamidomethyl); C20(Carbamidomethyl)	2835.24	0	7.26607e+06	8.14672e+06	0	0.0009911														High		63.71		9.76748e-06							High	44	0.00102712	0
	TKIPAVFKIDALNENK	2	5	2	54037712;223780	N15(Deamidated)	1802	0	2.70019e+06	5.59043e+06	0.001	0.02491						High		82.6466			2.53353e-06	5.43675e-09													High	32.57	0.00838325	2
	ALKALPMHIR	1	4	2	54037712;223780	M7(Oxidation)	1165.69	0	0	4.13177e+06	0.001	0.01884						High		87.6371			6.54746e-08	1.72302e-09																1
	ALPMHIR	2	4	2	54037712;223780	M4(Oxidation)	853.471	0	1.30528e+09	6.65629e+08	0.002	0.02365														High		32.91		0.00688212							High	41.9	0.000868405	0
	TKIPAVFK	1	5	2	54037712;223780		903.566	0	0	0	0.009	0.1102					High		82.3611		2.78698e-07	5.80621e-09																		1
223780	lactoglobulin beta	96.91	2	1	22	1083	4.36305e+09	3.40409e+09	1.24666e+09	331.65	92.59	16	94	11757.7	86.42	16	97	1814.81	84.57	14	76	560.865	92.59	18	154	19856.2	92.59	19	159	3374.58	95.06	19	142	446.193	92.59	17	120	16323.1	96.91	20	121	3148.29	95.06	19	120	162	18.1654	5.21143
	Sequence	# PSMs	# Proteins	# Protein Groups	Protein Group Accessions	Modifications	MH+ [Da]	A7: Area	B7: Area	C7: Area	q-Value	PEP	A2	C2	XCorr A2	XCorr C2	A4	C4	Amanda Score A4	Amanda Score C4	E-Value A4	P-Value A4	E-Value C4	P-Value C4	A5	C5	IonScore A5	IonScore C5	Exp Value A5	Exp Value C5	B2	XCorr B2	B4	Amanda Score B4	E-Value B4	P-Value B4	B5	IonScore B5	Exp Value B5	# Missed Cleavages
	VAGTWYSLAMAASDISLLDAQSAPLR	43	2	1	223780		2707.38	1.02374e+07	3.90106e+06	4.51357e+06	0	7.685e-09	High	High	6.30064	6.13655	High	High	209.465	187.763	3.07428e-18	1.13108e-21	4.58413e-16	1.67365e-19	High	High	98.74	102.64	5.78746e-09	2.37403e-09	High	5.18342	High	183.353	1.49297e-15	4.62077e-19	High	86.53	9.77145e-08	0
	YLLFCMENSAEPEQSLACQCLVR	58	4	2	54037712;223780	C5(Carbamidomethyl); M6(Oxidation); C18(Carbamidomethyl); C20(Carbamidomethyl)	2834.26	1.45865e+08	2.39665e+08	2.24272e+08	0	6.717e-08	High	High	5.63419	5.26591	High	High	192.06	173.15	1.20157e-16	6.22255e-20	7.47513e-15	4.84141e-18	High	High	69.39	82.56	3.33157e-06	1.61673e-07	High	5.40353	High	164.197	7.73491e-14	3.80468e-17	High	84.98	9.26059e-08	0
	VAGTWYSLAMAASDISLLDAQSAPLR	86	2	1	223780	M10(Oxidation)	2723.37	5.1959e+07	6.94692e+07	6.71884e+07	0	1.312e-10	High	High	5.45268	5.86456	High	High	175.031	187.013	7.86293e-15	3.14015e-18	5.0094e-16	1.98944e-19	High	High	104.34	105.74	1.61056e-09	1.17208e-09	High	6.29649	High	186.2	6.08836e-16	2.39888e-19	High	110.09	4.28527e-10	0
	KYLLFCMENSAEPEQSLACQCLVR	7	4	2	54037712;223780	C6(Carbamidomethyl); M7(Oxidation); C19(Carbamidomethyl); C21(Carbamidomethyl)	2962.36	1.32659e+07	9.92176e+06	9.86015e+06	0	3.79e-08	High	High	5.34666	5.06287		High		108.527			4.75836e-08	1.40365e-11		High		33.4		0.0189463	High	5.15751	High	157.831	4.37815e-13	1.64778e-16	High	44.17	0.00164806	1
	IDALNENKVLVLDTDYKK	58	5	2	54037712;223780	N5(Deamidated)	2092.12	2.18414e+07	1.26288e+07	1.44798e+07	0	9.852e-11	High	High	5.31178	5.57088	High	High	229.595	242.368	9.62663e-21	1.09768e-23	5.26423e-22	5.79761e-25	High	High	66.58	65.11	6.41775e-06	9.20332e-06	High	5.64159	High	258.705	1.22621e-23	1.34748e-26	High	66.43	6.79117e-06	2
	VYVEELKPTPEGNLEILLQK	107	5	2	54037712;223780		2312.28	4.71407e+08	1.91851e+09	3.66326e+08	0	0.001509	High	High	4.77709	4.76321	High	High	184.195	174.668	1.99462e-16	3.80653e-19	1.80912e-15	3.41344e-18	High	High	53.7	57.53	7.29451e-05	3.00226e-05	High	5.34983	High	193.285	2.17334e-17	4.69403e-20	High	62.59	9.30865e-06	0
	TPEVDNEALEKFDK	118	4	2	54037712;223780		1634.79	9.7985e+09	4.52197e+09	3.48784e+08	0	1.54e-05	High	High	4.61957	4.41943	High	High	134.029	153.165	4.61933e-11	3.95491e-14	5.58205e-13	4.82459e-16	High	High	54.11	66.68	0.000166322	9.26789e-06	High	4.22074	High	164.177	4.60928e-14	3.82196e-17	High	73.66	1.85987e-06	1
	IDALNENKVLVLDTDYKK	66	5	2	54037712;223780		2091.13	5.50636e+07	5.17286e+08	2.10303e+08	0	2.464e-06	High	High	4.30784	5.59682	High	High	160.593	259.777	6.03618e-14	8.7228e-17	7.12599e-24	1.05258e-26	High	High	50.16	69.01	0.000233729	2.89515e-06	High	4.4726	High	182.564	3.75135e-16	5.54114e-19	High	53.27	0.000113741	2
	IPAVFKIDALNENK	19	5	2	54037712;223780		1571.88	8.68786e+07	1.79047e+08	5.50257e+07	0	0.001056	High	High	4.26348	4.73364	High	High	119.447	150.242	5.54223e-10	1.1357e-12	4.53955e-13	9.45739e-16	High	High	41.35	63.21	0.0017771	1.16995e-05	High	4.69812	High	158.047	7.65107e-14	1.56784e-16	High	67.05	4.78313e-06	1
	LAFNPTQLEGQCHV	27	4	2	54037712;223780	Q11(Deamidated); C12(Carbamidomethyl)	1614.76	6.98791e+06	9.16578e+07	8.26503e+07	0	8.317e-05	High	High	4.17127	4.03287	High	High	131.359	170.287	1.39767e-10	7.31382e-14	9.97774e-15	9.35998e-18	High	High	56.37	69.4	6.36662e-05	3.30668e-06	High	3.89952	High	116.365	2.45704e-09	2.30925e-12	High	61.32	2.11041e-05	0
	YLLFCMENSAEPEQSLACQCLVR	17	4	2	54037712;223780	C5(Carbamidomethyl); C18(Carbamidomethyl); C20(Carbamidomethyl)	2818.27	6.1729e+06	1.29922e+07	1.26846e+07	0	2.131e-05	High	High	4.16399	4.67885	High	High	218.076	174.421	2.98429e-19	1.55756e-22	7.44414e-15	3.61366e-18	High	High	78.1	76.33	5.05689e-07	8.02027e-07	High	5.25761	High	216.939	4.16875e-19	2.02367e-22	High	42.76	0.0018035	0
	TPEVDNEALEKFDK	42	4	2	54037712;223780	N6(Deamidated)	1635.77	8.88048e+07	5.8709e+07	3.11134e+07	0	0.0008783	High	High	4.07667	4.60815	High	High	131.037	159.216	8.39643e-11	7.87658e-14	1.36561e-13	1.1979e-16	High	High	37.44	52.39	0.00598602	0.000211097	High	5.07232	High	166.48	2.56383e-14	2.24897e-17	High	42.45	0.00206778	1
	LAFNPTQLEGQCHV	77	4	2	54037712;223780	C12(Carbamidomethyl)	1613.77	4.38957e+08	4.98174e+08	2.06873e+08	0	1.386e-06	High	High	3.74964	4.31649	High	High	157.415	171.224	1.6773e-13	1.8133e-16	7.89771e-15	7.54318e-18	High	High	52.2	64.45	0.000197338	1.17726e-05	High	4.76853	High	174.623	3.611e-15	3.4489e-18	High	57.64	5.63912e-05	0
	VYVEELKPTPEGNLEILLQKWENGECAQK	13	5	2	54037712;223780	C26(Carbamidomethyl)	3414.73	6.72411e+06	2.67512e+07	2.82518e+07	0	6.599e-06	High	High	3.74267	5.03429		High		131.598			3.96983e-10	6.92211e-14		High		57.11		0.000138607	High	5.15785	High	107.203	1.0952e-07	1.90403e-11	High	39.53	0.00788921	1
	TPEVDNEALEK	17	4	2	54037712;223780	N6(Deamidated)	1245.59	9.39733e+06	7.7328e+06	5.35126e+06	0	0.0001438	High	High	3.54708	3.50132	High	High	144.58	122.661	1.46661e-12	3.48362e-15	1.91809e-10	5.41834e-13	High	High	46	49.68	0.000450884	0.000208296	High	3.42936	High	122.648	2.33688e-10	5.43461e-13	High	45.85	0.000470629	0
	TPEVDNEALEKFDKALK	16	4	2	54037712;223780		1947.01	6.59883e+06	3.91524e+06	4.30755e+06	0	0.004701	High	High	3.33092	3.51503	High	High	101.317	86.4786	1.1282e-07	7.38353e-11	3.42191e-06	2.24978e-09							High	3.37176	High	86.7442	3.23372e-06	2.11631e-09				2
	VYVEELKPTPEGNLEILLQKWENGECAQKK	5	5	2	54037712;223780	C26(Carbamidomethyl)	3542.82	7.29458e+06	2.43811e+07	3.24423e+07	0	1.356e-07	High	High	3.28422	4.86477		High		123.92			1.1666e-09	4.05494e-13		High		57.13		6.4967e-05	High	4.91599								2
	TPEVDNEALEK	48	4	2	54037712;223780		1244.6	2.81925e+09	2.05389e+09	1.41769e+09	0	0.000469	High	High	3.26643	3.70689	High	High	105.033	141.891	1.2082e-08	3.13817e-11	3.87522e-12	6.46948e-15	High	High	35.61	56.93	0.00561944	4.13647e-05	High	4.06803	High	132.809	3.23135e-11	5.23719e-14	High	54	7.783e-05	0
	IIVTQTMKGLDIQK	9	2	2	54037712;223780	Q5(Deamidated); M7(Oxidation)	1604.89	4.64617e+06	3.11687e+06	3.71256e+06	0	0.000972	High	High	3.14347	3.45939	High	High	93.9932	141.165	1.30785e-07	3.98733e-10	3.105e-12	7.64779e-15	High	High	33.45	49.53	0.00851748	0.000178287	High	2.8412	High	120.053	4.0103e-10	9.87758e-13	High	53.42	7.23431e-05	1
	TKIPAVFKIDALNENK	21	5	2	54037712;223780		1801.02	2.87548e+07	2.77968e+08	1.78167e+07	0	1.26e-05	High	High	3.03636	4.163	High	High	106.434	148.852	7.59248e-09	2.2732e-11	4.3505e-13	1.30255e-15	High	High	29.8	49.65	0.0141362	0.000139285	High	3.33415	High	142.152	2.08377e-12	6.0929e-15	High	44.79	0.000451376	2
	IDALNENKVLVLDTDYK	21	5	2	54037712;223780		1963.04	4.61192e+07	2.53093e+07	2.30155e+07	0	5.344e-07	High	High	2.89545	4.22505	High	High	175.547	225.561	2.6794e-15	2.78814e-18	2.55656e-20	2.77887e-23	High	High	39.61	80.13	0.0034569	3.09593e-07	High	4.50762	High	206.727	1.95469e-18	2.12466e-21	High	45.96	0.000808706	1
	IIVTQTMKGLDIQK	15	2	2	54037712;223780	M7(Oxidation)	1603.91	5.02572e+07	3.8736e+07	6.90208e+07	0	0.0007435	High	High	2.78837	3.93004	High	High	92.22	136.926	1.62545e-07	5.99797e-10	6.33199e-12	2.02948e-14		High		59.7		1.19474e-05	High	3.88632	High	100.991	1.98987e-08	7.95948e-11	High	39.42	0.00126288	1
	VLVLDTDYKK	25	5	2	54037712;223780		1193.68	3.58477e+08	3.95748e+08	3.01025e+08	0	0.002491	High	High	2.67565	2.82928	High	High	126.358	126.392	3.07644e-11	2.31311e-13	3.09869e-11	2.29533e-13	High	High	51.63	56.19	7.45469e-05	2.60873e-05	High	2.72132	High	104.58	4.04106e-09	3.48367e-11	High	39.13	0.00105686	1
	IPAVFKIDALNENK	7	5	2	54037712;223780	N11(Deamidated)	1572.86	1.98538e+06	3.84928e+06	3.00729e+06	0	1.48e-05					High	High	131.435	123.98	5.24604e-11	7.18636e-14	2.91974e-10	3.99964e-13		High		35.52		0.00838825	High	3.7613	High	124.61	2.52527e-10	3.45927e-13	High	45.67	0.000810347	1
	VLVLDTDYK	27	5	2	54037712;223780		1065.58	1.01885e+08	3.62268e+08	2.78491e+08	0	1.581e-05					High	High	111.214	117.837	1.98093e-09	7.56081e-12	1.94159e-10	1.64542e-12	High	High	40.74	59.04	0.00137464	2.03324e-05			High	124.345	5.18517e-11	3.67743e-13	High	64.75	5.45994e-06	0
	IDALNENK	22	5	2	54037712;223780		916.473	2.50343e+08	3.26759e+08	4.62619e+07	0	0.002105		High		2.97281	High	High	104.219	91.8326	2.80136e-08	3.78563e-11	4.78043e-07	6.55752e-10	High	High	35.93	36.75	0.00478631	0.00430095	High	2.75174	High	113.951	2.9793e-09	4.02607e-12	High	42.37	0.00117914	0
	VYVEELKPTPEGNLEILLQKWENGECAQKK	20	5	2	54037712;223780	C26(Carbamidomethyl); Q28(Deamidated)	3543.81	0	2.12977e+07	2.33591e+07	0	0.0001254		High		6.79006		High		185.698			7.20392e-16	2.69305e-19		High		61.64		2.8482e-05	High	6.73051	High	133.572	1.17512e-10	4.39296e-14	High	58.63	5.69601e-05	2
	VYVEELKPTPEGNLEILLQK	15	5	2	54037712;223780	N13(Deamidated)	2313.26	0	7.64322e+06	7.44408e+06	0	5.898e-08		High		6.05528		High		207.864			9.87781e-19	1.6354e-21		High		47.45		0.000388556	High	5.91095	High	218.05	1.3224e-19	1.56682e-22	High	64.19	8.26913e-06	0
	VAGTWYSLAMAASDISLLDAQSAPLR	3	2	1	223780	M10(Oxidation); Q21(Deamidated)	2724.36	0	505793	0	0	6.318e-10																			High	5.40985	High	179.203	3.04545e-15	1.20136e-18	High	98.66	6.76638e-09	0
	IDALNENKVLVLDTDYK	4	5	2	54037712;223780	N7(Deamidated)	1964.02	0	636144	0	0	1.341e-06																			High	4.67761	High	172.915	6.87476e-15	5.11134e-18	High	51.31	0.000258122	1
	VYVEELKPTPEGNLEILLQKWENGECAQK	19	5	2	54037712;223780	N23(Deamidated); C26(Carbamidomethyl)	3415.71	0	1.63733e+07	1.36057e+07	0	0.0009157		High		5.71788		High		162.222			3.32487e-13	5.99508e-17		High		62.18		4.54308e-05	High	4.57623	High	119.231	6.51819e-09	1.19381e-12	High	34.35	0.0284827	1
	LAFNPTQLEGQCHV	1	4	2	54037712;223780		1556.75	0	55834.2	0	0	0.0009975																			High	2.72901								0
	IIVTQTMK	22	2	2	54037712;223780	M7(Oxidation)	949.536	0	3.6364e+09	1.65665e+09	0	0.002584						High		112.616			1.05115e-09	5.47475e-12		High		46.11		0.000460424	High	2.62652	High	90.335	2.33293e-07	9.25767e-10	High	48.5	0.000265557	0
	IDALNENK	9	5	2	54037712;223780	N5(Deamidated)	917.457	0	4.78059e+07	1.58899e+07	0	0.001807		High		2.80125		High		110.307			9.31819e-09	9.31819e-12		High		37.2		0.0042206			High	104.06	3.91868e-08	3.92653e-11	High	36.05	0.00521458	0
	IIVTQTMK	2	2	2	54037712;223780	Q5(Deamidated); M7(Oxidation)	950.523	0	3.20861e+07	0	0	0.001555																					High	85.0791	5.4651e-07	3.10517e-09	High	33.08	0.00961937	0
	IIVTQTMK	5	2	2	54037712;223780		933.543	0	8.20281e+08	4.92262e+08	0	0.001741						High		109.001			1.96329e-09	1.25852e-11		High		55.1		4.26461e-05			High	83.3278	7.85433e-07	4.64754e-09	High	38.43	0.00198098	0
	YLLFCMENSAEPEQSLACQCLVR	6	4	2	54037712;223780	C5(Carbamidomethyl); M6(Oxidation); N8(Deamidated); C18(Carbamidomethyl); C20(Carbamidomethyl)	2835.24	0	7.26607e+06	8.14672e+06	0	0.0009911														High		63.71		9.76748e-06							High	44	0.00102712	0
	TKIPAVFKIDALNENK	2	5	2	54037712;223780	N15(Deamidated)	1802	0	2.70019e+06	5.59043e+06	0.001	0.02491						High		82.6466			2.53353e-06	5.43675e-09													High	32.57	0.00838325	2
	ALKALPMHIR	1	4	2	54037712;223780	M7(Oxidation)	1165.69	0	0	4.13177e+06	0.001	0.01884						High		87.6371			6.54746e-08	1.72302e-09																1
	ALPMHIR	2	4	2	54037712;223780	M4(Oxidation)	853.471	0	1.30528e+09	6.65629e+08	0.002	0.02365														High		32.91		0.00688212							High	41.9	0.000868405	0
	TKIPAVFK	1	5	2	54037712;223780		903.566	0	0	0	0.009	0.1102					High		82.3611		2.78698e-07	5.80621e-09																		1
52366986	immunoglobulin lambda light chain constant region segment 1 [Ovis aries]	96.23	1	4	12	385	2.1405e+09	1.8161e+09	3.66655e+08	108.516	67.92	5	29	3745.95	67.92	5	28	876.078	67.92	5	22	239.562	96.23	12	69	7977.42	96.23	10	63	1728.86	96.23	9	53	165.083	96.23	10	47	5546.65	96.23	9	40	1317.89	96.23	10	34	106	11.3216	8.26514
	Sequence	# PSMs	# Proteins	# Protein Groups	Protein Group Accessions	Modifications	MH+ [Da]	A7: Area	B7: Area	C7: Area	q-Value	PEP	A2	C2	XCorr A2	XCorr C2	A4	C4	Amanda Score A4	Amanda Score C4	E-Value A4	P-Value A4	E-Value C4	P-Value C4	A5	C5	IonScore A5	IonScore C5	Exp Value A5	Exp Value C5	B2	XCorr B2	B4	Amanda Score B4	E-Value B4	P-Value B4	B5	IonScore B5	Exp Value B5	# Missed Cleavages
	YAASSYLTLTGSEWK	114	2	2	52366986;109030		1676.82	1.51208e+09	1.35045e+09	5.47868e+07	0	3.011e-08	High	High	5.01118	4.88564	High	High	172.843	184.837	9.12997e-15	5.19634e-18	5.61461e-16	3.28339e-19	High	High	93.38	97.08	1.75414e-08	7.56114e-09	High	5.08403	High	163.07	8.49184e-14	4.93138e-17	High	105.02	1.19614e-09	0
	ATVVCLINDFYPGSVNVVWK	49	1	1	52366986	C5(Carbamidomethyl)	2281.17	1.88971e+07	2.27868e+07	2.61376e+07	0	1.947e-06	High	High	4.7884	4.94321	High	High	175.363	202.386	5.29662e-15	2.90863e-18	9.43312e-18	5.77303e-21	High	High	70.79	82.49	3.5098e-06	2.37291e-07	High	5.33924	High	203.1	8.1305e-18	4.89789e-21	High	79.43	4.77195e-07	0
	SKSSYTCEVTHEGSTVTK	38	2	2	52366986;109030	C7(Carbamidomethyl)	2000.92	2.19876e+07	6.10308e+07	1.01299e+08	0	7.513e-06	High	High	4.48574	5.70016	High	High	183.154	222.477	6.17213e-16	4.8371e-19	6.87978e-20	5.65306e-23	High	High	59.88	99.69	3.37703e-05	3.52806e-09	High	6.18409	High	208.889	1.41293e-18	1.29153e-21	High	81.9	2.14034e-07	1
	SSYTCEVTHEGSTVTK	64	2	2	52366986;109030	C5(Carbamidomethyl)	1785.8	4.87953e+09	3.63147e+09	6.16395e+07	0	3.405e-07	High	High	4.31529	4.68843	High	High	170.749	170.122	6.60589e-15	8.41514e-18	6.12505e-15	9.7223e-18	High	High	70.49	81.42	1.9876e-06	1.60446e-07	High	4.64095	High	156.836	1.71967e-13	2.07189e-16	High	66.39	5.62556e-06	0
	SAPSVTLFPPSTEELSTNK	50	1	1	52366986		2005.01	2.98887e+07	4.66371e+08	937026037	0	0.0001811	High	High	3.0706	3.03452	High	High	160.228	146.317	2.54183e-13	9.488e-17	6.44749e-12	2.3352e-15	High	High	60.26	46.99	4.56346e-05	0.000980932	High	3.23132	High	125.704	7.20141e-10	2.6891e-13	High	38.52	0.00684042	0
	ATVVCLINDFYPGSVNVVWK	4	1	1	52366986	C5(Carbamidomethyl); N16(Deamidated)	2282.16	0	1.53556e+06	1.81069e+06	0	1.352e-07		High		2.5036															High	4.54067	High	149.359	2.79813e-12	1.15913e-15	High	59.45	5.40833e-05	0
	SSYTCEVTHEGSTVTKTVKPSECS	6	2	2	52366986;109030	C5(Carbamidomethyl); C23(Carbamidomethyl)	2674.2	0	9.58697e+06	8.69183e+06	0	9.332e-08		High		5.26241		High		157.982			3.53187e-13	1.59165e-16		High		35.14		0.00895624	High	4.36481	High	170.908	1.98756e-14	8.1125e-18	High	43.95	0.0011417	1
	TTQASKQSNSKYAASSYLTLTGSEWK	6	2	2	52366986;109030		2837.4	0	2.4287e+06	2.73222e+06	0	2.832e-05		High		4.93366		High		134.959			1.49428e-10	3.19223e-14		High		66.59		1.25977e-05	High	4.14665	High	128.083	6.8201e-10	1.55497e-13	High	43.65	0.00249202	2
	ADGSTINQNVK	21	1	1	52366986	N7(Deamidated)	1147.56	0	1.03295e+07	5.64306e+07	0	1.756e-05		High		3.52966		High		159.07			7.07426e-14	1.23892e-16		High		54.42		0.000108242	High	3.6351	High	119.035	6.99399e-10	1.24893e-12	High	53.73	0.000124339	0
	ADGSTINQNVKTTQASK	7	1	1	52366986		1762.89	0	1.60706e+07	6.33805e+06	0	0.001983		High		4.26546		High		135.443			3.75225e-11	2.8556e-14		High		78.14		6.40703e-07	High	3.58702	High	120.36	1.21127e-09	9.20421e-13	High	62	2.58062e-05	1
	YAASSYLTLTGSEWKSKSSYTCEVTHEGSTVTK	1	2	2	52366986;109030	C22(Carbamidomethyl)	3658.72	0	2.20587e+06	0	0	0.000255																			High	3.53127								2
	ADGSTINQNVK	19	1	1	52366986		1146.57	0	1.50859e+08	2.64551e+07	0	2.05e-05		High		3.42342		High		133.66			2.97038e-11	4.3049e-14		High		45.74		0.000796057	High	3.44608	High	128.933	8.56609e-11	1.27852e-13	High	46.32	0.000696537	0
	SKSSYTCEVTHEGSTVTKTVKPSECS	1	2	2	52366986;109030	C7(Carbamidomethyl); C25(Carbamidomethyl)	2889.33	0	3.01398e+06	0	0	0.002367																			High	3.39056								2
	QSNSKYAASSYLTLTGSEWK	4	2	2	52366986;109030		2221.08	0	5.81987e+06	5.86348e+06	0	0.003225		High		3.20476										High		33.08		0.0236425	High	3.32253	High	89.5711	2.85666e-06	1.10381e-09				1
	QSNSKYAASSYLTLTGSEWK	1	2	2	52366986;109030	Q1(Deamidated)	2222.06	0	4.15949e+06	0	0	0.0001946																					High	85.6311	6.23217e-06	2.73461e-09				1
284025664	alpha-s2-casein [Ovis aries]	88.34	3	7	30	723	1.38463e+09	1.05399e+09	1.98354e+09	195.816	63.68	16	65	6100.23	75.34	19	55	996.73	71.3	18	60	335.262	81.61	24	100	12941.8	88.34	27	114	2249.82	83.86	27	118	216.098	73.09	22	65	8448.81	84.75	27	72	1562.33	84.75	27	74	223	26.2953	7.86963
	Sequence	# PSMs	# Proteins	# Protein Groups	Protein Group Accessions	Modifications	MH+ [Da]	A7: Area	B7: Area	C7: Area	q-Value	PEP	A2	C2	XCorr A2	XCorr C2	A4	C4	Amanda Score A4	Amanda Score C4	E-Value A4	P-Value A4	E-Value C4	P-Value C4	A5	C5	IonScore A5	IonScore C5	Exp Value A5	Exp Value C5	B2	XCorr B2	B4	Amanda Score B4	E-Value B4	P-Value B4	B5	IonScore B5	Exp Value B5	# Missed Cleavages
	MEHVSSSEEPINISQEIYKQEK	25	6	2	284025664;284025658	M1(Oxidation)	2621.24	1.9262e+07	1.52777e+07	1.09396e+07	0	5.551e-11	High	High	5.40505	5.42897	High	High	214.706	188.433	8.54835e-19	3.38415e-22	3.72288e-16	1.43463e-19	High	High	48.92	50.59	0.000630265	0.00043474	High	5.8442	High	177.632	4.47628e-15	1.72496e-18	High	53.71	0.000213863	1
	FPQYLQYLYQGPIVLNPWDQVK	28	6	1	284025664		2709.41	2.7365e+07	1.09874e+07	2.22594e+06	0	4.73e-05	High	High	4.78438	5.40294	High	High	163.799	195.23	5.89185e-14	4.16975e-17	4.09065e-17	2.99901e-20	High	High	40.47	48.77	0.00335638	0.000497773	High	4.83308	High	195.979	3.64184e-17	2.5238e-20	High	58.42	5.38111e-05	0
	ALNEINQFYQK	108	7	2	284025664;284025658	N6(Deamidated)	1368.68	20656834	1.89571e+07	1.82913e+07	0	0.001455	High	High	4.46984	4.04941	High	High	150.198	182.4	8.98154e-13	9.55483e-16	5.87509e-16	5.75425e-19	High	High	54.49	65.02	9.79764e-05	8.67205e-06	High	4.00473	High	147.981	1.67142e-12	1.59183e-15	High	72.83	1.46716e-06	0
	LTEEEKNHLNFLK	37	1	1	284025664		1614.85	4.68716e+07	7.184e+07	1.12164e+08	0	0.0002645	High	High	4.13884	4.73731	High	High	133.566	136.17	3.91562e-11	4.39957e-14	2.14989e-11	2.4156e-14	High	High	43.83	55.95	0.00142002	8.71554e-05	High	4.40125	High	151.545	6.23553e-13	7.00622e-16	High	52.8	0.000176598	1
	LTEEEKNHLNFLKK	41	1	1	284025664		1742.94	8.27594e+07	1.76844e+08	1.53538e+08	0	4.784e-05	High	High	3.93422	4.40277	High	High	117.654	157.488	1.45898e-09	1.71644e-12	1.33559e-13	1.78317e-16	High	High	31.77	63.72	0.0190601	1.21654e-05	High	4.84917	High	126.991	1.53144e-10	1.99926e-13	High	34.2	0.0108734	2
	SSSEESAEVAPEEVK	23	6	2	284025664;284025658		1577.72	2.78368e+07	5.77908e+07	37925901	0	3.821e-06	High	High	3.83869	4.10962	High	High	140.806	199.183	7.5746e-12	8.30548e-15	1.10068e-17	1.20688e-20	High	High	62.55	81.72	1.36752e-05	1.61514e-07	High	3.61425	High	174.947	2.91914e-15	3.20082e-18	High	81.23	1.85325e-07	0
	MEHVSSSEEPINISQEIYK	17	6	2	284025664;284025658	M1(Oxidation)	2236.04	9.52927e+06	1.20015e+07	8.8264e+06	0	2.983e-05	High	High	3.77982	4.98749	High	High	121.131	114.959	1.39261e-09	7.70676e-13	5.77788e-09	3.1922e-12	High	High	36.35	38.13	0.00928117	0.00639872	High	5.03645	High	102.55	9.63439e-08	5.55937e-11	High	38.01	0.00652265	0
	ALNEINQFYQK	70	7	2	284025664;284025658		1367.7	1.75506e+09	1.43202e+09	1.4001e+09	0	5.278e-05	High	High	3.75391	4.0443	High	High	148.375	160.823	1.15565e-12	1.45365e-15	6.47048e-14	8.27427e-17	High	High	60.17	63.55	2.80791e-05	1.21432e-05	High	4.68116	High	162.868	4.10779e-14	5.16704e-17	High	61.18	2.09572e-05	0
	TIDMESTEVFTK	31	6	2	284025664;284025658	M4(Oxidation)	1416.66	5.98012e+07	6.52563e+07	6.30236e+07	0	0.001227	High	High	3.48715	3.43994	High	High	96.4592	121.683	1.36043e-07	2.25986e-10	3.7062e-10	6.78791e-13	High	High	45.91	52.41	0.000503921	0.000118842	High	3.4599	High	131.934	3.83116e-11	6.40662e-14	High	67.73	3.31408e-06	0
	KTIDMESTEVFTKK	6	6	2	284025664;284025658	M5(Oxidation)	1672.85	3.22786e+06	2.17648e+06	1.66391e+06	0	0.0003177	High	High	3.45431	3.58394		High		147.68			3.60025e-12	1.70628e-15		High		41.07		0.00314214	High	2.98824	High	83.211	1.00831e-05	4.77419e-09				2
	EKLCTTSCEEVVR	38	4	2	284025664;284025658	C4(Carbamidomethyl); C8(Carbamidomethyl)	1610.75	7.48655e+06	6.79834e+06	5.2755e+06	0	9.571e-05	High	High	3.44662	3.98578	High	High	112.825	149.566	5.52085e-09	5.2182e-12	1.21339e-12	1.10509e-15	High	High	55.6	61.45	7.98726e-05	2.07324e-05	High	3.63821	High	148.235	1.59295e-12	1.50136e-15	High	68.93	3.70381e-06	1
	RNAGPFTPTVNR	21	6	2	284025664;284025658		1329.7	3.12734e+07	7.29361e+07	7.785e+07	0	0.007674	High	High	3.24028	3.44047	High	High	111.446	90.4657	6.80188e-09	7.16741e-12	8.52513e-07	8.98327e-10	High	High	41.24	38.52	0.00253673	0.00474541	High	3.68898	High	98.2347	1.44746e-07	1.50151e-10	High	38.06	0.00530689	1
	KTIDMESTEVFTK	6	6	2	284025664;284025658	M5(Oxidation)	1544.75	1.88741e+07	1.61196e+06	0	0	0.002042	High		3.09767																High	3.42371	High	138.62	1.3534e-11	1.37401e-14	High	37.02	0.00695133	1
	TIDMESTEVFTK	12	6	2	284025664;284025658		1400.66	1.08054e+07	2.84693e+06	958402	0	8.389e-05	High		2.93996		High	High	137.096	127.973	1.28408e-11	1.95149e-14	7.5918e-11	1.59492e-13	High	High	46.65	37.78	0.000492018	0.00378465	High	2.63511	High	145.903	1.21495e-12	2.56861e-15	High	70.42	1.91096e-06	0
	TKLTEEEK	14	6	2	284025664;284025658		977.514	2.93607e+07	1.26452e+08	1.16905e+08	0	0.02772	High	High	2.74724	3.01304	High	High	95.2738	111.398	8.6696e-08	2.96904e-10	2.11651e-09	7.24833e-12	High	High	30.01	29.72	0.0279356	0.0298647	High	2.80697	High	113.914	1.18573e-09	4.06073e-12	High	31.59	0.0194159	1
	TIDMESTEVFTKK	17	6	2	284025664;284025658	M4(Oxidation)	1544.75	2.10784e+07	9.69311e+06	3.02178e+07	0	0.0004564	High	High	2.74488	3.06955	High	High	82.1922	100.303	5.94582e-06	6.03637e-09	1.00826e-07	9.32712e-11	High	High	47.67	61.26	0.000598505	2.53255e-05	High	2.77975	High	92.9818	4.95739e-07	5.03288e-10	High	52.81	0.00017881	1
	ITVDDKHYQK	23	6	1	284025664		1246.64	37445102	2.55186e+08	2.5901e+08	0	0.0003517	High	High	2.71224	3.23627		High		104.919			3.05769e-08	3.22201e-11		High		47.71		0.00065232	High	3.30564	High	104.832	3.06647e-08	3.28668e-11	High	50.23	0.000365141	1
	NMAIHPR	15	6	2	284025664;284025658	M2(Oxidation)	854.429	7.52591e+07	2.70367e+08	220688120	0	0.002594	High		2.57811		High	High	110.444	97.7963	6.59109e-10	9.02889e-12	1.89356e-08	1.66101e-10	High	High	37.5	45.71	0.00243624	0.000367892			High	110.181	1.43861e-09	9.59072e-12	High	44.84	0.000449491	0
	LCTTSCEEVVR	20	4	2	284025664;284025658	C2(Carbamidomethyl); C6(Carbamidomethyl)	1353.61	2.19675e+08	2.72177e+08	2.58347e+08	0	0.0002683		High		2.70877	High	High	116.683	137.407	1.41658e-09	2.14633e-12	1.20079e-11	1.81663e-14	High	High	52.84	55.68	0.000100619	5.48904e-05	High	2.8046	High	151.613	4.45607e-13	6.89794e-16	High	60.05	1.90791e-05	0
	EQLSTSEENSKK	22	6	2	284025664;284025658		1379.66	3.92128e+07	7.44095e+07	8.50208e+07	0	0.006906		High		2.84727	High	High	97.0632	106.502	1.68327e-07	1.96643e-10	1.91546e-08	2.23769e-11	High	High	52.29	52.45	0.000179716	0.000178904	High	2.80397	High	102.74	4.61895e-08	5.32137e-11	High	49.11	0.00038603	1
	AMKPWTQPK	13	6	2	284025664;284025658	M2(Oxidation)	1102.57	4.01677e+07	3.67926e+08	4.73591e+07	0	0.0007124					High	High	93.2219	111.984	4.81933e-07	4.76218e-10	6.40857e-09	6.33257e-12		High		39.09		0.00352668	High	2.62858	High	110.734	8.63006e-09	8.44429e-12	High	39.07	0.00418713	0
	TKLTEEEKNHLNFLK	18	1	1	284025664		1843.99	26959879	3.73547e+07	5.36324e+07	0	3.601e-06		High		4.74282	High	High	92.6396	180.419	4.99355e-07	5.44553e-10	6.26523e-16	9.08004e-19		High		64.03		1.1347e-05	High	4.65764	High	178.341	1.21013e-15	1.46505e-18	High	61.16	2.19726e-05	2
	FAWPQYLK	8	6	2	284025664;284025658		1052.56	1.56476e+09	704080032	0	0	0.001061					High		84.2497		1.04114e-06	3.75864e-09			High		34.19		0.00758321				High	88.2283	4.1954e-07	1.50373e-09	High	38.24	0.00298437	0
	TNAIPYVR	3	6	2	284025664;284025658	N2(Deamidated)	934.499	8.45107e+07	1.51323e+07	0	0	0.001005					High		83.6351		2.51575e-06	4.33004e-09											High	80.6039	5.05574e-06	8.70179e-09				0
	TNAIPYVR	8	6	2	284025664;284025658		933.515	3.70001e+07	3.82294e+07	2.09283e+09	0	0.006405					High	High	82.2607	98.6877	2.71551e-06	5.94203e-09	6.18231e-08	1.3528e-10	High	High	29.62	35.79	0.0264129	0.00637992			High	82.6594	2.4773e-06	5.42078e-09				0
	NAGPFTPTVNR	8	6	2	284025664;284025658	N1(Deamidated)	1174.58	2.46679e+07	1.20931e+07	1.23146e+07	0	0.001971													High	High	48.02	31.28	0.000455141	0.0226399	High	2.50016					High	45.07	0.000917956	0
	NAGPFTPTVNR	7	6	2	284025664;284025658		1173.6	8.34052e+08	8.99156e+08	2.45768e+09	0	0.01834		High		2.5759									High	High	30.76	42.71	0.0277861	0.00176545							High	34.76	0.0110619	0
	FPQYLQYLYQGPIVLNPWDQVKR	5	6	1	284025664		2865.51	0	669434	578879	0	3.034e-08		High		3.56433		High		82.769			4.27085e-06	5.2857e-09							High	5.28797	High	151.684	5.28646e-13	6.78622e-16	High	48.66	0.000340361	1
	ITVDDKHYQK	1	6	1	284025664	Q9(Deamidated)	1247.63	0	0	0	0	0.002088																			High	3.44565								1
	EQLSTSEENSKK	8	6	2	284025664;284025658	N9(Deamidated)	1380.65	0	5.64941e+06	5.93453e+06	0	5.608e-05						High		100.757			7.59315e-08	8.3995e-11		High		55.26		7.87818e-05	High	3.29899	High	125.057	2.94615e-10	3.12092e-13	High	57.52	4.8678e-05	1
	NANEEEYSIR	18	4	2	284025664;284025658		1224.55	0	5.17389e+07	4.53063e+07	0	0.0001343		High		3.14335		High		122.579			1.6071e-10	5.52267e-13		High		52.3		0.000101281	High	3.0223	High	107.235	7.12592e-09	1.89016e-11	High	37.26	0.00323242	0
	TNAIPYVRYL	4	6	2	284025664;284025658		1209.66	0	894283	719416	0	0.002945						High		88.5745			3.37405e-07	1.3885e-09		High		31.24		0.0137171	High	2.65987	High	91.63	1.69019e-07	6.87071e-10				1
	KISQYYQK	14	6	2	284025664;284025658		1057.57	0	2.41669e+08	2.00674e+08	0	0.001366		High		2.82308		High		85.9582			7.68456e-07	2.53616e-09		High		44.26		0.000710574	High	2.64999	High	83.6042	1.33444e-06	4.36092e-09	High	44.44	0.000618769	1
	EQLSTSEENSK	9	6	2	284025664;284025658		1251.57	0	4.28667e+07	3.99935e+07	0	0.0005258						High		85.8686			1.1806e-06	2.58903e-09		High		45.87		0.000526701			High	100.203	6.17447e-08	9.54323e-11	High	38.06	0.00317319	0
	AMKPWTQPK	2	6	2	284025664;284025658	M2(Oxidation); Q7(Deamidated)	1103.56	0	4.44819e+06	0	0	0.001746																					High	96.6847	2.37507e-07	2.1455e-10	High	30.88	0.0229051	0
	NMAIHPR	4	6	2	284025664;284025658	N1(Deamidated); M2(Oxidation)	855.414	0	2.23825e+06	7.00521e+06	0	0.001921						High		104.022			4.71362e-09	3.96103e-11									High	80.2593	8.38424e-07	9.4205e-09	High	31.18	0.00884012	0
	TIDMESTEVFTKK	3	6	2	284025664;284025658		1528.76	0	1.41342e+06	2.00788e+06	0	0.006721						High		88.2606			1.08958e-06	1.49258e-09		High		39.23		0.00336108							High	33.28	0.0139089	1
	ISQYYQK	8	6	2	284025664;284025658		929.473	0	8.30795e+08	5.09782e+07	0	0.001797						High		85.994			5.83557e-07	2.51533e-09		High		35.1		0.00445003							High	31.13	0.0111396	0
	NHLNFLKK	6	1	1	284025664		1013.59	0	1.11547e+07	9.95295e+06	0.001	0.03937		High		2.97012		High		84.8637			6.81994e-07	3.26313e-09		High		36.31		0.00224528							High	33.32	0.00542408	1
	RNAGPFTPTVNR	1	6	2	284025664;284025658	N2(Deamidated)	1330.69	0	8.14757e+06	0	0.002	0.02653																									High	31.23	0.0251997	1
	KISQYYQK	1	6	2	284025664;284025658	Q4(Deamidated)	1058.55	0	0	6.22777e+06	0.005	0.1173		High		2.55631																								1
284025658	alpha-s2-casein [Ovis aries]	88.34	2	5	28	637	1.38463e+09	1.05399e+09	1.98354e+09	156.002	63.23	16	54	5562.94	74.89	18	50	985.551	68.61	17	56	265.055	81.61	23	84	11335.7	88.34	25	101	2062.28	81.61	24	105	179.076	73.09	19	56	7323.84	84.75	24	62	1394.8	84.75	26	69	223	26.3483	8.42627
	Sequence	# PSMs	# Proteins	# Protein Groups	Protein Group Accessions	Modifications	MH+ [Da]	A7: Area	B7: Area	C7: Area	q-Value	PEP	A2	C2	XCorr A2	XCorr C2	A4	C4	Amanda Score A4	Amanda Score C4	E-Value A4	P-Value A4	E-Value C4	P-Value C4	A5	C5	IonScore A5	IonScore C5	Exp Value A5	Exp Value C5	B2	XCorr B2	B4	Amanda Score B4	E-Value B4	P-Value B4	B5	IonScore B5	Exp Value B5	# Missed Cleavages
	MEHVSSSEEPINISQEIYKQEK	25	6	2	284025664;284025658	M1(Oxidation)	2621.24	1.9262e+07	1.52777e+07	1.09396e+07	0	5.551e-11	High	High	5.40505	5.42897	High	High	214.706	188.433	8.54835e-19	3.38415e-22	3.72288e-16	1.43463e-19	High	High	48.92	50.59	0.000630265	0.00043474	High	5.8442	High	177.632	4.47628e-15	1.72496e-18	High	53.71	0.000213863	1
	FPQYLQYLYQGPVVLNPWDQVK	17	1	1	284025658		2695.39	9.01286e+06	2.5118e+06	4.7393e+06	0	5.825e-05	High	High	4.54941	5.62936	High	High	176.423	249.003	6.65563e-15	2.27854e-18	3.6746e-22	1.258e-25	High	High	48.27	53.72	0.000537659	0.000152438	High	4.43643	High	166.069	7.24068e-14	2.47207e-17	High	42.81	0.00189805	0
	ALNEINQFYQK	108	7	2	284025664;284025658	N6(Deamidated)	1368.68	20656834	1.89571e+07	1.82913e+07	0	0.001455	High	High	4.46984	4.04941	High	High	150.198	182.4	8.98154e-13	9.55483e-16	5.87509e-16	5.75425e-19	High	High	54.49	65.02	9.79764e-05	8.67205e-06	High	4.00473	High	147.981	1.67142e-12	1.59183e-15	High	72.83	1.46716e-06	0
	SSSEESAEVAPEEVK	23	6	2	284025664;284025658		1577.72	2.78368e+07	5.77908e+07	37925901	0	3.821e-06	High	High	3.83869	4.10962	High	High	140.806	199.183	7.5746e-12	8.30548e-15	1.10068e-17	1.20688e-20	High	High	62.55	81.72	1.36752e-05	1.61514e-07	High	3.61425	High	174.947	2.91914e-15	3.20082e-18	High	81.23	1.85325e-07	0
	MEHVSSSEEPINISQEIYK	17	6	2	284025664;284025658	M1(Oxidation)	2236.04	9.52927e+06	1.20015e+07	8.8264e+06	0	2.983e-05	High	High	3.77982	4.98749	High	High	121.131	114.959	1.39261e-09	7.70676e-13	5.77788e-09	3.1922e-12	High	High	36.35	38.13	0.00928117	0.00639872	High	5.03645	High	102.55	9.63439e-08	5.55937e-11	High	38.01	0.00652265	0
	ALNEINQFYQK	70	7	2	284025664;284025658		1367.7	1.75506e+09	1.43202e+09	1.4001e+09	0	5.278e-05	High	High	3.75391	4.0443	High	High	148.375	160.823	1.15565e-12	1.45365e-15	6.47048e-14	8.27427e-17	High	High	60.17	63.55	2.80791e-05	1.21432e-05	High	4.68116	High	162.868	4.10779e-14	5.16704e-17	High	61.18	2.09572e-05	0
	TIDMESTEVFTK	31	6	2	284025664;284025658	M4(Oxidation)	1416.66	5.98012e+07	6.52563e+07	6.30236e+07	0	0.001227	High	High	3.48715	3.43994	High	High	96.4592	121.683	1.36043e-07	2.25986e-10	3.7062e-10	6.78791e-13	High	High	45.91	52.41	0.000503921	0.000118842	High	3.4599	High	131.934	3.83116e-11	6.40662e-14	High	67.73	3.31408e-06	0
	KTIDMESTEVFTKK	6	6	2	284025664;284025658	M5(Oxidation)	1672.85	3.22786e+06	2.17648e+06	1.66391e+06	0	0.0003177	High	High	3.45431	3.58394		High		147.68			3.60025e-12	1.70628e-15		High		41.07		0.00314214	High	2.98824	High	83.211	1.00831e-05	4.77419e-09				2
	EKLCTTSCEEVVR	38	4	2	284025664;284025658	C4(Carbamidomethyl); C8(Carbamidomethyl)	1610.75	7.48655e+06	6.79834e+06	5.2755e+06	0	9.571e-05	High	High	3.44662	3.98578	High	High	112.825	149.566	5.52085e-09	5.2182e-12	1.21339e-12	1.10509e-15	High	High	55.6	61.45	7.98726e-05	2.07324e-05	High	3.63821	High	148.235	1.59295e-12	1.50136e-15	High	68.93	3.70381e-06	1
	RNAGPFTPTVNR	21	6	2	284025664;284025658		1329.7	3.12734e+07	7.29361e+07	7.785e+07	0	0.007674	High	High	3.24028	3.44047	High	High	111.446	90.4657	6.80188e-09	7.16741e-12	8.52513e-07	8.98327e-10	High	High	41.24	38.52	0.00253673	0.00474541	High	3.68898	High	98.2347	1.44746e-07	1.50151e-10	High	38.06	0.00530689	1
	KTIDMESTEVFTK	6	6	2	284025664;284025658	M5(Oxidation)	1544.75	1.88741e+07	1.61196e+06	0	0	0.002042	High		3.09767																High	3.42371	High	138.62	1.3534e-11	1.37401e-14	High	37.02	0.00695133	1
	ITVYDKHYQK	18	1	1	284025658		1294.68	4.22703e+06	9.02902e+07	3.32516e+07	0	0.002967	High	High	3.09109	3.43383		High		122.444			4.06727e-10	5.69646e-13		High		41.99		0.00182451	High	3.12109	High	122.694	2.8178e-10	5.37748e-13	High	59.37	3.38741e-05	1
	TKLTEEEKNR	22	5	1	284025658		1247.66	1.37714e+07	4.53531e+07	4.3629e+07	0	0.00142	High	High	2.99172	3.22429	High	High	124.467	143.518	2.3129e-10	3.57481e-13	3.09576e-12	4.44793e-15	High	High	50.27	49.96	0.000314807	0.000331035	High	3.08906	High	144.319	2.84812e-12	3.69886e-15	High	46.21	0.000780221	2
	TIDMESTEVFTK	12	6	2	284025664;284025658		1400.66	1.08054e+07	2.84693e+06	958402	0	8.389e-05	High		2.93996		High	High	137.096	127.973	1.28408e-11	1.95149e-14	7.5918e-11	1.59492e-13	High	High	46.65	37.78	0.000492018	0.00378465	High	2.63511	High	145.903	1.21495e-12	2.56861e-15	High	70.42	1.91096e-06	0
	LTEEEKNRLNFLK	13	5	1	284025658		1633.89	2.7792e+06	5.68151e+06	9.14568e+06	0	0.0006999	High	High	2.83549	4.26386	High	High	98.1305	116.517	8.52039e-08	1.53798e-10	1.11065e-09	2.23023e-12		High		33.59		0.0103255	High	3.79802	High	90.1936	5.31756e-07	9.56395e-10				2
	TKLTEEEK	14	6	2	284025664;284025658		977.514	2.93607e+07	1.26452e+08	1.16905e+08	0	0.02772	High	High	2.74724	3.01304	High	High	95.2738	111.398	8.6696e-08	2.96904e-10	2.11651e-09	7.24833e-12	High	High	30.01	29.72	0.0279356	0.0298647	High	2.80697	High	113.914	1.18573e-09	4.06073e-12	High	31.59	0.0194159	1
	TIDMESTEVFTKK	17	6	2	284025664;284025658	M4(Oxidation)	1544.75	2.10784e+07	9.69311e+06	3.02178e+07	0	0.0004564	High	High	2.74488	3.06955	High	High	82.1922	100.303	5.94582e-06	6.03637e-09	1.00826e-07	9.32712e-11	High	High	47.67	61.26	0.000598505	2.53255e-05	High	2.77975	High	92.9818	4.95739e-07	5.03288e-10	High	52.81	0.00017881	1
	NMAIHPR	15	6	2	284025664;284025658	M2(Oxidation)	854.429	7.52591e+07	2.70367e+08	220688120	0	0.002594	High		2.57811		High	High	110.444	97.7963	6.59109e-10	9.02889e-12	1.89356e-08	1.66101e-10	High	High	37.5	45.71	0.00243624	0.000367892			High	110.181	1.43861e-09	9.59072e-12	High	44.84	0.000449491	0
	LCTTSCEEVVR	20	4	2	284025664;284025658	C2(Carbamidomethyl); C6(Carbamidomethyl)	1353.61	2.19675e+08	2.72177e+08	2.58347e+08	0	0.0002683		High		2.70877	High	High	116.683	137.407	1.41658e-09	2.14633e-12	1.20079e-11	1.81663e-14	High	High	52.84	55.68	0.000100619	5.48904e-05	High	2.8046	High	151.613	4.45607e-13	6.89794e-16	High	60.05	1.90791e-05	0
	EQLSTSEENSKK	22	6	2	284025664;284025658		1379.66	3.92128e+07	7.44095e+07	8.50208e+07	0	0.006906		High		2.84727	High	High	97.0632	106.502	1.68327e-07	1.96643e-10	1.91546e-08	2.23769e-11	High	High	52.29	52.45	0.000179716	0.000178904	High	2.80397	High	102.74	4.61895e-08	5.32137e-11	High	49.11	0.00038603	1
	AMKPWTQPK	13	6	2	284025664;284025658	M2(Oxidation)	1102.57	4.01677e+07	3.67926e+08	4.73591e+07	0	0.0007124					High	High	93.2219	111.984	4.81933e-07	4.76218e-10	6.40857e-09	6.33257e-12		High		39.09		0.00352668	High	2.62858	High	110.734	8.63006e-09	8.44429e-12	High	39.07	0.00418713	0
	FAWPQYLK	8	6	2	284025664;284025658		1052.56	1.56476e+09	704080032	0	0	0.001061					High		84.2497		1.04114e-06	3.75864e-09			High		34.19		0.00758321				High	88.2283	4.1954e-07	1.50373e-09	High	38.24	0.00298437	0
	TNAIPYVR	3	6	2	284025664;284025658	N2(Deamidated)	934.499	8.45107e+07	1.51323e+07	0	0	0.001005					High		83.6351		2.51575e-06	4.33004e-09											High	80.6039	5.05574e-06	8.70179e-09				0
	TNAIPYVR	8	6	2	284025664;284025658		933.515	3.70001e+07	3.82294e+07	2.09283e+09	0	0.006405					High	High	82.2607	98.6877	2.71551e-06	5.94203e-09	6.18231e-08	1.3528e-10	High	High	29.62	35.79	0.0264129	0.00637992			High	82.6594	2.4773e-06	5.42078e-09				0
	NAGPFTPTVNR	8	6	2	284025664;284025658	N1(Deamidated)	1174.58	2.46679e+07	1.20931e+07	1.23146e+07	0	0.001971													High	High	48.02	31.28	0.000455141	0.0226399	High	2.50016					High	45.07	0.000917956	0
	NAGPFTPTVNR	7	6	2	284025664;284025658		1173.6	8.34052e+08	8.99156e+08	2.45768e+09	0	0.01834		High		2.5759									High	High	30.76	42.71	0.0277861	0.00176545							High	34.76	0.0110619	0
	EQLSTSEENSKK	8	6	2	284025664;284025658	N9(Deamidated)	1380.65	0	5.64941e+06	5.93453e+06	0	5.608e-05						High		100.757			7.59315e-08	8.3995e-11		High		55.26		7.87818e-05	High	3.29899	High	125.057	2.94615e-10	3.12092e-13	High	57.52	4.8678e-05	1
	NANEEEYSIR	18	4	2	284025664;284025658		1224.55	0	5.17389e+07	4.53063e+07	0	0.0001343		High		3.14335		High		122.579			1.6071e-10	5.52267e-13		High		52.3		0.000101281	High	3.0223	High	107.235	7.12592e-09	1.89016e-11	High	37.26	0.00323242	0
	TNAIPYVRYL	4	6	2	284025664;284025658		1209.66	0	894283	719416	0	0.002945						High		88.5745			3.37405e-07	1.3885e-09		High		31.24		0.0137171	High	2.65987	High	91.63	1.69019e-07	6.87071e-10				1
	KISQYYQK	14	6	2	284025664;284025658		1057.57	0	2.41669e+08	2.00674e+08	0	0.001366		High		2.82308		High		85.9582			7.68456e-07	2.53616e-09		High		44.26		0.000710574	High	2.64999	High	83.6042	1.33444e-06	4.36092e-09	High	44.44	0.000618769	1
	EQLSTSEENSK	9	6	2	284025664;284025658		1251.57	0	4.28667e+07	3.99935e+07	0	0.0005258						High		85.8686			1.1806e-06	2.58903e-09		High		45.87		0.000526701			High	100.203	6.17447e-08	9.54323e-11	High	38.06	0.00317319	0
	AMKPWTQPK	2	6	2	284025664;284025658	M2(Oxidation); Q7(Deamidated)	1103.56	0	4.44819e+06	0	0	0.001746																					High	96.6847	2.37507e-07	2.1455e-10	High	30.88	0.0229051	0
	NMAIHPR	4	6	2	284025664;284025658	N1(Deamidated); M2(Oxidation)	855.414	0	2.23825e+06	7.00521e+06	0	0.001921						High		104.022			4.71362e-09	3.96103e-11									High	80.2593	8.38424e-07	9.4205e-09	High	31.18	0.00884012	0
	TIDMESTEVFTKK	3	6	2	284025664;284025658		1528.76	0	1.41342e+06	2.00788e+06	0	0.006721						High		88.2606			1.08958e-06	1.49258e-09		High		39.23		0.00336108							High	33.28	0.0139089	1
	ISQYYQK	8	6	2	284025664;284025658		929.473	0	8.30795e+08	5.09782e+07	0	0.001797						High		85.994			5.83557e-07	2.51533e-09		High		35.1		0.00445003							High	31.13	0.0111396	0
	LTEEEKNR	3	5	1	284025658		1018.52	0	0	0	0.002	0.02457														High		35.89		0.00807677	High	2.61883					High	43.6	0.00136848	1
	RNAGPFTPTVNR	1	6	2	284025664;284025658	N2(Deamidated)	1330.69	0	8.14757e+06	0	0.002	0.02653																									High	31.23	0.0251997	1
	KISQYYQK	1	6	2	284025664;284025658	Q4(Deamidated)	1058.55	0	0	6.22777e+06	0.005	0.1173		High		2.55631																								1
12649541	complement component C3 [Ovis aries]	87.39	1	1	32	1013	1.26047e+09	9.59016e+08	4.42119e+07	322.765	77.65	19	85	11458.2	82.23	23	84	2712.01	82.81	24	88	716.839	83.09	25	190	24305.6	84.24	28	180	5479.49	83.38	26	178	262.585	75.36	22	73	8884.62	77.36	23	68	2020.48	80.23	23	67	349	39.6545	6.55127
	Sequence	# PSMs	# Proteins	# Protein Groups	Protein Group Accessions	Modifications	MH+ [Da]	A7: Area	B7: Area	C7: Area	q-Value	PEP	A2	C2	XCorr A2	XCorr C2	A4	C4	Amanda Score A4	Amanda Score C4	E-Value A4	P-Value A4	E-Value C4	P-Value C4	A5	C5	IonScore A5	IonScore C5	Exp Value A5	Exp Value C5	B2	XCorr B2	B4	Amanda Score B4	E-Value B4	P-Value B4	B5	IonScore B5	Exp Value B5	# Missed Cleavages
	YYGGGYGSTQATFMVFQALAQYQK	26	4	4	426258545;426230658;149350863;12649541		2679.26	2.77036e+07	9.70746e+06	285144	0	8.048e-06	High	High	6.13283	3.49324	High	High	180.266	147.879	2.26295e-15	9.40546e-19	4.07273e-12	1.62974e-15	High	High	111.03	41.81	3.70764e-10	0.003108	High	5.11448	High	185.877	6.06425e-16	2.58383e-19	High	141.36	3.49119e-13	0
	YYGGGYGSTQATFMVFQALAQYQK	78	4	4	426258545;426230658;149350863;12649541	M14(Oxidation)	2695.25	2.8814e+08	1.01449e+08	1.19811e+07	0	6.796e-07	High	High	5.35908	5.9247	High	High	179.849	186.333	2.51186e-15	1.03539e-18	5.64429e-16	2.32658e-19	High	High	75.44	67.85	1.37593e-06	7.81741e-06	High	6.54285	High	212.776	1.29233e-18	5.27696e-22	High	92.12	2.92458e-08	0
	ILLQGTPVAEMAEDAIDGER	89	1	1	12649541	M11(Oxidation)	2144.06	1.87043e+09	1178312022	1.26608e+07	0	4.203e-07	High	High	5.25696	5.06969	High	High	158.398	124.611	2.49462e-13	1.44616e-16	5.49608e-10	3.45883e-13	High	High	102.61	67.6	2.34388e-09	7.33352e-06	High	5.23305	High	161.355	1.10537e-13	7.32033e-17	High	94.5	1.49376e-08	0
	LYNVEATSYALLALLAR	87	4	4	426258545;426230658;149350863;12649541		1881.05	1.54251e+08	8.43238e+07	2.89073e+06	0	3.099e-07	High	High	5.05401	5.25675	High	High	282.858	279.397	2.24235e-26	5.17863e-29	4.95213e-26	1.14899e-28	High	High	110.24	103.83	1.18753e-10	4.968e-10	High	5.53756	High	320.684	3.68236e-30	8.54375e-33	High	116.82	2.49564e-11	0
	RPYTVAIAAYALALLGKLEDDR	45	4	4	426258545;426230658;149350863;12649541		2419.34	2.97014e+07	3.43627e+07	1.12315e+07	0	9.609e-11	High	High	4.93978	6.14002	High	High	228.819	176.531	4.9352e-21	1.31255e-23	7.95803e-16	2.22291e-18	High	High	94.16	66.1	4.47019e-09	3.05611e-06	High	5.43445	High	251.916	2.41899e-23	6.43349e-26	High	85.33	3.41449e-08	1
	RPYTVAIAAYALALLGKLEDDRLTK	30	4	4	426258545;426230658;149350863;12649541		2761.56	1.95254e+07	2.9003e+07	3.84327e+06	0	8.39032e-14	High	High	4.89601	4.86082	High	High	194.749	156.53	3.25003e-18	3.35055e-20	1.86765e-14	2.2234e-16	High	High	106.12	71.62	1.18506e-10	3.2711e-07	High	6.10659	High	244.599	3.78071e-23	3.46854e-25	High	95.87	1.24234e-09	2
	RPYTVAIAAYALALLGK	53	4	4	426258545;426230658;149350863;12649541		1791.05	1.12384e+08	1.16286e+08	9.81182e+06	0	3.086e-07	High	High	4.85051	4.46337	High	High	158.148	165.108	1.16405e-14	1.53164e-16	2.34452e-15	3.08489e-17	High	High	55.06	52.71	1.21637e-05	2.08961e-05	High	4.53482	High	155.17	2.70652e-14	3.04103e-16	High	66.65	8.4346e-07	0
	HLIQTPSGCGEQNMIGMTPTVIAVHYLDSTEQWEK	10	2	2	426258545;12649541	C9(Carbamidomethyl); M14(Oxidation); M17(Oxidation)	4002.87	1.2905e+08	4.15575e+07	0	0	8.202e-05	High		4.78018		High		91.3104		4.75665e-06	7.39529e-10			High		39.93		0.00569099		High	4.61726	High	100.504	5.80441e-07	8.90384e-11	High	43.66	0.00239588	0
	ILLQGTPVAEMAEDAIDGER	40	1	1	12649541		2128.06	3.40096e+08	8.61068e+07	1.87627e+06	0	6.735e-08	High	High	4.68257	3.76457	High		188.552		2.56791e-16	1.39561e-19			High	High	52.49	43.35	0.000256737	0.00231191	High	4.94889	High	192.098	1.0487e-16	6.16883e-20	High	82.96	2.2838e-07	0
	DICEAQVNSLGPSITK	47	4	4	426258545;426230658;149350863;12649541	C3(Carbamidomethyl)	1731.86	1.01721e+09	7.24954e+08	2.2868e+07	0	1.195e-06	High	High	4.60471	5.14489	High	High	193.499	242.325	5.39688e-17	4.46762e-20	8.45398e-22	5.85456e-25	High	High	72.04	86.74	2.43505e-06	7.95445e-08	High	4.82232	High	215.552	3.98482e-19	2.78464e-22	High	79.65	4.07015e-07	0
	DICEAQVNSLGPSITK	24	4	4	426258545;426230658;149350863;12649541	C3(Carbamidomethyl); N8(Deamidated)	1732.84	8.42208e+06	1.72027e+07	9.25936e+06	0	7.049e-05	High	High	4.51693	4.76028	High	High	119.757	212.914	1.74296e-09	1.05762e-12	8.77847e-19	5.11268e-22	High	High	37.99	68.14	0.00571083	5.43254e-06	High	4.66181	High	202.49	9.03042e-18	5.63697e-21	High	64.9	1.17788e-05	0
	HLIQTPSGCGEQNMIGMTPTVIAVHYLDSTEQWEK	19	2	2	426258545;12649541	C9(Carbamidomethyl); Q12(Deamidated); M14(Oxidation); M17(Oxidation)	4003.86	6.81733e+07	2.79442e+07	2.93592e+07	0	8.317e-05	High	High	4.48784	4.59976	High	High	118.698	89.4678	8.80338e-09	1.34959e-12	7.46382e-06	1.13037e-09	High	High	47.39	35.14	0.00100953	0.0161978	High	5.11334	High	93.043	3.03009e-06	4.96248e-10	High	43.57	0.00234715	0
	ILLQGTPVAEMAEDAIDGER	11	1	1	12649541	Q4(Deamidated); M11(Oxidation)	2145.04	1.39395e+07	4.67375e+06	0	0	4.706e-06	High		4.19841		High		107.5		4.37962e-08	1.77816e-11			High		80.9		3.78373e-07		High	4.31351	High	114.562	7.86255e-09	3.49758e-12	High	65.63	1.28558e-05	0
	ELRRPYTVAIAAYALALLGK	18	4	4	426258545;426230658;149350863;12649541		2189.28	1.52889e+07	1.46576e+07	0	0	1.693e-05	High		4.07689		High		115.112		1.44854e-10	3.08201e-12			High		46.79		5.13058e-05		High	4.30453	High	101.615	3.51614e-09	6.89439e-11	High	49.45	3.00778e-05	1
	VFALSTNLIAIDSR	79	2	2	426258545;12649541		1519.85	5.13413e+08	3.76785e+08	4.21334e+07	0	2.02e-07	High	High	4.06789	4.16951	High	High	196.694	212.025	8.99167e-18	2.14087e-20	2.59093e-19	6.27343e-22	High	High	81.32	90.53	1.39464e-07	1.67287e-08	High	3.7585	High	227.121	8.15053e-21	1.9406e-23	High	90.27	1.77608e-08	0
	KDFDTVPPVVR	50	4	4	426258545;426230658;149350863;12649541		1272.69	1.58786e+08	7.63485e+08	3.71857e+07	0	0.0001549	High	High	3.75651	3.32291	High	High	132.268	130.57	6.45941e-11	5.9315e-14	9.57712e-11	8.77025e-14	High	High	54.49	59.89	0.000108645	3.13337e-05	High	3.70615	High	150.502	9.72814e-13	8.90855e-16	High	61.87	1.98615e-05	1
	ELNLDVSIHLPSR	17	4	4	426258545;426230658;149350863;12649541		1492.81	1.77997e+07	2.34482e+07	1.10029e+07	0	4.379e-05	High	High	3.6405	3.87207	High	High	89.0147	113.981	5.33229e-07	1.25466e-09	1.75927e-09	3.99835e-12	High	High	31.97	48.73	0.0154068	0.000324202	High	3.65502	High	111.978	2.49218e-09	6.34143e-12	High	42.92	0.00123542	0
	SSAYAAFQNRPPSTWLTAYVVK	24	2	2	426258545;12649541		2457.26	6.33904e+08	3.37723e+08	1.04661e+07	0	0.000524	High	High	3.55655	3.10539	High	High	108.841	98.9002	3.41585e-08	1.30575e-11	3.19344e-07	1.2882e-10	High	High	32.02	30.09	0.0287965	0.0467217	High	4.43067	High	151.491	1.80321e-12	7.09368e-16	High	45.36	0.00139714	0
	EKDVSLTAFVLIALHEAKDICEAQVNSLGPSITK	3	4	4	426258545;426230658;149350863;12649541	C21(Carbamidomethyl)	3696.96	5.66219e+06	6.00679e+06	1.05949e+06	0	0.0001401	High	High	3.45589	4.06252															High	4.36599								2
	ELRRPYTVAIAAYALALLGKLEDDR	20	4	4	426258545;426230658;149350863;12649541		2817.57	1.45965e+07	2.82045e+07	3.88e+06	0	2.233e-05	High	High	3.34292	3.73986	High	High	133.039	144.78	1.35596e-11	4.96687e-14	9.61311e-13	3.32633e-15	High	High	47.46	58.27	0.000152552	1.26596e-05	High	4.28073	High	155.266	8.59611e-14	2.97443e-16	High	46.29	0.000199719	2
	ILWESASLLR	39	3	3	426258545;426230658;12649541		1187.68	6.73963e+08	5.89672e+08	1.47228e+07	0	6.926e-05	High	High	3.15724	3.67548	High	High	149.082	156.326	4.48478e-13	1.23548e-15	8.4579e-14	2.33e-16	High	High	53.62	56.77	8.19052e-05	3.96562e-05	High	3.33154	High	167.535	8.37866e-15	1.76393e-17	High	56.74	3.99311e-05	0
	QKPDGIFQEDGPVIHQEMIGGFK	5	4	4	426258545;426230658;149350863;12649541		2570.27	3.69608e+07	8.34335e+06	0	0	0.0001083	High		3.06739		High		88.6799		4.22554e-06	1.35521e-09			High		31.3		0.0432925		High	3.07831	High	82.831	2.24741e-05	5.21078e-09				0
	KGYTQQLAFR	31	3	3	426258545;149350863;12649541		1211.65	601491847	620391591	3.40819e+07	0	4.111e-06	High	High	2.71204	3.47726	High	High	98.5259	148.442	3.76311e-08	1.40415e-10	3.85069e-13	1.43148e-15	High	High	60.93	76.85	1.54989e-05	3.96553e-07	High	3.40181	High	148.662	3.7016e-13	1.36088e-15	High	77.17	3.68384e-07	1
	AGDFLENHYR	30	2	2	149350863;12649541		1221.56	7.05212e+08	6.80436e+08	4.39914e+07	0	1.642e-05	High	High	2.63702	2.84427	High	High	102.879	108.891	3.16456e-08	5.15401e-11	8.20944e-09	1.29079e-11	High	High	57.3	56.35	4.43177e-05	5.5154e-05	High	2.85009	High	122.13	3.76005e-10	6.12386e-13	High	47.9	0.000385991	0
	GYTQQLAFR	21	3	3	426258545;149350863;12649541		1083.56	397411141	4.73534e+08	16233509	0	4.627e-05		High		2.75177	High	High	103.608	106.302	1.70347e-08	4.35669e-11	9.11515e-09	2.34323e-11	High	High	37.68	46.54	0.003506	0.000482458			High	105.835	1.01508e-08	2.60945e-11	High	44.84	0.000713607	0
	LYNVEATSYALLALLARK	6	4	4	426258545;426230658;149350863;12649541		2009.14	1.37753e+07	1.1643e+07	2.02865e+06	0	0.007138					High		94.3554		6.38274e-08	3.66824e-10			High	High	38.6	34.44	0.00124925	0.00327372			High	96.059	4.18782e-08	2.478e-10	High	39.9	0.000910731	1
	RQEALELIR	28	3	3	426258545;149350863;12649541		1127.65	8.93776e+08	9.35251e+08	46511043	0	0.0003849		High		3.26023	High	High	90.5131	142.961	1.61718e-07	8.88561e-10	9.00166e-13	5.05711e-15	High	High	29.98	52.71	0.0140646	6.75104e-05	High	3.00752	High	123.614	7.74456e-11	4.35088e-13	High	43.08	0.00061997	1
	QKPDGIFQEDGPVIHQEMIGGFK	1	4	4	426258545;426230658;149350863;12649541	Q8(Deamidated); M18(Oxidation)	2587.25	7.41974e+06	0	0	0	8.317e-05					High		90.2042		3.41554e-06	9.54061e-10																		0
	EKDVSLTAFVLIALHEAK	24	4	4	426258545;426230658;149350863;12649541		1984.11	5.99582e+07	7.53991e+07	1.47897e+07	0	7.572e-05		High		4.52712	High	High	83.0271	101.421	1.18539e-06	4.98065e-09	1.55718e-08	7.20915e-11	High	High	32.57	35.78	0.00683387	0.00342192	High	4.90726	High	158.541	3.48435e-14	1.39934e-16	High	56.02	3.06292e-05	1
	AGDFLENHYR	8	2	2	149350863;12649541	N7(Deamidated)	1222.55	9.01874e+06	1.17838e+07	0	0	0.0003452													High		31.69		0.0113166		High	2.80593	High	104.011	1.48513e-08	3.97093e-11	High	33.03	0.0083371	0
	QEALELIR	6	3	3	426258545;149350863;12649541		971.552	2.99369e+08	1.82908e+08	7.93608e+06	0	0.001657													High	High	30.65	42.57	0.0126997	0.000816191							High	45.75	0.000333921	0
	KLYNVEATSYALLALLAR	3	4	4	426258545;426230658;149350863;12649541		2009.15	0	1.81368e+06	0	0	8.973e-08																			High	4.38872	High	157.124	4.76981e-14	1.93895e-16	High	94.75	3.16542e-09	1
	DICEAQVNSLGPSITK	2	4	4	426258545;426230658;149350863;12649541	C3(Carbamidomethyl); Q6(Deamidated); N8(Deamidated)	1733.82	0	2.9472e+06	0	0	2.306e-05																			High	4.05752	High	85.1278	7.35093e-06	3.07056e-09				0
	QKPDGIFQEDGPVIHQEMIGGFKDTR	3	4	4	426258545;426230658;149350863;12649541	M18(Oxidation)	2958.44	0	1.29778e+07	0	0	7.971e-06																			High	3.73809					High	42.48	0.00339245	1
	DVPDHKELNLDVSIHLPSR	6	4	4	426258545;426230658;149350863;12649541		2184.14	0	1.27274e+07	4.08357e+07	0	0.0005276		High		4.14724		High		123.709			3.6401e-10	4.25742e-13							High	3.35153	High	83.0764	4.21047e-06	4.92453e-09				1
	SSAYAAFQNRPPSTWLTAYVVK	5	2	2	426258545;12649541	Q8(Deamidated)	2458.24	0	4.09387e+06	4.45711e+06	0	0.000695		High		3.11572															High	3.09536	High	96.93	6.91037e-07	2.02769e-10				0
	VFALSTNLIAIDSR	1	2	2	426258545;12649541	N7(Deamidated)	1520.83	0	159077	0	0	0.001422																			High	2.65418								0
	LEDDRLTK	9	4	4	426258545;426230658;149350863;12649541		989.526	0	1.6018e+08	4.45819e+06	0	0.0004783		High		2.5487		High		91.5256			6.78445e-07	7.03781e-10		High		37.22		0.00640138	High	2.52219	High	95.968	2.71519e-07	2.53047e-10	High	38.02	0.00482749	1
	GYTQQLAFR	2	3	3	426258545;149350863;12649541	Q4(Deamidated)	1084.54	0	2.58071e+06	0	0	0.002177																					High	104.773	1.49288e-08	3.33233e-11	High	38.08	0.00339978	0
	DVSLTAFVLIALHEAK	1	4	4	426258545;426230658;149350863;12649541		1726.97	0	125841	0	0	0.0001358																					High	81.4002	2.44125e-06	7.24407e-09				0
	DFDTVPPVVR	2	4	4	426258545;426230658;149350863;12649541		1144.6	0	6.52512e+07	4.92924e+06	0	0.001656						High		104.273			3.89965e-08	3.73887e-11									High	80.2214	9.91155e-06	9.50292e-09				0
	LYNVEATSYALLALLAR	2	4	4	426258545;426230658;149350863;12649541	N3(Deamidated)	1882.02	0	0	0	0	0.001871		High		4.36712										High		64.12		7.95814e-06										0
	QKPDGIFQEDGPVIHQEMIGGFK	1	4	4	426258545;426230658;149350863;12649541	M18(Oxidation)	2586.27	0	0	3.12594e+06	0	0.001751														High		32.44		0.0315871										0
	DLCETVK	4	3	3	426258545;426230658;12649541	C3(Carbamidomethyl)	864.413	2.55525e+08	1.8258e+07	1.6545e+07	0.001	0.004732					High	High	84.1207	85.949	2.74523e-06	3.87197e-09	1.80196e-06	2.54156e-09									High	86.5574	1.56641e-06	2.20932e-09	High	35.26	0.00673145	0
	RQEALELIR	2	3	3	426258545;149350863;12649541	Q2(Deamidated)	1128.64	0	2.13087e+06	0	0.004	0.05583																			High	2.56363	High	83.297	1.35737e-06	4.68058e-09				1
	NRWEEPNKK	1	4	4	426258545;426230658;149350863;12649541		1200.61	4.93989e+07	0	0	0.006	0.06517													High		33.22		0.0149123											2
109030	Ig lambda chain C region - sheep (fragment)	86.67	1	4	12	336	2.13787e+09	1.68284e+09	2.79381e+08	110.789	68.57	6	30	4296.45	68.57	6	33	961.669	68.57	6	26	195.627	86.67	11	51	6927.56	86.67	9	52	1649.02	86.67	8	44	141.181	86.67	10	36	4703.18	86.67	8	34	1187.42	86.67	9	30	105	11.3046	8.26514
	Sequence	# PSMs	# Proteins	# Protein Groups	Protein Group Accessions	Modifications	MH+ [Da]	A7: Area	B7: Area	C7: Area	q-Value	PEP	A2	C2	XCorr A2	XCorr C2	A4	C4	Amanda Score A4	Amanda Score C4	E-Value A4	P-Value A4	E-Value C4	P-Value C4	A5	C5	IonScore A5	IonScore C5	Exp Value A5	Exp Value C5	B2	XCorr B2	B4	Amanda Score B4	E-Value B4	P-Value B4	B5	IonScore B5	Exp Value B5	# Missed Cleavages
	YAASSYLTLTGSEWK	114	2	2	52366986;109030		1676.82	1.51208e+09	1.35045e+09	5.47868e+07	0	3.011e-08	High	High	5.01118	4.88564	High	High	172.843	184.837	9.12997e-15	5.19634e-18	5.61461e-16	3.28339e-19	High	High	93.38	97.08	1.75414e-08	7.56114e-09	High	5.08403	High	163.07	8.49184e-14	4.93138e-17	High	105.02	1.19614e-09	0
	SKSSYTCEVTHEGSTVTK	38	2	2	52366986;109030	C7(Carbamidomethyl)	2000.92	2.19876e+07	6.10308e+07	1.01299e+08	0	7.513e-06	High	High	4.48574	5.70016	High	High	183.154	222.477	6.17213e-16	4.8371e-19	6.87978e-20	5.65306e-23	High	High	59.88	99.69	3.37703e-05	3.52806e-09	High	6.18409	High	208.889	1.41293e-18	1.29153e-21	High	81.9	2.14034e-07	1
	SSYTCEVTHEGSTVTK	64	2	2	52366986;109030	C5(Carbamidomethyl)	1785.8	4.87953e+09	3.63147e+09	6.16395e+07	0	3.405e-07	High	High	4.31529	4.68843	High	High	170.749	170.122	6.60589e-15	8.41514e-18	6.12505e-15	9.7223e-18	High	High	70.49	81.42	1.9876e-06	1.60446e-07	High	4.64095	High	156.836	1.71967e-13	2.07189e-16	High	66.39	5.62556e-06	0
	ATVVCLISDFYPGSVNVVWK	37	1	1	109030	C5(Carbamidomethyl)	2254.16	7.17271e+06	1.20635e+07	1.36315e+07	0	1.502e-07	High	High	4.26751	5.37505	High	High	172.159	197.264	1.07836e-14	6.08209e-18	2.18561e-17	1.87767e-20	High	High	67.5	80.12	6.9264e-06	3.78885e-07	High	5.23466	High	216.052	2.89636e-19	2.48188e-22	High	87	7.92119e-08	0
	SAPSVTLFPPSKEELDTNK	51	1	1	109030		2060.05	1.41784e+07	66600254	5.80495e+08	0	0.002088	High	High	3.4207	4.15196	High	High	185.054	156.731	5.89619e-16	3.12298e-19	3.85301e-13	2.12287e-16	High	High	61.14	51.99	2.91885e-05	0.00024506	High	3.80631	High	178.757	2.51255e-15	1.3315e-18	High	61.03	3.02528e-05	1
	SAPSVTLFPPSK	12	1	1	109030		1230.67	0	0	1.5635e+08	0	8.317e-05	High	High	2.67347	2.96717	High	High	83.445	83.517	6.13876e-06	4.52377e-09	6.03779e-06	4.44937e-09	High	High	46.34	52.13	0.000790892	0.000207281	High	2.94791	High	81.717	9.13861e-06	6.73442e-09	High	40.91	0.00276132	0
	SSYTCEVTHEGSTVTKTVKPSECS	6	2	2	52366986;109030	C5(Carbamidomethyl); C23(Carbamidomethyl)	2674.2	0	9.58697e+06	8.69183e+06	0	9.332e-08		High		5.26241		High		157.982			3.53187e-13	1.59165e-16		High		35.14		0.00895624	High	4.36481	High	170.908	1.98756e-14	8.1125e-18	High	43.95	0.0011417	1
	TTQASKQSNSKYAASSYLTLTGSEWK	6	2	2	52366986;109030		2837.4	0	2.4287e+06	2.73222e+06	0	2.832e-05		High		4.93366		High		134.959			1.49428e-10	3.19223e-14		High		66.59		1.25977e-05	High	4.14665	High	128.083	6.8201e-10	1.55497e-13	High	43.65	0.00249202	2
	YAASSYLTLTGSEWKSKSSYTCEVTHEGSTVTK	1	2	2	52366986;109030	C22(Carbamidomethyl)	3658.72	0	2.20587e+06	0	0	0.000255																			High	3.53127								2
	SKSSYTCEVTHEGSTVTKTVKPSECS	1	2	2	52366986;109030	C7(Carbamidomethyl); C25(Carbamidomethyl)	2889.33	0	3.01398e+06	0	0	0.002367																			High	3.39056								2
	QSNSKYAASSYLTLTGSEWK	4	2	2	52366986;109030		2221.08	0	5.81987e+06	5.86348e+06	0	0.003225		High		3.20476										High		33.08		0.0236425	High	3.32253	High	89.5711	2.85666e-06	1.10381e-09				1
	QSNSKYAASSYLTLTGSEWK	1	2	2	52366986;109030	Q1(Deamidated)	2222.06	0	4.15949e+06	0	0	0.0001946																					High	85.6311	6.23217e-06	2.73461e-09				1
	SAPSVTLFPPSKEELDTNKATVVCLISDFYPGSVNVVWK	1	1	1	109030	C24(Carbamidomethyl)	4295.22	0	0	1.41801e+06	0.004	0.1083		High		3.58327																								2
426258545	PREDICTED: LOW QUALITY PROTEIN: complement C3, partial [Ovis aries]	84.98	1	5	58	1678	1.62476e+09	1.42699e+09	2.56612e+08	544.947	71.99	37	152	19825.7	75.27	44	155	3976.24	80.28	47	155	1040.6	76.68	44	287	37340.8	81.06	52	294	7586.3	80.13	48	284	428.193	69.8	39	121	14333.4	72.93	42	114	3074.59	76.84	43	116	639	72.2556	7.73779
	Sequence	# PSMs	# Proteins	# Protein Groups	Protein Group Accessions	Modifications	MH+ [Da]	A7: Area	B7: Area	C7: Area	q-Value	PEP	A2	C2	XCorr A2	XCorr C2	A4	C4	Amanda Score A4	Amanda Score C4	E-Value A4	P-Value A4	E-Value C4	P-Value C4	A5	C5	IonScore A5	IonScore C5	Exp Value A5	Exp Value C5	B2	XCorr B2	B4	Amanda Score B4	E-Value B4	P-Value B4	B5	IonScore B5	Exp Value B5	# Missed Cleavages
	YYGGGYGSTQATFMVFQALAQYQK	26	4	4	426258545;426230658;149350863;12649541		2679.26	2.77036e+07	9.70746e+06	285144	0	8.048e-06	High	High	6.13283	3.49324	High	High	180.266	147.879	2.26295e-15	9.40546e-19	4.07273e-12	1.62974e-15	High	High	111.03	41.81	3.70764e-10	0.003108	High	5.11448	High	185.877	6.06425e-16	2.58383e-19	High	141.36	3.49119e-13	0
	EEVPAADLSDQVPDTESETK	14	1	1	426258545	Q11(Deamidated)	2160.97	1.77265e+07	1.07364e+07	0	0	6.773e-06	High		5.36789		High		198.832		1.11098e-17	1.30857e-20			High		78.42		3.99986e-07		High	4.52244	High	149.897	1.35172e-12	1.02403e-15	High	53.24	0.000134922	0
	YLGDQDATMSILDISMMTGFSPDIDDLK	22	2	2	426258545;426230658	M9(Oxidation); M16(Oxidation); M17(Oxidation)	3140.41	9.29101e+07	3.67213e+07	4.8972e+06	0	0.0001323	High	High	5.36327	5.12005	High	High	92.5487	100.975	1.30678e-06	5.56076e-10	1.80056e-07	7.98829e-11	High	High	55.23	40.21	0.000104371	0.00322998	High	4.90239	High	115.535	6.40159e-09	2.79545e-12	High	55.63	9.27256e-05	0
	YYGGGYGSTQATFMVFQALAQYQK	78	4	4	426258545;426230658;149350863;12649541	M14(Oxidation)	2695.25	2.8814e+08	1.01449e+08	1.19811e+07	0	6.796e-07	High	High	5.35908	5.9247	High	High	179.849	186.333	2.51186e-15	1.03539e-18	5.64429e-16	2.32658e-19	High	High	75.44	67.85	1.37593e-06	7.81741e-06	High	6.54285	High	212.776	1.29233e-18	5.27696e-22	High	92.12	2.92458e-08	0
	TLNPEYLGQDGVQREEVPAADLSDQVPDTESETK	29	1	1	426258545		3730.76	4.57699e+08	6.0526e+07	2.32565e+07	0	0.0001057	High	High	5.21733	4.29945	High	High	128.651	93.7018	7.37769e-10	1.36422e-13	2.3964e-06	4.26406e-10	High	High	66.61	35.58	1.1634e-05	0.0148031	High	5.01181	High	129.819	5.64638e-10	1.04254e-13	High	59.81	5.59448e-05	1
	EEVPAADLSDQVPDTESETK	72	1	1	426258545		2159.99	1.76327e+09	1.20904e+09	1.75328e+07	0	4.602e-07	High	High	5.0748	5.14121	High	High	196.942	182.547	2.88351e-17	2.0221e-20	7.93273e-16	5.56292e-19	High	High	82.36	80.17	1.83522e-07	3.03869e-07	High	5.2623	High	224.877	4.97766e-20	3.25337e-23	High	71.08	2.42527e-06	0
	LYNVEATSYALLALLAR	87	4	4	426258545;426230658;149350863;12649541		1881.05	1.54251e+08	8.43238e+07	2.89073e+06	0	3.099e-07	High	High	5.05401	5.25675	High	High	282.858	279.397	2.24235e-26	5.17863e-29	4.95213e-26	1.14899e-28	High	High	110.24	103.83	1.18753e-10	4.968e-10	High	5.53756	High	320.684	3.68236e-30	8.54375e-33	High	116.82	2.49564e-11	0
	RPYTVAIAAYALALLGKLEDDR	45	4	4	426258545;426230658;149350863;12649541		2419.34	2.97014e+07	3.43627e+07	1.12315e+07	0	9.609e-11	High	High	4.93978	6.14002	High	High	228.819	176.531	4.9352e-21	1.31255e-23	7.95803e-16	2.22291e-18	High	High	94.16	66.1	4.47019e-09	3.05611e-06	High	5.43445	High	251.916	2.41899e-23	6.43349e-26	High	85.33	3.41449e-08	1
	RPYTVAIAAYALALLGKLEDDRLTK	30	4	4	426258545;426230658;149350863;12649541		2761.56	1.95254e+07	2.9003e+07	3.84327e+06	0	8.39032e-14	High	High	4.89601	4.86082	High	High	194.749	156.53	3.25003e-18	3.35055e-20	1.86765e-14	2.2234e-16	High	High	106.12	71.62	1.18506e-10	3.2711e-07	High	6.10659	High	244.599	3.78071e-23	3.46854e-25	High	95.87	1.24234e-09	2
	RPYTVAIAAYALALLGK	53	4	4	426258545;426230658;149350863;12649541		1791.05	1.12384e+08	1.16286e+08	9.81182e+06	0	3.086e-07	High	High	4.85051	4.46337	High	High	158.148	165.108	1.16405e-14	1.53164e-16	2.34452e-15	3.08489e-17	High	High	55.06	52.71	1.21637e-05	2.08961e-05	High	4.53482	High	155.17	2.70652e-14	3.04103e-16	High	66.65	8.4346e-07	0
	HLIQTPSGCGEQNMIGMTPTVIAVHYLDSTEQWEK	10	2	2	426258545;12649541	C9(Carbamidomethyl); M14(Oxidation); M17(Oxidation)	4002.87	1.2905e+08	4.15575e+07	0	0	8.202e-05	High		4.78018		High		91.3104		4.75665e-06	7.39529e-10			High		39.93		0.00569099		High	4.61726	High	100.504	5.80441e-07	8.90384e-11	High	43.66	0.00239588	0
	DICEAQVNSLGPSITK	48	4	4	426258545;426230658;149350863;12649541	C3(Carbamidomethyl)	1731.86	1.01721e+09	7.24954e+08	2.2868e+07	0	1.817e-07	High	High	4.60471	5.14489	High	High	193.499	242.325	5.39688e-17	4.46762e-20	8.45398e-22	5.85456e-25	High	High	72.04	86.74	2.43505e-06	7.95445e-08	High	4.82232	High	215.552	3.98482e-19	2.78464e-22	High	79.65	4.07015e-07	0
	DICEAQVNSLGPSITK	24	4	4	426258545;426230658;149350863;12649541	C3(Carbamidomethyl); N8(Deamidated)	1732.84	8.42208e+06	1.72027e+07	9.25936e+06	0	7.049e-05	High	High	4.51693	4.76028	High	High	119.757	212.914	1.74296e-09	1.05762e-12	8.77847e-19	5.11268e-22	High	High	37.99	68.14	0.00571083	5.43254e-06	High	4.66181	High	202.49	9.03042e-18	5.63697e-21	High	64.9	1.17788e-05	0
	HLIQTPSGCGEQNMIGMTPTVIAVHYLDSTEQWEK	19	2	2	426258545;12649541	C9(Carbamidomethyl); Q12(Deamidated); M14(Oxidation); M17(Oxidation)	4003.86	6.81733e+07	2.79442e+07	2.93592e+07	0	8.317e-05	High	High	4.48784	4.59976	High	High	118.698	89.4678	8.80338e-09	1.34959e-12	7.46382e-06	1.13037e-09	High	High	47.39	35.14	0.00100953	0.0161978	High	5.11334	High	93.043	3.03009e-06	4.96248e-10	High	43.57	0.00234715	0
	TLNPEYLGQDGVQR	60	1	1	426258545		1589.79	219474278	1.33888e+09	1.72722e+07	0	1.385e-06	High	High	4.46487	4.18497	High	High	181.283	175.534	1.00401e-15	7.4426e-19	3.03994e-15	2.79663e-18	High	High	64.68	78.03	1.26972e-05	6.11492e-07	High	3.85547	High	145.047	3.35368e-12	3.12844e-15	High	77.76	6.34803e-07	0
	VELLYNPAFCSLATAK	63	2	2	426258545;426230658	C10(Carbamidomethyl)	1796.93	7.35262e+08	5.17267e+08	4.45049e+08	0	4.642e-05	High	High	4.39143	4.61622	High	High	187.158	170.849	2.12606e-16	1.92404e-19	7.97745e-15	8.22417e-18	High	High	57.54	57.58	6.29025e-05	5.94452e-05	High	4.64378	High	213.009	4.47115e-19	5.00129e-22	High	80.15	3.45363e-07	0
	VRVELLYNPAFCSLATAK	52	2	2	426258545;426230658	C12(Carbamidomethyl)	2052.1	1.72753e+08	1.12698e+08	1.0332e+07	0	1.526e-08	High	High	4.38916	4.62414	High	High	167.798	167.273	1.22373e-14	1.66043e-17	1.32842e-14	1.87366e-17	High	High	40.71	66.16	0.00228854	6.47625e-06	High	4.83944	High	187.676	1.24652e-16	1.70757e-19	High	92.28	1.58539e-08	1
	YLGDQDATMSILDISMMTGFSPDIDDLK	4	2	2	426258545;426230658	M16(Oxidation); M17(Oxidation)	3124.41	1.74822e+07	3.79566e+06	0	0	1.842e-05	High		4.36506		High		108.625		3.48918e-08	1.37261e-11			High		50.04		0.000365122		High	3.61102								0
	ILLQGTPVAEMTEDAIDGER	42	1	1	426258545	M11(Oxidation)	2174.07	1.19516e+08	8.51061e+07	6.1109e+07	0	2.648e-10	High	High	4.3267	4.43589	High	High	160.664	139.197	2.19966e-13	8.58236e-17	3.02355e-11	1.20317e-14	High	High	107.03	74.95	9.63022e-10	1.55306e-06	High	4.94805	High	158.278	3.73752e-13	1.48668e-16	High	92.06	3.00882e-08	0
	ILLQGTPVAEMTEDAIDGER	13	1	1	426258545		2158.07	2.11595e+07	2.72676e+06	0	0	5.972e-06	High		4.13389		High		163.252		1.02967e-13	4.72976e-17			High		65.52		1.27367e-05		High	3.64726	High	80.1058	2.19583e-05	9.75924e-09	High	30.67	0.0375383	0
	ELRRPYTVAIAAYALALLGK	18	4	4	426258545;426230658;149350863;12649541		2189.28	1.52889e+07	1.46576e+07	0	0	1.693e-05	High		4.07689		High		115.112		1.44854e-10	3.08201e-12			High		46.79		5.13058e-05		High	4.30453	High	101.615	3.51614e-09	6.89439e-11	High	49.45	3.00778e-05	1
	VFALSTNLIAIDSR	79	2	2	426258545;12649541		1519.85	5.13413e+08	3.76785e+08	4.21334e+07	0	2.02e-07	High	High	4.06789	4.16951	High	High	196.694	212.025	8.99167e-18	2.14087e-20	2.59093e-19	6.27343e-22	High	High	81.32	90.53	1.39464e-07	1.67287e-08	High	3.7585	High	227.121	8.15053e-21	1.9406e-23	High	90.27	1.77608e-08	0
	VSIRPALEPVKKPQDAK	26	2	2	426258545;426230658		1876.1	2.69255e+08	2.86257e+08	1.17417e+07	0	0.000614	High	High	3.93183	3.93875	High	High	125.809	121.765	1.33871e-11	2.62491e-13	4.06283e-11	6.66038e-13	High	High	38.79	34.17	0.00035675	0.00122504	High	3.59102	High	125.406	1.75701e-11	2.88035e-13	High	37.24	0.000604157	1
	DSNKNTLIIYLDKISHTQEDCLSFK	7	2	2	426258545;426230658	C21(Carbamidomethyl)	2982.49	8.93504e+06	4.30613e+06	0	0	0.0001281	High		3.84173		High		84.9602		1.1291e-05	3.19136e-09			High		33.98		0.0221369		High	3.87705	High	92.0137	2.74291e-06	6.28963e-10				2
	KDFDTVPPVVR	50	4	4	426258545;426230658;149350863;12649541		1272.69	1.58786e+08	7.63485e+08	3.71857e+07	0	0.0001549	High	High	3.75651	3.32291	High	High	132.268	130.57	6.45941e-11	5.9315e-14	9.57712e-11	8.77025e-14	High	High	54.49	59.89	0.000108645	3.13337e-05	High	3.70615	High	150.502	9.72814e-13	8.90855e-16	High	61.87	1.98615e-05	1
	ISHTQEDCLSFK	43	2	2	426258545;426230658	C8(Carbamidomethyl)	1464.68	2.58335e+08	4.60021e+08	6.80727e+06	0	1.794e-06	High	High	3.70105	3.79774	High	High	129.527	156.819	8.74185e-11	1.11503e-13	1.56234e-13	2.08035e-16	High	High	38.94	46.8	0.003657	0.000539038	High	4.29252	High	167.713	1.37309e-14	1.69308e-17	High	61.63	1.91349e-05	0
	ELNLDVSIHLPSR	17	4	4	426258545;426230658;149350863;12649541		1492.81	1.77997e+07	2.34482e+07	1.10029e+07	0	4.379e-05	High	High	3.6405	3.87207	High	High	89.0147	113.981	5.33229e-07	1.25466e-09	1.75927e-09	3.99835e-12	High	High	31.97	48.73	0.0154068	0.000324202	High	3.65502	High	111.978	2.49218e-09	6.34143e-12	High	42.92	0.00123542	0
	SSAYAAFQNRPPSTWLTAYVVK	24	2	2	426258545;12649541		2457.26	6.33904e+08	3.37723e+08	1.04661e+07	0	0.000524	High	High	3.55655	3.10539	High	High	108.841	98.9002	3.41585e-08	1.30575e-11	3.19344e-07	1.2882e-10	High	High	32.02	30.09	0.0287965	0.0467217	High	4.43067	High	151.491	1.80321e-12	7.09368e-16	High	45.36	0.00139714	0
	VHQYFNVGLIQPGAVK	61	2	2	426258545;426230658		1769.97	7.58412e+08	7.34629e+08	1.59249e+07	0	1.864e-05	High	High	3.54132	4.193	High	High	157.587	140.843	1.03713e-13	1.74307e-16	4.90036e-12	8.23591e-15	High	High	46.57	45.09	0.00042186	0.00058851	High	4.31557	High	147.676	1.0161e-12	1.70774e-15	High	62.91	9.79871e-06	0
	EKDVSLTAFVLIALHEAKDICEAQVNSLGPSITK	3	4	4	426258545;426230658;149350863;12649541	C21(Carbamidomethyl)	3696.96	5.66219e+06	6.00679e+06	1.05949e+06	0	0.0001401	High	High	3.45589	4.06252															High	4.36599								2
	TLNPEYLGQDGVQR	17	1	1	426258545	Q13(Deamidated)	1590.78	3.68173e+07	2.25379e+07	2.87041e+06	0	0.0004608	High	High	3.41471	3.25153	High	High	126.471	121.548	3.892e-10	2.25362e-13	9.13011e-10	7.00162e-13	High	High	60.63	30.28	3.13118e-05	0.0344554	High	3.45602	High	146.813	2.63695e-12	2.0829e-15	High	64.81	1.24549e-05	0
	ELRRPYTVAIAAYALALLGKLEDDR	20	4	4	426258545;426230658;149350863;12649541		2817.57	1.45965e+07	2.82045e+07	3.88e+06	0	2.233e-05	High	High	3.34292	3.73986	High	High	133.039	144.78	1.35596e-11	4.96687e-14	9.61311e-13	3.32633e-15	High	High	47.46	58.27	0.000152552	1.26596e-05	High	4.28073	High	155.266	8.59611e-14	2.97443e-16	High	46.29	0.000199719	2
	ILWESASLLR	39	3	3	426258545;426230658;12649541		1187.68	6.73963e+08	5.89672e+08	1.47228e+07	0	6.926e-05	High	High	3.15724	3.67548	High	High	149.082	156.326	4.48478e-13	1.23548e-15	8.4579e-14	2.33e-16	High	High	53.62	56.77	8.19052e-05	3.96562e-05	High	3.33154	High	167.535	8.37866e-15	1.76393e-17	High	56.74	3.99311e-05	0
	AAVYNYYISDGVK	21	2	2	426258545;426230658		1462.72	4.68299e+07	3.51124e+07	0	0	8.825e-05	High		3.1153		High		132.491		5.82649e-11	5.63491e-14			High		57.87		5.69935e-05		High	3.53211	High	145.792	2.75648e-12	2.63526e-15	High	53.86	0.000154798	0
	DSNKNTLIIYLDK	42	2	2	426258545;426230658		1536.83	1.48695e+08	1.19472e+08	5.5487e+06	0	0.001375	High	High	3.10368	3.3885	High	High	133.488	121.741	2.32048e-11	4.4797e-14	3.5427e-10	6.69698e-13	High	High	52.33	39.41	0.00013187	0.00273205	High	3.30168	High	133.791	2.21834e-11	4.17766e-14	High	50.4	0.000217515	1
	AAVYNYYISDGVKK	9	2	2	426258545;426230658		1590.82	9.2788e+06	6.58712e+06	0	0	0.0001516	High		3.09074		High		87.9277		1.46326e-06	1.61152e-09			High		42.5		0.00205536		High	3.21353	High	93.1888	4.30439e-07	4.79865e-10	High	39.3	0.004306	1
	QKPDGIFQEDGPVIHQEMIGGFK	5	4	4	426258545;426230658;149350863;12649541		2570.27	3.69608e+07	8.34335e+06	0	0	0.0001083	High		3.06739		High		88.6799		4.22554e-06	1.35521e-09			High		31.3		0.0432925		High	3.07831	High	82.831	2.24741e-05	5.21078e-09				0
	GQGTLSVVTVYHAK	46	2	2	426258545;426230658		1459.79	4.85462e+08	4.44656e+08	2.63679e+08	0	4.325e-05	High	High	3.05322	3.32722	High	High	116.826	98.3145	1.37903e-09	2.07686e-12	8.57974e-08	1.47418e-10	High	High	52.62	55.31	0.000179421	9.58409e-05	High	3.33805	High	124.489	2.39038e-10	3.55712e-13	High	64.68	1.11654e-05	0
	AEGKGQGTLSVVTVYHAK	5	2	2	426258545;426230658		1844.99	2.48342e+06	1.43771e+06	0	0	0.0005056	High		2.93105																High	2.95492	High	85.4919	2.13183e-06	2.82362e-09	High	30.34	0.0261227	1
	VGLHEVEVK	11	2	2	426258545;426230658		1009.57	1.12288e+08	6.22887e+08	2.38586e+07	0	0.001822	High	High	2.77891	2.81322		High		100.362			1.49971e-08	9.20066e-11	High	High	37.03	45.88	0.0015555	0.000202707	High	2.83707	High	82.7369	8.67948e-07	5.32483e-09	High	44.66	0.000268454	0
	HQQTITIPAR	18	2	2	426258545;426230658		1164.65	1.1358e+09	1.11549e+09	2.85742e+07	0	0.0001615	High	High	2.76815	2.99799	High	High	89.7738	87.8321	1.94893e-07	1.05348e-09	3.93724e-07	1.64738e-09	High	High	46.88	47.2	0.000377414	0.000350605	High	2.52992					High	41.08	0.00143489	0
	KGYTQQLAFR	31	3	3	426258545;149350863;12649541		1211.65	601491847	620391591	3.40819e+07	0	4.111e-06	High	High	2.71204	3.47726	High	High	98.5259	148.442	3.76311e-08	1.40415e-10	3.85069e-13	1.43148e-15	High	High	60.93	76.85	1.54989e-05	3.96553e-07	High	3.40181	High	148.662	3.7016e-13	1.36088e-15	High	77.17	3.68384e-07	1
	AGNFLENHYR	33	2	2	426258545;426230658	N3(Deamidated)	1221.56	7.05212e+08	6.80436e+08	4.39914e+07	0	4.116e-06	High	High	2.63702	2.84427	High	High	102.879	108.891	3.16456e-08	5.15401e-11	8.20944e-09	1.29079e-11	High	High	59.91	57.42	2.42984e-05	4.31099e-05	High	2.85009	High	122.13	3.76005e-10	6.12386e-13	High	56.64	5.15914e-05	0
	VSIRPALEPVK	13	2	2	426258545;426230658		1208.74	3.30002e+08	3.14722e+08	8.08438e+06	0	0.003317	High	High	2.60642	2.85559	High	High	100.227	89.7468	5.03026e-09	9.49105e-11	4.77015e-08	1.06003e-09	High	High	30.48	33.58	0.00264133	0.00129367			High	100.072	4.42555e-09	9.83456e-11	High	38.11	0.00045585	0
	SSVAVPXVIVPLK	22	2	2	426230658;426258545	X7(Y)	1371.82	1.5555e+09	1.47104e+09	2.89092e+07	0	8.619e-05					High	High	160.215	136.231	2.72164e-14	9.51622e-17	6.66913e-12	2.38183e-14	High	High	56.18	64.72	1.59054e-05	2.2261e-06			High	170.515	2.48665e-15	8.88088e-18	High	57.81	8.61e-06	0
	GSMILDICTK	19	2	2	426258545;426230658	M3(Oxidation); C8(Carbamidomethyl)	1153.56	1.72101e+08	2.83349e+08	8.62538e+06	0	0.0008958		High		2.8638	High	High	120.958	118.945	3.17618e-10	8.02065e-13	4.41128e-10	1.27494e-12	High	High	45.98	42.84	0.000610682	0.00115179	High	3.07192	High	106.663	7.52619e-09	2.1565e-11	High	51.38	0.000176123	0
	GYTQQLAFR	21	3	3	426258545;149350863;12649541		1083.56	397411141	4.73534e+08	16233509	0	4.627e-05		High		2.75177	High	High	103.608	106.302	1.70347e-08	4.35669e-11	9.11515e-09	2.34323e-11	High	High	37.68	46.54	0.003506	0.000482458			High	105.835	1.01508e-08	2.60945e-11	High	44.84	0.000713607	0
	LYNVEATSYALLALLARK	6	4	4	426258545;426230658;149350863;12649541		2009.14	1.37753e+07	1.1643e+07	2.02865e+06	0	0.007138					High		94.3554		6.38274e-08	3.66824e-10			High	High	38.6	34.44	0.00124925	0.00327372			High	96.059	4.18782e-08	2.478e-10	High	39.9	0.000910731	1
	NTLIIYLDK	14	2	2	426258545;426230658		1092.63	1.00517e+08	1.11916e+08	6.533e+06	0	0.0004405					High	High	91.9956	88.6837	6.8213e-08	6.31602e-10	1.6113e-07	1.35403e-09	High	High	45.8	45.35	0.000203846	0.000226101			High	92.1957	8.68542e-08	6.03154e-10	High	43.48	0.000347778	0
	RQEALELIR	28	3	3	426258545;149350863;12649541		1127.65	8.93776e+08	9.35251e+08	46511043	0	0.0003849		High		3.26023	High	High	90.5131	142.961	1.61718e-07	8.88561e-10	9.00166e-13	5.05711e-15	High	High	29.98	52.71	0.0140646	6.75104e-05	High	3.00752	High	123.614	7.74456e-11	4.35088e-13	High	43.08	0.00061997	1
	QKPDGIFQEDGPVIHQEMIGGFK	1	4	4	426258545;426230658;149350863;12649541	Q8(Deamidated); M18(Oxidation)	2587.25	7.41974e+06	0	0	0	8.317e-05					High		90.2042		3.41554e-06	9.54061e-10																		0
	RHQQTITIPAR	9	2	2	426258545;426230658		1320.75	5.76918e+07	8.32971e+07	2.06045e+06	0	0.002658		High		3.39618	High		89.6203		3.39413e-07	1.09136e-09			High		34.05		0.00515551		High	3.4446	High	81.6959	2.13844e-06	6.76721e-09	High	32.14	0.00803389	1
	EKDVSLTAFVLIALHEAK	24	4	4	426258545;426230658;149350863;12649541		1984.11	5.99582e+07	7.53991e+07	1.47897e+07	0	7.572e-05		High		4.52712	High	High	83.0271	101.421	1.18539e-06	4.98065e-09	1.55718e-08	7.20915e-11	High	High	32.57	35.78	0.00683387	0.00342192	High	4.90726	High	158.541	3.48435e-14	1.39934e-16	High	56.02	3.06292e-05	1
	AGNFLENHYR	8	2	2	426258545;426230658	N3(Deamidated); N7(Deamidated)	1222.55	9.01874e+06	1.17838e+07	0	0	0.0002757													High		31.73		0.0112129		High	2.80593	High	104.011	1.48513e-08	3.97093e-11	High	33.78	0.00701479	0
	LLSTGVDR	6	2	2	426258545;426230658		860.483	5.80827e+08	6.05244e+08	3.88675e+07	0	0.0008123						High		103.096			3.42161e-08	4.90202e-11	High	High	31.18	34.19	0.0242341	0.0121179			High	94.2999	2.32218e-07	3.71548e-10	High	37.22	0.00603152	0
	QEALELIR	6	3	3	426258545;149350863;12649541		971.552	2.99369e+08	1.82908e+08	7.93608e+06	0	0.001657													High	High	30.65	42.57	0.0126997	0.000816191							High	45.75	0.000333921	0
	KLYNVEATSYALLALLAR	3	4	4	426258545;426230658;149350863;12649541		2009.15	0	1.81368e+06	0	0	8.973e-08																			High	4.38872	High	157.124	4.76981e-14	1.93895e-16	High	94.75	3.16542e-09	1
	DICEAQVNSLGPSITK	2	4	4	426258545;426230658;149350863;12649541	C3(Carbamidomethyl); Q6(Deamidated); N8(Deamidated)	1733.82	0	2.9472e+06	0	0	2.306e-05																			High	4.05752	High	85.1278	7.35093e-06	3.07056e-09				0
	QKPDGIFQEDGPVIHQEMIGGFKDTR	3	4	4	426258545;426230658;149350863;12649541	M18(Oxidation)	2958.44	0	1.29778e+07	0	0	7.971e-06																			High	3.73809					High	42.48	0.00339245	1
	DVPDHKELNLDVSIHLPSR	6	4	4	426258545;426230658;149350863;12649541		2184.14	0	1.27274e+07	4.08357e+07	0	0.0005276		High		4.14724		High		123.709			3.6401e-10	4.25742e-13							High	3.35153	High	83.0764	4.21047e-06	4.92453e-09				1
	SSAYAAFQNRPPSTWLTAYVVK	5	2	2	426258545;12649541	Q8(Deamidated)	2458.24	0	4.09387e+06	4.45711e+06	0	0.000695		High		3.11572															High	3.09536	High	96.93	6.91037e-07	2.02769e-10				0
	VHQYFNVGLIQPGAVK	5	2	2	426258545;426230658	N6(Deamidated)	1770.95	0	3.93116e+06	5.226e+06	0	0.008904		High		3.51176		High		99.7832			9.26092e-08	1.05118e-10							High	2.94748								0
	GSMILDICTK	10	2	2	426258545;426230658	C8(Carbamidomethyl)	1137.57	0	1.55511e+07	607712	0	0.000801		High		2.57903		High		109.04			1.41963e-08	1.24748e-11		High		34.02		0.0117298	High	2.86533	High	113.534	4.99903e-09	4.43177e-12	High	50.21	0.00028441	0
	VFALSTNLIAIDSR	1	2	2	426258545;12649541	N7(Deamidated)	1520.83	0	159077	0	0	0.001422																			High	2.65418								0
	AGNFLENHYR	7	2	2	426258545;426230658		1220.58	0	2.65989e+07	1.15759e+06	0	0.00244		High		2.62571		High		89.498			6.9821e-07	1.12252e-09		High		41.74		0.00175845	High	2.64451	High	83.779	2.22431e-06	4.18891e-09	High	31.57	0.0182864	0
	LEDDRLTK	9	4	4	426258545;426230658;149350863;12649541		989.526	0	1.6018e+08	4.45819e+06	0	0.0004783		High		2.5487		High		91.5256			6.78445e-07	7.03781e-10		High		37.22		0.00640138	High	2.52219	High	95.968	2.71519e-07	2.53047e-10	High	38.02	0.00482749	1
	GYTQQLAFR	2	3	3	426258545;149350863;12649541	Q4(Deamidated)	1084.54	0	2.58071e+06	0	0	0.002177																					High	104.773	1.49288e-08	3.33233e-11	High	38.08	0.00339978	0
	YISKYEMNR	1	2	2	426258545;426230658	M7(Oxidation)	1219.58	0	6.14558e+06	0	0	0.002234																					High	92.9143	2.80633e-07	5.11172e-10				1
	TLNPEYLGQDGVQREEVPAADLSDQVPDTESETK	3	1	1	426258545	Q13(Deamidated)	3731.74	0	910564	0	0	1.64e-05																					High	88.9934	8.28875e-06	1.26084e-09	High	36.58	0.0110442	1
	VSIRPALEPVKKPQDAK	1	2	2	426258545;426230658	Q14(Deamidated)	1877.08	0	3.05376e+06	0	0	0.003514																					High	84.4418	4.78266e-07	3.59598e-09				1
	DVSLTAFVLIALHEAK	1	4	4	426258545;426230658;149350863;12649541		1726.97	0	125841	0	0	0.0001358																					High	81.4002	2.44125e-06	7.24407e-09				0
	DFDTVPPVVR	2	4	4	426258545;426230658;149350863;12649541		1144.6	0	6.52512e+07	4.92924e+06	0	0.001656						High		104.273			3.89965e-08	3.73887e-11									High	80.2214	9.91155e-06	9.50292e-09				0
	LYNVEATSYALLALLAR	2	4	4	426258545;426230658;149350863;12649541	N3(Deamidated)	1882.02	0	0	0	0	0.001871		High		4.36712										High		64.12		7.95814e-06										0
	KRHQQTITIPAR	2	2	2	426258545;426230658		1448.84	0	0	1.16004e+06	0	0.006651		High		3.20527										High		38.16		0.00119914										2
	GQGTLSVVTVYHAK	2	2	2	426258545;426230658	Q2(Deamidated)	1460.77	0	0	1.02041e+06	0	0.01642		High		2.82928										High		38.43		0.00522518										0
	QKPDGIFQEDGPVIHQEMIGGFK	1	4	4	426258545;426230658;149350863;12649541	M18(Oxidation)	2586.27	0	0	3.12594e+06	0	0.001751														High		32.44		0.0315871										0
	HQQTITIPAR	5	2	2	426258545;426230658	Q3(Deamidated)	1165.63	8.71766e+06	1.11499e+06	0	0.001	0.005761	High		2.57027										High		43.25		0.000974692								High	32.86	0.00962749	0
	DLCETVK	4	3	3	426258545;426230658;12649541	C3(Carbamidomethyl)	864.413	2.55525e+08	1.8258e+07	1.6545e+07	0.001	0.004732					High	High	84.1207	85.949	2.74523e-06	3.87197e-09	1.80196e-06	2.54156e-09									High	86.5574	1.56641e-06	2.20932e-09	High	35.26	0.00673145	0
	AVLYNYR	5	1	1	426258545		898.478	7.39303e+08	8.70893e+08	2.21184e+07	0.002	0.05615					High	High	86.9663	85.5687	7.80184e-07	2.01078e-09	1.07637e-06	2.77416e-09	High	High	29.97	30.41	0.0147515	0.0133302			High	84.5823	1.35083e-06	3.48151e-09				0
	RQEALELIR	2	3	3	426258545;149350863;12649541	Q2(Deamidated)	1128.64	0	2.13087e+06	0	0.004	0.05583																			High	2.56363	High	83.297	1.35737e-06	4.68058e-09				1
	NRWEEPNKK	1	4	4	426258545;426230658;149350863;12649541		1200.61	4.93989e+07	0	0	0.006	0.06517													High		33.22		0.0149123											2
499144288	beta-casein, partial [Ovis aries]	84.44	1	2	4	149	3.49206e+07	1.3203e+07	3.84792e+07	64.2177	42.22	1	14	2280.98	42.22	1	14	506.837	60	2	13	100.144	66.67	3	25	3051.27	55.56	2	20	719.906	84.44	4	23	59.5646	66.67	3	14	1940.17	66.67	3	14	392.255	66.67	3	12	45	4.97483	9.70068
	Sequence	# PSMs	# Proteins	# Protein Groups	Protein Group Accessions	Modifications	MH+ [Da]	A7: Area	B7: Area	C7: Area	q-Value	PEP	A2	C2	XCorr A2	XCorr C2	A4	C4	Amanda Score A4	Amanda Score C4	E-Value A4	P-Value A4	E-Value C4	P-Value C4	A5	C5	IonScore A5	IonScore C5	Exp Value A5	Exp Value C5	B2	XCorr B2	B4	Amanda Score B4	E-Value B4	P-Value B4	B5	IonScore B5	Exp Value B5	# Missed Cleavages
	DMPIQAFLLYQEPVIGPVR	95	3	2	1168776;499144288	M2(Oxidation)	2202.17	6.48026e+07	3.23176e+07	1.12709e+08	0	2.899e-10	High	High	5.31203	5.3143	High	High	210.064	217.242	8.62281e-19	9.85464e-22	1.65489e-19	1.88699e-22	High	High	87.8	79.69	5.87494e-08	3.77507e-07	High	5.15517	High	209.379	1.07422e-18	1.15384e-21	High	92.75	1.87933e-08	0
	DMPIQAFLLYQEPVIGPVR	37	3	2	1168776;499144288		2186.17	7.50805e+06	5.78153e+06	1.36161e+06	0	3.031e-07	High	High	4.79197	4.66769	High	High	213.502	187.887	3.20564e-19	4.46468e-22	1.19069e-16	1.62663e-19	High	High	70.5	77.74	2.53115e-06	4.60211e-07	High	4.19443	High	210.743	6.21138e-19	8.42792e-22	High	67.43	4.8613e-06	0
	VLSLSQPK	3	1	1	499144288		871.525	5.03866e+06	6.22976e+06	0	0	0.002308													High		33.16		0.0057484								High	33.54	0.0052668	0
	DMPIQAFLLYQEPVIGPVRGPFPIL	7	1	1	499144288	M2(Oxidation)	2826.53	0	371049	702606	0	1.684e-07		High		4.78164		High		148.687			9.32282e-13	1.35309e-15		High		44.71		0.000537523	High	4.38868	High	127.773	1.14712e-10	1.66976e-13	High	32.6	0.00871022	1
	DMPIQAFLLYQEPVIGPVR	1	3	2	499144288;1168776	M2(Oxidation); Q11(Deamidated)	2203.15	0	859431	0	0	0.000267																			High	3.14341								0
	AVPQRDMPIQAFLLYQEPVIGPVR	6	3	2	1168776;499144288	M7(Oxidation)	2753.48	0	1.06157e+06	2.02598e+06	0	4.155e-06		High		3.40759		High		81.6365			3.78012e-06	6.86047e-09		High		33.65		0.0084362	High	3.12934					High	44.16	0.000736718	1
42495562	beta-casein [Ovis aries]	81.82	1	1	4	226	5.73814e+08	3.51933e+08	2.66263e+08	113.354	75.76	3	27	3202.53	38.38	2	21	796.252	75.76	3	21	178.786	81.82	4	41	5111.49	38.38	2	32	1259.87	75.76	3	34	91.2347	75.76	3	21	2516.89	38.38	2	15	651.761	38.38	2	14	99	11.13	6.52197
	Sequence	# PSMs	# Proteins	# Protein Groups	Protein Group Accessions	Modifications	MH+ [Da]	A7: Area	B7: Area	C7: Area	q-Value	PEP	A2	C2	XCorr A2	XCorr C2	A4	C4	Amanda Score A4	Amanda Score C4	E-Value A4	P-Value A4	E-Value C4	P-Value C4	A5	C5	IonScore A5	IonScore C5	Exp Value A5	Exp Value C5	B2	XCorr B2	B4	Amanda Score B4	E-Value B4	P-Value B4	B5	IonScore B5	Exp Value B5	# Missed Cleavages
	DVPIQAFLLYQEPVLGPVR	69	1	1	42495562		2154.2	3.45634e+07	1.73297e+07	2.03248e+07	0	4.74e-06	High	High	5.35697	5.03081	High	High	210.948	196.297	3.15113e-19	8.0386e-22	9.89926e-18	2.3458e-20	High	High	75.24	63.17	3.86002e-07	6.28942e-06	High	5.074	High	222.694	2.11335e-20	5.37749e-23	High	70.08	1.21246e-06	0
	YPVEPFTESQSLTLTDVEK	122	3	2	1168776;42495562		2183.08	1.16288e+09	8.81519e+08	7.7418e+08	0	3.741e-06	High	High	5.06025	5.77624	High	High	159.646	206.623	2.36748e-13	1.085e-16	4.5109e-18	2.17603e-21	High	High	97.02	116.07	9.35451e-09	1.10486e-10	High	5.19931	High	212.93	1.06509e-18	5.09371e-22	High	113.2	2.15144e-10	0
	LHLPLPLVQSWMHQPPQPLPPTVMFPPQSVLSLSQPK	13	3	2	1168776;42495562	M12(Oxidation); M24(Oxidation)	4197.24	5.24001e+08	1.56952e+08	4.284e+06	0	9.503e-05	High	High	4.85974	4.55346															High	4.86824					High	37.72	0.00311886	0
	LHLPLPLVQSWMHQPPQPLPPTVMFPPQSVLSLSQPK	5	3	2	1168776;42495562	M12(Oxidation)	4181.25	1.13294e+08	2.54655e+07	0	0	0.001147	High		3.45957										High		35.14		0.00375091		High	4.16037					High	35.03	0.0037058	0
	YPVEPFTESQSLTLTDVEK	16	3	2	1168776;42495562	Q10(Deamidated)	2184.06	508613	3.1104e+06	3.15322e+06	0	9.397e-11	High	High	2.74472	5.26136		High		174.754			7.00513e-15	3.34693e-18		High		100.55		3.88983e-09	High	5.33825	High	200.92	1.82126e-17	8.0909e-21	High	101.52	3.13588e-09	0
	EMPFPKYPVEPFTESQSLTLTDVEK	1	3	2	1168776;42495562	M2(Oxidation)	2928.42	0	983842	0	0	7.828e-06																			High	3.69337								1
426218286	PREDICTED: inhibitor of carbonic anhydrase-like [Ovis aries]	81.76	1	42	43	630	2.15165e+08	1.68499e+08	4.16956e+06	272.613	67.48	34	78	9645.76	66.11	34	76	1770.67	71.73	37	74	426.881	71.12	37	118	15485.1	70.97	37	123	2818.95	73.56	37	105	68.5577	34.65	14	20	1998.04	29.33	13	16	444.403	35.87	16	20	658	72.7344	6.65381
	Sequence	# PSMs	# Proteins	# Protein Groups	Protein Group Accessions	Modifications	MH+ [Da]	A7: Area	B7: Area	C7: Area	q-Value	PEP	A2	C2	XCorr A2	XCorr C2	A4	C4	Amanda Score A4	Amanda Score C4	E-Value A4	P-Value A4	E-Value C4	P-Value C4	A5	C5	IonScore A5	IonScore C5	Exp Value A5	Exp Value C5	B2	XCorr B2	B4	Amanda Score B4	E-Value B4	P-Value B4	B5	IonScore B5	Exp Value B5	# Missed Cleavages
	KPVTEAQSCHLAVVPSHAVVSR	30	1	1	426218286	C9(Carbamidomethyl)	2372.25	2.42471e+08	1.92729e+08	3.44975e+06	0	1.254e-08	High	High	5.22491	4.88872	High	High	181.098	143.336	1.04607e-15	7.76594e-19	5.43239e-12	4.6391e-15	High	High	43.33	51.86	0.00163974	0.000220576	High	6.19778	High	206.915	2.79333e-18	2.03447e-21	High	57.22	6.64795e-05	0
	SVDGKEDLIWELLNQAQEHFGK	15	1	1	426218286		2556.28	3.18785e+07	1.66265e+07	0	0	1.571e-05	High		5.2114		High		175.31		7.06906e-15	2.94422e-18			High		38.44		0.00707501		High	5.07437	High	200.459	2.18792e-17	8.99638e-21	High	39.12	0.00604348	1
	DLLFSDDTECLANLQDR	28	1	1	426218286	C10(Carbamidomethyl)	2024.92	1.26363e+08	6.97205e+07	489603	0	1.762e-08	High	High	4.79115	4.1734	High	High	192.118	145.179	1.52084e-16	6.13985e-20	7.53135e-12	3.03439e-15	High	High	75.26	52.4	9.41211e-07	0.000181264	High	4.40771	High	218.726	2.52469e-19	1.34078e-22	High	85.44	8.97283e-08	0
	CNQWSALSGGILTCTGEESTEDCIAAVAK	3	1	1	426218286	C1(Carbamidomethyl); C14(Carbamidomethyl); C23(Carbamidomethyl)	3128.4	1.0035e+07	0	0	0	0.0006566	High		4.66086		High		116.468		6.58471e-09	2.25504e-12			High		34.03		0.0244139											0
	GSFKPAHMCAPNSHEQYYGSSGALR	9	1	1	426218286	C9(Carbamidomethyl)	2752.23	3.53076e+07	1.39217e+07	0	0	1.078e-05	High		4.65961		High		104.547		5.89009e-08	3.51019e-11			High		34.13		0.0127115		High	4.86325	High	153.029	7.78625e-13	4.97842e-16	High	42.79	0.00169378	0
	GEADAMSLDGGFIYTAGK	19	1	1	426218286	M6(Oxidation)	1818.82	1.52956e+08	1.12104e+08	0	0	4.552e-07	High		4.64344		High		143.235		4.86602e-12	4.74734e-15			High		51.82		0.000165401		High	4.93101	High	167.773	1.44964e-14	1.67009e-17	High	76.27	5.88939e-07	0
	HCLPSELLDACTFHGN	11	1	1	426218286	C2(Carbamidomethyl); C11(Carbamidomethyl)	1870.82	8.10524e+07	2.72832e+07	0	0	4.451e-07	High		4.61406		High		178.443		9.60364e-16	1.43124e-18			High		62.7		9.85453e-06		High	3.87323	High	142.837	1.84735e-12	5.20381e-15	High	50.18	0.00017557	0
	SVDGKEDLIWELLNQAQEHFGKDK	14	1	1	426218286		2799.4	6.52373e+07	1.59688e+07	1.49508e+06	0	5.851e-07	High	High	4.53928	4.11082	High	High	126.968	93.0411	4.77326e-10	2.00979e-13	1.20144e-06	4.96461e-10	High	High	44.51	33.99	0.00165494	0.0187542	High	3.75794	High	90.9658	1.91747e-06	8.00615e-10	High	30.2	0.0458874	2
	RPVDEYKECHLAR	17	1	1	426218286	C9(Carbamidomethyl)	1672.82	3.74981e+07	3.09643e+07	0	0	5.454e-08	High		4.53435		High		147.058		2.03785e-12	1.96894e-15			High		44.81		0.00119759		High	4.87191	High	215.658	2.81007e-19	2.71767e-22	High	82.17	2.19942e-07	1
	DLLFTDAAIGFLR	33	1	1	426218286		1451.79	7.98419e+07	6.29248e+07	2.00382e+06	0	3.7e-10	High	High	4.44172	4.61828	High	High	199.243	163.499	7.37987e-18	1.1903e-20	3.03385e-14	4.46811e-17	High	High	84.86	74.5	7.11961e-08	8.16071e-07	High	4.69109	High	199.233	7.7563e-18	1.19328e-20	High	90.86	1.88681e-08	0
	GEADAMSLDGGFIYTAGK	6	1	1	426218286		1802.83	1.3531e+07	0	3789192	0	8.997e-11	High	High	4.42129	3.87191	High	High	148.979	145.005	1.15881e-12	1.26507e-15	2.86515e-12	3.15893e-15	High	High	40.74	31.15	0.00211677	0.0198747										0
	FDEFFSQSCAPGSDPESSLCALCR	12	1	1	426218286	C9(Carbamidomethyl); C20(Carbamidomethyl); C23(Carbamidomethyl)	2767.15	3.3794e+07	1.12866e+07	0	0	2.877e-08	High		4.34217		High		194.696		2.00758e-17	3.39118e-20			High		104.94		2.4528e-10		High	4.34909	High	170.325	4.11092e-15	9.27974e-18	High	78.84	1.06453e-07	0
	NGFEYMMFQLFK	4	1	1	426218286	N1(Deamidated)	1555.7	511171	0	0	0	8.317e-05	High		4.07271		High		160.294		6.2337e-14	9.34587e-17			High		48.56		0.000279328											0
	CACSHHEPYFGYSGAFK	7	1	1	426218286	C1(Carbamidomethyl); C3(Carbamidomethyl)	2017.83	3.61693e+07	4.1195e+06	0	0	3.809e-05	High		4.07104		High		135.224		2.26733e-11	3.00309e-14			High		31.78		0.00643831		High	4.14013	High	94.1877	2.4897e-07	3.81271e-10				0
	HLTVFENLANPADR	9	1	1	426218286		1596.81	1.80924e+07	8.54115e+06	0	0	0.004232	High		4.03801		High		141.778		4.23047e-12	6.64124e-15			High		59.22		4.49974e-05		High	2.92068	High	124.394	2.31986e-10	3.63615e-13	High	53.16	0.000175592	0
	CGLVPVLAENYLSQDGK	9	1	1	426218286	C1(Carbamidomethyl)	1862.93	3.14831e+07	2.36359e+06	0	0	0.0002195	High		4.022		High		159.408		2.0227e-13	1.146e-16			High		59.23		5.11624e-05		High	3.19339	High	159.395	1.90476e-13	1.14953e-16	High	71.7	2.81927e-06	0
	MLFNQQELFGR	23	1	1	426218286	M1(Oxidation)	1398.68	6.40034e+07	5.57089e+07	462399	0	3.436e-08	High	High	4.00603	3.01184	High	High	121.138	104.045	4.31646e-10	7.69422e-13	2.36002e-08	3.93993e-11	High	High	69.08	57.49	3.13313e-06	4.51833e-05	High	3.39221	High	134.499	2.21113e-11	3.54917e-14	High	69.48	2.91381e-06	0
	LYLGYEYFSVIQHLGR	15	1	1	426218286		1958.02	6.22142e+07	5.1198e+07	1.64558e+06	0	6.134e-10	High		3.98779		High	High	117.752	101.961	1.70486e-09	1.67801e-12	7.85632e-08	6.36655e-11	High	High	59.27	38.06	4.27078e-05	0.00568986	High	4.67984	High	158.091	1.5677e-13	1.55218e-16	High	73.22	1.75327e-06	0
	NGFEYMMFQLFK	3	1	1	426218286		1554.71	1.06995e+06	0	0	0	1.205e-05	High		3.96815		High		136.865		1.13195e-11	2.05809e-14			High		54.27		8.94124e-05											0
	GSFKPAHMCAPNSHEQYYGSSGALR	18	1	1	426218286	M8(Oxidation); C9(Carbamidomethyl)	2768.23	1.03432e+08	1.33128e+08	0	0	4.011e-06	High		3.90692		High		130.079		1.87743e-10	9.81919e-14			High		50.6		0.000277402		High	4.40769	High	163.945	7.69714e-14	4.03203e-17	High	48.05	0.00049431	0
	HLTVFENLANPADRDQYELLCR	15	1	1	426218286	C21(Carbamidomethyl)	2674.3	1.50326e+08	7.16318e+07	757164	0	3.369e-05	High	High	3.8689	3.81725	High		139.09		4.33111e-11	1.23323e-14			High		38.85		0.00688072		High	4.54098	High	126.027	1.0102e-09	2.49618e-13	High	48.46	0.000754859	1
	HPTVLQNTDGKNPEAWAK	18	1	1	426218286		2006.01	1.35128e+08	6.99907e+07	0	0	0.0003586	High		3.86409		High		104.043		7.85305e-08	3.9423e-11			High		41.15		0.00358358		High	3.27525	High	109.899	2.24033e-08	1.02345e-11	High	44.76	0.00156403	1
	NGFEYMMFQLFK	8	1	1	426218286	N1(Deamidated); M7(Oxidation)	1571.69	1.75314e+06	0	550266	0	8.571e-05	High	High	3.82126	3.41218	High	High	99.2149	124.636	8.95026e-08	1.19816e-10	2.57931e-10	3.43907e-13	High	High	37.84	47.09	0.00243367	0.000287288										0
	YLGPEYLQAIANVR	39	1	1	426218286		1606.86	2.45129e+08	1.60867e+08	1.14948e+06	0	7.682e-07	High	High	3.81914	3.71159	High	High	185.329	121.303	1.93174e-16	2.93132e-19	5.65996e-10	7.40832e-13	High	High	51.47	64.68	0.000189262	9.07188e-06	High	4.23757	High	187.832	1.58001e-16	1.64756e-19	High	77.49	4.50942e-07	0
	SAEFQLFYSPHGK	13	1	1	426218286		1510.73	1.57894e+08	1.51901e+08	0	0	0.001826	High		3.74854		High		150.249		1.16536e-12	9.44374e-16			High		60.49		3.37223e-05		High	4.35586	High	165.446	3.53888e-14	2.85393e-17	High	54.59	0.000118684	0
	VMWCTVGHDEHVK	6	1	1	426218286	C4(Carbamidomethyl)	1597.73	5.39624e+06	0	1.37205e+06	0	8.317e-05	High	High	3.73092	3.6614	High	High	124.299	108.995	3.01789e-10	3.71661e-13	1.05627e-08	1.26047e-11	High	High	40.13	37.46	0.00214968	0.00381381										0
	NLKPEDFQLLCLDGSR	19	1	1	426218286	C11(Carbamidomethyl)	1904.96	1.15963e+08	6.08576e+07	0	0	5.257e-06	High		3.72756		High		162.125		9.07255e-14	6.1301e-17			High		45.93		0.00111553		High	4.20265	High	200.852	1.19824e-17	8.21841e-21	High	73.93	1.76395e-06	0
	VMWCTVGHDEHVK	12	1	1	426218286	M2(Oxidation); C4(Carbamidomethyl)	1613.72	2.65794e+07	3.09497e+07	0	0	7.163e-05	High		3.6065		High		153.329		2.65307e-13	4.64636e-16			High		62.49		1.02864e-05		High	3.60454	High	140.862	4.94459e-12	8.19998e-15	High	38.73	0.00246501	0
	RMLFNQQELFGR	6	1	1	426218286		1538.79	6.04799e+06	2.43918e+06	0	0	0.000204	High		3.60369		High		124.2		3.3342e-10	3.80182e-13			High		45.49		0.000980233		High	3.08391	High	107.964	1.35675e-08	1.59805e-11	High	29.93	0.0329265	1
	CLQDDVGDVSFVR	9	1	1	426218286	C1(Carbamidomethyl)	1509.7	118590831	1.2213e+07	0	0	7.172e-06	High		3.56597		High		136.021		1.99241e-11	2.49989e-14			High		69.32		3.01146e-06		High	3.41683	High	133.901	3.24588e-11	4.07262e-14	High	63.17	1.24102e-05	0
	NGFEYMMFQLFK	10	1	1	426218286	M7(Oxidation)	1570.71	3.77837e+06	1.444e+06	0	0	0.0006249	High		3.47563		High		97.1147		1.41275e-07	1.94326e-10			High		55.39		6.02707e-05		High	3.93807	High	97.7691	1.21682e-07	1.67146e-10	High	32.39	0.0111604	0
	KSDADLTWNSLR	18	1	1	426218286		1405.71	9.21749e+07	7.50798e+07	287144	0	7.695e-06	High	High	3.46742	3.04395	High		117.966		1.15637e-09	1.5972e-12			High		55.26		0.000105142		High	4.05484	High	140.265	6.8112e-12	9.40773e-15	High	73.58	1.54801e-06	1
	VLSVDGPHVACVK	15	1	1	426218286	C11(Carbamidomethyl)	1380.73	8.28598e+07	6.83153e+07	630422	0	3.433e-06	High	High	3.40011	3.17931	High	High	146.818	109.766	8.96705e-13	2.08052e-15	3.85227e-09	1.05542e-11	High	High	62.9	35.8	1.17445e-05	0.00603647	High	3.71635	High	122.357	2.04576e-10	5.81181e-13	High	65.03	7.17606e-06	0
	NGFEYMMFQLFK	14	1	1	426218286	N1(Deamidated); M6(Oxidation); M7(Oxidation)	1587.69	1.6119e+07	9.26757e+06	0	0	8.317e-05	High		3.37741		High		109.351		4.33146e-09	1.16125e-11			High		47.5		0.000208948		High	3.65834	High	97.0049	6.69648e-08	1.993e-10	High	47.91	0.000174753	0
	SPAKDLLFSDDTECLANLQDR	5	1	1	426218286	C14(Carbamidomethyl)	2408.14	2.73584e+07	8.89376e+06	0	0	5.244e-06	High		3.30039		High		136.435		5.41564e-11	2.27261e-14									High	4.65994	High	205.165	8.01663e-18	3.04468e-21	High	48.33	0.000747683	1
	RMLFNQQELFGR	9	1	1	426218286	M2(Oxidation)	1554.78	2.87793e+07	2.49477e+07	0	0	6.061e-05	High		3.24716		High		108.222		1.25156e-08	1.50609e-11			High		52.88		0.000187286		High	3.30512	High	95.0201	2.66294e-07	3.14769e-10	High	34.94	0.0116548	1
	SDADLTWNSLR	16	1	1	426218286		1277.61	6.73191e+07	4.03945e+07	0	0	4.619e-05	High		3.09271		High		131.122		5.50686e-11	7.72351e-14			High		48.77		0.000402201		High	3.40511	High	161.35	5.75294e-14	7.32858e-17	High	60.48	2.70848e-05	0
	KGSDFQLNQLQGK	10	1	1	426218286		1462.77	6.51894e+07	7.5018e+07	0	0	8.928e-05	High		2.97824		High		86.2547		1.50419e-06	2.3688e-09			High		32.35		0.02049		High	4.25692	High	158.344	1.01171e-13	1.46412e-16	High	54.1	0.000141612	1
	GSDFQLNQLQGK	32	1	1	426218286		1334.67	9.83408e+07	95656202	1.91078e+06	0	0.0005321	High	High	2.9021	3.13949	High	High	124.591	162.323	3.38768e-10	3.47455e-13	5.75743e-14	5.857e-17	High	High	43.91	67.66	0.00147132	6.01599e-06	High	3.4055	High	143.182	4.72439e-12	4.80609e-15	High	64.16	1.34681e-05	0
	GYYVVAVVK	11	1	1	426218286		997.571	1.18712e+08	1.05921e+08	0	0	0.0008829	High		2.65639		High		102.492		7.26761e-09	5.63381e-11			High		41.5		0.000615913		High	2.56961	High	117.964	2.2214e-10	1.59813e-12	High	49.29	0.000116583	0
	RPVDEYK	4	1	1	426218286		906.468	1.33256e+07	1.05363e+07	0	0	0.003049	High		2.54895		High		84.2165		3.84054e-06	3.78752e-09			High		30.03		0.0289493				High	100.324	9.41173e-08	9.28179e-11				0
	VPSHAVVAR	9	2	2	426218286;426218284		935.542	9.11849e+07	9.7555e+07	921262	0	0.0004437	High		2.53787										High	High	34.59	30.5	0.00321471	0.0083332	High	2.80067	High	110.494	1.5798e-09	8.92542e-12	High	58.02	1.45929e-05	0
	DQYELLCR	7	1	1	426218286	C7(Carbamidomethyl)	1096.51	8703788	1.48839e+07	1.45589e+06	0	0.0004273					High	High	128.644	100.337	5.04182e-11	1.36635e-13	3.39619e-08	9.25393e-11	High	High	37.29	33.59	0.00340614	0.00770039	High	2.63819	High	109.544	4.07641e-09	1.11074e-11	High	37.64	0.00303049	0
	MLFNQQELFGR	8	1	1	426218286		1382.69	4.81525e+07	1.98145e+07	0	0	2.32e-06					High		100.28		6.61976e-08	9.37644e-11			High		34.59		0.0106867		High	3.22103	High	130.156	7.41882e-11	9.64736e-14	High	52.87	0.000167319	0
	FFTSSCVPCADQSNFPTLCQLCVGK	4	1	1	426218286	C6(Carbamidomethyl); C9(Carbamidomethyl); C19(Carbamidomethyl); C22(Carbamidomethyl)	2923.29	7.90762e+07	2.62469e+07	0	0	4.069e-07													High		44.05		0.00100749								High	49.07	0.000320229	0
	EDLIWELLNQAQEHFGK	2	1	1	426218286		2070.03	3.15897e+06	1.44095e+06	0	0	1.767e-05													High		36.31		0.0126063								High	31.81	0.0341452	0
	AIAAHEADAVMVDGGLVYEAGLKPYNLKPVVAEFYGSK	3	1	1	426218286	M11(Oxidation)	4009.04	0	7.34092e+06	0	0	2.387e-05																			High	5.25529	High	94.8356	1.93214e-06	3.28428e-10	High	45.71	0.00102043	0
	DKSAEFQLFYSPHGK	2	1	1	426218286		1753.86	0	8.71864e+06	0	0	0.0001236																			High	3.59889	High	96.3491	1.97713e-07	2.31786e-10				1
	NGFEYMMFQLFK	7	1	1	426218286	M6(Oxidation); M7(Oxidation)	1586.7	0	1.803e+07	2.21804e+06	0	0.0002789		High		3.00373															High	3.44472	High	111.164	2.73071e-09	7.64904e-12	High	50.38	0.00015759	0
	DDPQTQHYVVAVVK	6	1	1	426218286		1598.82	0	4.09957e+07	0	0	0.0001726																			High	3.32304	High	101.524	5.65349e-08	7.04046e-11	High	51.78	0.000219367	0
	KGSDFQLNQLQGKK	1	1	1	426218286		1590.86	0	2.77473e+06	0	0	0.001729																			High	3.31366								2
	VPEAEGPQR	3	1	1	426218286		982.495	0	4.7142e+07	389742	0	0.002314														High		30.49		0.0136676							High	36.95	0.0030881	0
	GSFKPAHMCAPNSHEQYYGSSGALR	3	1	1	426218286	M8(Oxidation); C9(Carbamidomethyl); Q16(Deamidated)	2769.21	0	0	5.26974e+06	0	0.005733		High		3.64282										High		31.44		0.0184473										0
	CVNTPMK	1	1	1	426218286	C1(Carbamidomethyl); M6(Oxidation)	865.391	9.3846e+06	0	0	0.001	0.006495													High		39.38		0.00184553											0
149350863	complement component C3d, partial [Ovis aries]	79.21	1	2	28	697	8.72068e+08	8.07897e+08	4.37794e+07	198.383	63.37	15	52	6985.02	59.08	17	50	1623.45	62.05	19	55	488.64	76.57	22	127	17557.1	75.58	24	128	3882.52	60.4	20	127	202.003	53.47	17	53	6938.33	53.47	17	53	1584.25	59.08	18	52	303	34.3057	6.65381
	Sequence	# PSMs	# Proteins	# Protein Groups	Protein Group Accessions	Modifications	MH+ [Da]	A7: Area	B7: Area	C7: Area	q-Value	PEP	A2	C2	XCorr A2	XCorr C2	A4	C4	Amanda Score A4	Amanda Score C4	E-Value A4	P-Value A4	E-Value C4	P-Value C4	A5	C5	IonScore A5	IonScore C5	Exp Value A5	Exp Value C5	B2	XCorr B2	B4	Amanda Score B4	E-Value B4	P-Value B4	B5	IonScore B5	Exp Value B5	# Missed Cleavages
	YYGGGYGSTQATFMVFQALAQYQK	26	4	4	426258545;426230658;149350863;12649541		2679.26	2.77036e+07	9.70746e+06	285144	0	8.048e-06	High	High	6.13283	3.49324	High	High	180.266	147.879	2.26295e-15	9.40546e-19	4.07273e-12	1.62974e-15	High	High	111.03	41.81	3.70764e-10	0.003108	High	5.11448	High	185.877	6.06425e-16	2.58383e-19	High	141.36	3.49119e-13	0
	YYGGGYGSTQATFMVFQALAQYQK	78	4	4	426258545;426230658;149350863;12649541	M14(Oxidation)	2695.25	2.8814e+08	1.01449e+08	1.19811e+07	0	6.796e-07	High	High	5.35908	5.9247	High	High	179.849	186.333	2.51186e-15	1.03539e-18	5.64429e-16	2.32658e-19	High	High	75.44	67.85	1.37593e-06	7.81741e-06	High	6.54285	High	212.776	1.29233e-18	5.27696e-22	High	92.12	2.92458e-08	0
	LYNVEATSYALLALLAR	87	4	4	426258545;426230658;149350863;12649541		1881.05	1.54251e+08	8.43238e+07	2.89073e+06	0	3.099e-07	High	High	5.05401	5.25675	High	High	282.858	279.397	2.24235e-26	5.17863e-29	4.95213e-26	1.14899e-28	High	High	110.24	103.83	1.18753e-10	4.968e-10	High	5.53756	High	320.684	3.68236e-30	8.54375e-33	High	116.82	2.49564e-11	0
	RPYTVAIAAYALALLGKLEDDR	45	4	4	426258545;426230658;149350863;12649541		2419.34	2.97014e+07	3.43627e+07	1.12315e+07	0	9.609e-11	High	High	4.93978	6.14002	High	High	228.819	176.531	4.9352e-21	1.31255e-23	7.95803e-16	2.22291e-18	High	High	94.16	66.1	4.47019e-09	3.05611e-06	High	5.43445	High	251.916	2.41899e-23	6.43349e-26	High	85.33	3.41449e-08	1
	RPYTVAIAAYALALLGKLEDDRLTK	30	4	4	426258545;426230658;149350863;12649541		2761.56	1.95254e+07	2.9003e+07	3.84327e+06	0	8.39032e-14	High	High	4.89601	4.86082	High	High	194.749	156.53	3.25003e-18	3.35055e-20	1.86765e-14	2.2234e-16	High	High	106.12	71.62	1.18506e-10	3.2711e-07	High	6.10659	High	244.599	3.78071e-23	3.46854e-25	High	95.87	1.24234e-09	2
	RPYTVAIAAYALALLGK	53	4	4	426258545;426230658;149350863;12649541		1791.05	1.12384e+08	1.16286e+08	9.81182e+06	0	3.086e-07	High	High	4.85051	4.46337	High	High	158.148	165.108	1.16405e-14	1.53164e-16	2.34452e-15	3.08489e-17	High	High	55.06	52.71	1.21637e-05	2.08961e-05	High	4.53482	High	155.17	2.70652e-14	3.04103e-16	High	66.65	8.4346e-07	0
	DICEAQVNSLGPSITK	47	4	4	426258545;426230658;149350863;12649541	C3(Carbamidomethyl)	1731.86	1.01721e+09	7.24954e+08	2.2868e+07	0	1.195e-06	High	High	4.60471	5.14489	High	High	193.499	242.325	5.39688e-17	4.46762e-20	8.45398e-22	5.85456e-25	High	High	72.04	86.74	2.43505e-06	7.95445e-08	High	4.82232	High	215.552	3.98482e-19	2.78464e-22	High	79.65	4.07015e-07	0
	DICEAQVNSLGPSITK	24	4	4	426258545;426230658;149350863;12649541	C3(Carbamidomethyl); N8(Deamidated)	1732.84	8.42208e+06	1.72027e+07	9.25936e+06	0	7.049e-05	High	High	4.51693	4.76028	High	High	119.757	212.914	1.74296e-09	1.05762e-12	8.77847e-19	5.11268e-22	High	High	37.99	68.14	0.00571083	5.43254e-06	High	4.66181	High	202.49	9.03042e-18	5.63697e-21	High	64.9	1.17788e-05	0
	ELRRPYTVAIAAYALALLGK	18	4	4	426258545;426230658;149350863;12649541		2189.28	1.52889e+07	1.46576e+07	0	0	1.693e-05	High		4.07689		High		115.112		1.44854e-10	3.08201e-12			High		46.79		5.13058e-05		High	4.30453	High	101.615	3.51614e-09	6.89439e-11	High	49.45	3.00778e-05	1
	KDFDTVPPVVR	50	4	4	426258545;426230658;149350863;12649541		1272.69	1.58786e+08	7.63485e+08	3.71857e+07	0	0.0001549	High	High	3.75651	3.32291	High	High	132.268	130.57	6.45941e-11	5.9315e-14	9.57712e-11	8.77025e-14	High	High	54.49	59.89	0.000108645	3.13337e-05	High	3.70615	High	150.502	9.72814e-13	8.90855e-16	High	61.87	1.98615e-05	1
	ELNLDVSIHLPSR	17	4	4	426258545;426230658;149350863;12649541		1492.81	1.77997e+07	2.34482e+07	1.10029e+07	0	4.379e-05	High	High	3.6405	3.87207	High	High	89.0147	113.981	5.33229e-07	1.25466e-09	1.75927e-09	3.99835e-12	High	High	31.97	48.73	0.0154068	0.000324202	High	3.65502	High	111.978	2.49218e-09	6.34143e-12	High	42.92	0.00123542	0
	SSAYAAFQNRPPSTWLTAFVVK	3	1	1	149350863		2441.26	1.39927e+07	4.84462e+06	0	0	5.167e-05	High		3.57102																High	3.44251	High	96.5521	5.22043e-07	2.21205e-10				0
	EKDVSLTAFVLIALHEAKDICEAQVNSLGPSITK	3	4	4	426258545;426230658;149350863;12649541	C21(Carbamidomethyl)	3696.96	5.66219e+06	6.00679e+06	1.05949e+06	0	0.0001401	High	High	3.45589	4.06252															High	4.36599								2
	ELRRPYTVAIAAYALALLGKLEDDR	20	4	4	426258545;426230658;149350863;12649541		2817.57	1.45965e+07	2.82045e+07	3.88e+06	0	2.233e-05	High	High	3.34292	3.73986	High	High	133.039	144.78	1.35596e-11	4.96687e-14	9.61311e-13	3.32633e-15	High	High	47.46	58.27	0.000152552	1.26596e-05	High	4.28073	High	155.266	8.59611e-14	2.97443e-16	High	46.29	0.000199719	2
	QKPDGIFQEDGPVIHQEMIGGFK	5	4	4	426258545;426230658;149350863;12649541		2570.27	3.69608e+07	8.34335e+06	0	0	0.0001083	High		3.06739		High		88.6799		4.22554e-06	1.35521e-09			High		31.3		0.0432925		High	3.07831	High	82.831	2.24741e-05	5.21078e-09				0
	KGYTQQLAFR	31	3	3	426258545;149350863;12649541		1211.65	601491847	620391591	3.40819e+07	0	4.111e-06	High	High	2.71204	3.47726	High	High	98.5259	148.442	3.76311e-08	1.40415e-10	3.85069e-13	1.43148e-15	High	High	60.93	76.85	1.54989e-05	3.96553e-07	High	3.40181	High	148.662	3.7016e-13	1.36088e-15	High	77.17	3.68384e-07	1
	AGDFLENHYR	30	2	2	149350863;12649541		1221.56	7.05212e+08	6.80436e+08	4.39914e+07	0	1.642e-05	High	High	2.63702	2.84427	High	High	102.879	108.891	3.16456e-08	5.15401e-11	8.20944e-09	1.29079e-11	High	High	57.3	56.35	4.43177e-05	5.5154e-05	High	2.85009	High	122.13	3.76005e-10	6.12386e-13	High	47.9	0.000385991	0
	GYTQQLAFR	21	3	3	426258545;149350863;12649541		1083.56	397411141	4.73534e+08	16233509	0	4.627e-05		High		2.75177	High	High	103.608	106.302	1.70347e-08	4.35669e-11	9.11515e-09	2.34323e-11	High	High	37.68	46.54	0.003506	0.000482458			High	105.835	1.01508e-08	2.60945e-11	High	44.84	0.000713607	0
	LYNVEATSYALLALLARK	6	4	4	426258545;426230658;149350863;12649541		2009.14	1.37753e+07	1.1643e+07	2.02865e+06	0	0.007138					High		94.3554		6.38274e-08	3.66824e-10			High	High	38.6	34.44	0.00124925	0.00327372			High	96.059	4.18782e-08	2.478e-10	High	39.9	0.000910731	1
	RQEALELIR	28	3	3	426258545;149350863;12649541		1127.65	8.93776e+08	9.35251e+08	46511043	0	0.0003849		High		3.26023	High	High	90.5131	142.961	1.61718e-07	8.88561e-10	9.00166e-13	5.05711e-15	High	High	29.98	52.71	0.0140646	6.75104e-05	High	3.00752	High	123.614	7.74456e-11	4.35088e-13	High	43.08	0.00061997	1
	QKPDGIFQEDGPVIHQEMIGGFK	1	4	4	426258545;426230658;149350863;12649541	Q8(Deamidated); M18(Oxidation)	2587.25	7.41974e+06	0	0	0	8.317e-05					High		90.2042		3.41554e-06	9.54061e-10																		0
	EKDVSLTAFVLIALHEAK	24	4	4	426258545;426230658;149350863;12649541		1984.11	5.99582e+07	7.53991e+07	1.47897e+07	0	7.572e-05		High		4.52712	High	High	83.0271	101.421	1.18539e-06	4.98065e-09	1.55718e-08	7.20915e-11	High	High	32.57	35.78	0.00683387	0.00342192	High	4.90726	High	158.541	3.48435e-14	1.39934e-16	High	56.02	3.06292e-05	1
	AGDFLENHYR	8	2	2	149350863;12649541	N7(Deamidated)	1222.55	9.01874e+06	1.17838e+07	0	0	0.0003452													High		31.69		0.0113166		High	2.80593	High	104.011	1.48513e-08	3.97093e-11	High	33.03	0.0083371	0
	QEALELIR	6	3	3	426258545;149350863;12649541		971.552	2.99369e+08	1.82908e+08	7.93608e+06	0	0.001657													High	High	30.65	42.57	0.0126997	0.000816191							High	45.75	0.000333921	0
	KLYNVEATSYALLALLAR	3	4	4	426258545;426230658;149350863;12649541		2009.15	0	1.81368e+06	0	0	8.973e-08																			High	4.38872	High	157.124	4.76981e-14	1.93895e-16	High	94.75	3.16542e-09	1
	DICEAQVNSLGPSITK	2	4	4	426258545;426230658;149350863;12649541	C3(Carbamidomethyl); Q6(Deamidated); N8(Deamidated)	1733.82	0	2.9472e+06	0	0	2.306e-05																			High	4.05752	High	85.1278	7.35093e-06	3.07056e-09				0
	QKPDGIFQEDGPVIHQEMIGGFKDTR	3	4	4	426258545;426230658;149350863;12649541	M18(Oxidation)	2958.44	0	1.29778e+07	0	0	7.971e-06																			High	3.73809					High	42.48	0.00339245	1
	DVPDHKELNLDVSIHLPSR	6	4	4	426258545;426230658;149350863;12649541		2184.14	0	1.27274e+07	4.08357e+07	0	0.0005276		High		4.14724		High		123.709			3.6401e-10	4.25742e-13							High	3.35153	High	83.0764	4.21047e-06	4.92453e-09				1
	VFALSTNLIAIDSGDLCETVK	2	1	1	149350863	C17(Carbamidomethyl)	2266.16	0	314015	0	0	3.073e-05																			High	3.13121	High	86.4202	4.77477e-06	2.28022e-09				0
	LEDDRLTK	9	4	4	426258545;426230658;149350863;12649541		989.526	0	1.6018e+08	4.45819e+06	0	0.0004783		High		2.5487		High		91.5256			6.78445e-07	7.03781e-10		High		37.22		0.00640138	High	2.52219	High	95.968	2.71519e-07	2.53047e-10	High	38.02	0.00482749	1
	GYTQQLAFR	2	3	3	426258545;149350863;12649541	Q4(Deamidated)	1084.54	0	2.58071e+06	0	0	0.002177																					High	104.773	1.49288e-08	3.33233e-11	High	38.08	0.00339978	0
	DVSLTAFVLIALHEAK	1	4	4	426258545;426230658;149350863;12649541		1726.97	0	125841	0	0	0.0001358																					High	81.4002	2.44125e-06	7.24407e-09				0
	DFDTVPPVVR	2	4	4	426258545;426230658;149350863;12649541		1144.6	0	6.52512e+07	4.92924e+06	0	0.001656						High		104.273			3.89965e-08	3.73887e-11									High	80.2214	9.91155e-06	9.50292e-09				0
	LYNVEATSYALLALLAR	2	4	4	426258545;426230658;149350863;12649541	N3(Deamidated)	1882.02	0	0	0	0	0.001871		High		4.36712										High		64.12		7.95814e-06										0
	QKPDGIFQEDGPVIHQEMIGGFK	1	4	4	426258545;426230658;149350863;12649541	M18(Oxidation)	2586.27	0	0	3.12594e+06	0	0.001751														High		32.44		0.0315871										0
	RQEALELIR	2	3	3	426258545;149350863;12649541	Q2(Deamidated)	1128.64	0	2.13087e+06	0	0.004	0.05583																			High	2.56363	High	83.297	1.35737e-06	4.68058e-09				1
	NRWEEPNKK	1	4	4	426258545;426230658;149350863;12649541		1200.61	4.93989e+07	0	0	0.006	0.06517													High		33.22		0.0149123											2
426258629	PREDICTED: complement C3-like, partial [Ovis aries]	79.15	1	48	48	1259	1.24409e+09	9.70998e+08	5.29049e+07	412.703	63.62	31	134	13978.7	56.62	31	110	3164.63	59.82	32	148	770.893	70.32	37	246	27584.8	70.62	37	215	5789.04	72.75	40	219	202.617	51.45	25	69	7037.74	48.1	26	56	1489.9	55.86	28	62	657	72.651	8.49951
	Sequence	# PSMs	# Proteins	# Protein Groups	Protein Group Accessions	Modifications	MH+ [Da]	A7: Area	B7: Area	C7: Area	q-Value	PEP	A2	C2	XCorr A2	XCorr C2	A4	C4	Amanda Score A4	Amanda Score C4	E-Value A4	P-Value A4	E-Value C4	P-Value C4	A5	C5	IonScore A5	IonScore C5	Exp Value A5	Exp Value C5	B2	XCorr B2	B4	Amanda Score B4	E-Value B4	P-Value B4	B5	IonScore B5	Exp Value B5	# Missed Cleavages
	KQVLSNENTQLNSNNGYLSTVTIK	28	1	1	426258629	N15(Deamidated)	2666.36	5.17824e+07	2.4956e+07	4.91407e+06	0	2.239e-08	High	High	6.18182	4.52427	High	High	209.473	163.72	3.148e-18	1.12912e-21	1.2118e-13	4.24597e-17	High	High	69.78	42.07	4.59181e-06	0.0026449	High	6.12909	High	176.546	6.42002e-15	2.21533e-18	High	64.61	1.47889e-05	1
	QVLSNENTQLNSNNGYLSTVTIK	70	1	1	426258629	N14(Deamidated)	2538.27	1.25246e+08	3.86618e+07	4.49187e+07	0	2.622e-07	High	High	6.05224	5.66881	High	High	213.258	181.839	1.9373e-18	4.72281e-22	2.72182e-15	6.54756e-19	High	High	86.14	85.3	1.31461e-07	1.63497e-07	High	5.32015	High	181.686	2.92513e-15	6.78212e-19	High	95.81	1.40921e-08	0
	AHYEDSPQQVFSTEFEVK	48	1	1	426258629		2140.98	8.45953e+08	6.79903e+08	9812994	0	1.855e-05	High	High	5.77002	3.94975	High	High	223.968	119.098	6.2484e-20	4.01052e-23	2.56864e-09	1.23078e-12	High	High	79.99	40.97	3.71354e-07	0.00281142	High	5.47798	High	199.294	2.45562e-17	1.17663e-20	High	60.38	3.41292e-05	0
	LLPVGQTVFISIETPDGVLVK	51	1	1	426258629		2225.28	2.26217e+08	1.42856e+08	2.73635e+06	0	9.104e-09	High	High	5.62499	5.18009	High	High	212.644	212.095	3.59057e-20	5.44026e-22	3.0867e-20	6.1734e-22	High	High	69.79	67.7	4.3556e-07	7.47227e-07	High	5.31222	High	221.851	3.26517e-21	6.53034e-23	High	83.03	2.19004e-08	0
	KQVLSNENTQLNSNNGYLSTVTIK	18	1	1	426258629		2665.38	7.5616e+07	5.12343e+07	3.00266e+06	0	3.943e-08	High	High	5.3746	3.2486	High	High	135.577	99.4505	6.1822e-11	2.76856e-14	2.01782e-07	1.13488e-10	High	High	36.86	30.98	0.00953041	0.029446	High	6.21686	High	178.573	2.80578e-15	1.389e-18	High	60.32	3.53472e-05	1
	LVAYYTLSNANGQR	96	1	1	426258629	N11(Deamidated)	1570.79	6.23595e+08	2.66523e+08	3.49715e+07	0	1.884e-09	High	High	5.10763	4.50332	High	High	183.713	180.15	2.88357e-16	4.25306e-19	6.78128e-16	9.65995e-19	High	High	82.52	94.46	1.94236e-07	1.22648e-08	High	4.70371	High	200.458	1.52912e-17	9.00013e-21	High	88.55	4.88031e-08	0
	QVLSNENTQLNSNNGYLSTVTIK	3	1	1	426258629	N5(Deamidated); N11(Deamidated)	2539.25	0	0	0	0	7e-05	High		4.86517		High		135.421		1.11092e-10	2.86985e-14																		0
	LVAYYTLSNANGQR	9	1	1	426258629	N9(Deamidated); N11(Deamidated)	1571.77	5.88483e+06	5.83987e+06	0	0	2.076e-05	High		4.77555		High		175.899		1.86383e-15	2.57081e-18			High		83.46		1.20593e-07		High	4.3975	High	126.619	1.57936e-10	2.17843e-13	High	54.99	8.47859e-05	0
	DSLSSHNQFGILALSWNIPELVNMGVWK	6	1	1	426258629	M24(Oxidation)	3171.6	1.88794e+07	3.78531e+06	0	0	2.62e-08	High		4.67339		High		207.551		8.58711e-18	1.75749e-21			High		90.3		4.52162e-08		High	4.545	High	169.749	5.32186e-14	1.0595e-17	High	69.41	5.6302e-06	0
	TPTFFKPAMPFDLMVYVTNPDGSPAR	7	1	1	426258629	M9(Oxidation)	2915.42	8.15919e+06	2.37826e+06	0	0	0.0002696	High		4.65762										High		41.24		0.00412641		High	4.51924	High	103.09	2.05921e-07	4.90873e-11	High	38.63	0.007533	0
	TPTFFKPAMPFDLMVYVTNPDGSPAR	4	1	1	426258629	M9(Oxidation); M14(Oxidation)	2931.41	3.09244e+07	1.8129e+07	0	0	2.072e-06	High		4.50071										High		32.57		0.0291062		High	4.05417					High	40.73	0.00452224	0
	QVLSNENTQLNSNNGYLSTVTIK	44	1	1	426258629		2537.29	4.51675e+08	1.33443e+08	828952	0	3.419e-07	High	High	4.34157	3.69836	High		159.909		3.31872e-13	1.02114e-16			High		82.78		2.63088e-07		High	4.63282	High	143.241	1.52581e-11	4.74149e-15	High	77.1	9.92471e-07	0
	DYAGVFTDAGLTFK	125	1	1	426258629		1504.73	2.58455e+08	3.20503e+08	7.8876e+06	0	0.0001184	High	High	4.32933	4.54321	High	High	181.366	178.539	6.29304e-16	7.30051e-19	1.57636e-15	1.39996e-18	High	High	67.45	70.56	6.01722e-06	2.9711e-06	High	4.41746	High	181.239	8.30723e-16	7.51785e-19	High	70.26	2.92457e-06	0
	LVAYYTLSNANGQR	81	1	1	426258629		1569.8	9.72777e+08	7.96553e+08	1.09661e+07	0	1.31e-07	High	High	4.32436	4.88169	High	High	193.003	218.989	5.21902e-17	5.00865e-20	1.45277e-19	1.26218e-22	High	High	87.78	99.67	5.46023e-08	3.53355e-09	High	4.86413	High	212.908	5.14465e-19	5.11905e-22	High	99.99	3.28255e-09	0
	VELKPGDTLNVNFHLR	12	1	1	426258629		1852.01	1.76261e+07	1.7011e+07	1.52895e+06	0	2.366e-07	High	High	4.17486	2.73693	High	High	118.037	83.8345	7.73108e-10	1.57136e-12	2.57657e-06	4.13574e-09	High	High	31.83	40.3	0.0133526	0.00181051	High	4.17516	High	163.231	2.33821e-14	4.75247e-17	High	42.75	0.00107239	0
	TMQALPYNTQGNSNNYLHLSVPR	43	1	1	426258629	M2(Oxidation); N15(Deamidated)	2635.26	1.71596e+07	6.4365e+07	6.8e+07	0	3.657e-06	High	High	4.1079	3.48408	High	High	118.885	115.529	3.33497e-09	1.29262e-12	7.07167e-09	2.79955e-12	High	High	41.4	44.48	0.00353525	0.0016878	High	4.86744	High	144.233	8.9084e-12	3.77315e-15	High	64.48	1.71275e-05	0
	IKAHYEDSPQQVFSTEFEVK	12	1	1	426258629		2382.17	5.98485e+07	5.13447e+07	3.15559e+06	0	3.128e-05	High	High	4.10475	3.97819	High	High	163.323	117.16	1.09386e-13	4.65274e-17	4.52132e-09	1.92315e-12	High	High	46.05	36.86	0.0013322	0.0110759	High	3.55015	High	91.841	1.41369e-06	6.54485e-10				1
	FYYVDDPDGLKINIIAR	16	1	1	426258629		2012.05	1.27269e+07	7.9058e+07	3.77619e+06	0	0.0009009	High		4.05515		High	High	99.3996	115.368	1.97614e-07	1.14825e-10	4.76441e-09	2.90513e-12	High	High	31.32	32.27	0.0257529	0.0205449	High	3.73301	High	135.607	4.38022e-11	2.74966e-14	High	60.56	3.05021e-05	1
	QVLSNENTQLNSNNGYLSTVTIKIPASK	6	1	1	426258629		3033.59	1.73301e+07	0	6.74391e+06	0	2.368e-05	High	High	4.04618	4.05929	High	High	122.905	97.5963	7.63356e-10	5.1232e-13	2.78804e-07	1.73927e-10	High	High	60.67	47.83	2.33114e-05	0.000467254										1
	IPVVTQGSNVQSLTQDDGVAK	6	1	1	426258629		2156.12	4.14812e+06	0	3.38095e+06	0	2.014e-07	High	High	3.98842	4.85589	High	High	180.114	139.395	1.23119e-15	9.74045e-19	1.50024e-11	1.14961e-14	High	High	75.05	56.41	1.23168e-06	8.93669e-05										0
	TGIPIVTSPYQIHFTK	25	1	1	426258629		1801.99	3.12371e+08	3.70418e+08	1.78928e+06	0	1.61e-06	High	High	3.89372	3.35254	High	High	136.193	91.5737	1.22046e-11	2.40248e-14	3.06253e-07	6.9603e-10	High	High	51.52	35.55	0.000159613	0.00605981	High	3.56323	High	128.58	7.03119e-11	1.38682e-13	High	53.66	9.57922e-05	0
	VGLVAVDKGVFVLNKK	31	1	1	426258629		1686.03	1.40219e+08	1.69807e+08	4.5796e+07	0	0.001265	High	High	3.76751	3.79664	High	High	125.508	165.892	1.96927e-12	2.81324e-13	1.80247e-16	2.57496e-17	High	High	49.24	41.7	1.54861e-05	8.78908e-05	High	4.00984	High	144.496	2.48603e-14	3.55148e-15	High	48.03	2.04618e-05	2
	RQVLLNGVQPSR	8	1	1	426258629		1366.79	2.51376e+07	3.5831e+07	0	0	1.893e-05	High		3.75331										High		53.52		0.000111602		High	3.34038	High	90.7523	7.48438e-08	8.40941e-10	High	44.66	0.000858368	1
	EYVLPSFEVQLEPEEK	50	1	1	426258629		1935.96	8.42513e+08	3.70406e+08	7.85652e+06	0	1.354e-05	High	High	3.71045	4.48568	High	High	160.735	152.756	2.08966e-13	8.44306e-17	1.31169e-12	5.3019e-16	High	High	47.22	49.44	0.000957836	0.00058986	High	4.23357	High	170.809	2.08408e-14	8.2998e-18	High	60.54	4.45955e-05	0
	TMQALPYNTQGNSNNYLHLSVPR	8	1	1	426258629		2618.28	330789042	2.1419e+06	0	0	1.294e-05	High		3.68121		High		125.833		9.06223e-10	2.61009e-13			High		53.17		0.000261457		High	3.65809	High	86.4423	7.85644e-06	2.26868e-09	High	40.53	0.00489911	0
	EPGQDLVVLPLTITSDFIPSFR	21	1	1	426258629		2444.31	2.13949e+08	9.05319e+07	0	0	5.431e-06	High		3.66671		High		130.064		5.95143e-11	9.85337e-14			High		38.05		0.00388554		High	4.42222	High	129.945	5.08385e-11	1.01272e-13	High	68.74	3.16773e-06	0
	EPGQDLVVLPLTITSDFIPSFR	1	1	1	426258629	Q4(Deamidated)	2445.29	1.06523e+06	0	0	0	0.0004225	High		3.62487																									0
	DSLSSHNQFGILALSWNIPELVNMGVWK	2	1	1	426258629		3155.6	1.69886e+06	0	0	0	0.0006791	High		3.62409		High		99.1488		5.35154e-07	1.21654e-10																		0
	SIYVSATVILQSGSDMVEAER	10	1	1	426258629	M16(Oxidation)	2271.12	0	2.51062e+07	0	0	0.001239	High		3.50809																High	5.34006	High	206.599	4.43957e-18	2.18806e-21	High	93.02	2.46449e-08	0
	EVVADSVWVDVK	55	1	1	426258629		1345.7	2.23608e+08	3.1981e+08	1.61176e+06	0	7.147e-06	High	High	3.45022	3.95849	High	High	150.428	136.405	8.84474e-13	9.06223e-16	2.0688e-11	2.28849e-14	High	High	84.07	84.85	1.43769e-07	1.20134e-07	High	3.56156	High	150.412	8.37623e-13	9.09472e-16	High	86.1	8.95969e-08	0
	RQVLLNGVQPSR	21	1	1	426258629	N6(Deamidated)	1367.77	1.56666e+07	2.33022e+07	7.00231e+06	0	6.488e-07	High	High	3.43821	2.63521	High		147.151		4.33604e-13	1.92713e-15			High	High	51.26	32.35	0.000221084	0.0172012	High	4.24676	High	143.936	9.0904e-13	4.04018e-15	High	45.3	0.000883887	1
	TMQALPYNTQGNSNNYLHLSVPR	19	1	1	426258629	M2(Oxidation)	2634.27	1.68507e+09	1.27077e+09	4.24491e+06	0	3.123e-05	High	High	3.26691	3.33164	High	High	114.501	89.0336	1.10262e-08	3.54769e-12	3.80641e-06	1.24923e-09	High	High	66.2	39.9	1.22101e-05	0.00543369	High	3.70142	High	93.2033	1.42666e-06	4.78263e-10	High	66.51	1.17374e-05	0
	VPINDGNGEAILR	14	1	1	426258629		1367.73	7.7395e+07	7.04805e+07	0	0	1.807e-05	High		3.23467		High		105.787		1.77533e-08	2.63794e-11			High		73.45		1.24712e-06		High	3.52783	High	110.698	5.69642e-09	8.51483e-12	High	68.94	3.51659e-06	0
	QEREPGQDLVVLPLTITSDFIPSFR	16	1	1	426258629		2857.51	1.71199e+08	7.49794e+07	0	0	0.000357	High		3.19327		High		119.082		1.39736e-09	1.23551e-12			High		55.23		7.70785e-05		High	3.6148	High	140.961	9.53731e-12	8.01454e-15	High	42.17	0.00157751	1
	QVLLNGVQPSR	23	1	1	426258629	N5(Deamidated)	1211.67	4.24524e+08	2.25973e+08	0	0	3.503e-05	High		3.02716		High		122.771		2.0393e-10	5.28316e-13			High		52.2		9.5807e-05		High	2.9522	High	127.929	7.00854e-11	1.61116e-13	High	45.52	0.00038715	0
	FYYVDDPDGLK	29	1	1	426258629		1331.62	1.07444e+09	1.35602e+07	7.74792e+06	0	0.0003171	High	High	2.93434	2.94719	High	High	119.301	109.019	3.80619e-10	1.17475e-12	4.26147e-09	1.25337e-11	High	High	37.6	33.55	0.00295426	0.0075067	High	2.76015	High	108.571	3.91865e-09	1.38959e-11	High	34.46	0.00626669	0
	TMQALPYNTQGNSNNYLHLSVPR	7	1	1	426258629	N12(Deamidated)	2619.26	1.73752e+07	0	4.30089e+06	0	0.0001018	High		2.90014		High		132.438		2.08081e-10	5.70398e-14			High	High	31.82	30.7	0.0352176	0.046387										0
	VPINDGNGEAILR	13	1	1	426258629	N7(Deamidated)	1368.71	7.76511e+06	6.30804e+06	0	0	0.002886	High		2.89806										High		66.58		6.35182e-06		High	3.33944	High	91.5647	5.46824e-07	6.97479e-10	High	51.82	0.000195653	0
	YYTYMIMNK	14	1	1	426258629	M7(Oxidation)	1242.55	1.17561e+08	4.72872e+07	0	0	0.0009319	High		2.88171		High		106.189		4.64107e-09	2.4047e-11			High		46.18		0.000283164		High	2.7393	High	104.998	5.53694e-09	3.16396e-11	High	38.08	0.00182826	0
	QVLLNGVQPSR	21	1	1	426258629		1210.69	8.02092e+08	4.71961e+08	4.45454e+06	0	0.001051	High	High	2.80645	2.99729	High	High	98.5391	92.6749	4.1016e-08	1.39986e-10	1.99854e-07	5.40145e-10	High	High	39.6	45.21	0.00126095	0.000304314	High	2.90189	High	101.905	2.37973e-08	6.44914e-11	High	46.77	0.000241935	0
	TKKDNIPEGR	8	1	1	426258629		1157.63	25107935	6.53539e+06	0	0	0.004583	High		2.80059		High		97.017		1.01759e-07	1.98748e-10			High		37.8		0.00464684		High	2.61338	High	110.13	5.0753e-09	9.7042e-12	High	51.37	0.000180905	2
	ISLTHSLTR	20	1	1	426258629		1027.59	6.24381e+08	7.11892e+08	1.39677e+07	0	0.001449	High	High	2.6351	2.76531	High	High	99.268	96.0162	2.56841e-08	1.1836e-10	5.50563e-08	2.50256e-10	High	High	40.47	48.49	0.000830122	0.000130961	High	2.76605	High	110.352	2.00111e-09	9.22171e-12	High	57.48	1.6525e-05	0
	TSQGLETQQR	6	1	1	426258629		1147.57	3.85875e+08	2.98288e+08	0	0	0.0003145	High		2.54598		High		87.935		1.4624e-06	1.6088e-09			High		43.47		0.00148877		High	3.06413	High	123.221	4.47702e-10	4.76279e-13	High	47.36	0.000573918	0
	ADIGCTPGSGR	21	1	1	426258629	C5(Carbamidomethyl)	1090.49	3.23301e+08	4.73223e+08	6.83746e+06	0	2.215e-05	High	High	2.54409	3.24424	High	High	83.6627	116.068	3.24073e-05	4.30261e-09	1.86246e-08	2.47273e-12		High		47.86		0.000771759	High	3.37802	High	131.204	5.7079e-10	7.57819e-14	High	64.82	1.51126e-05	0
	VGLVAVDKGVFVLNK	21	1	1	426258629		1557.94	3.10307e+07	4.43452e+07	0	0	3.136e-09					High		156.48		3.14836e-15	2.24883e-16			High		42.56		0.000207985		High	4.11081	High	175.315	4.11777e-17	2.94126e-18	High	50.62	3.29446e-05	1
	YYTYMIMNK	11	1	1	426258629	M5(Oxidation); M7(Oxidation)	1258.55	4.29966e+08	4.08832e+08	1.00091e+06	0	0.0007279		High		2.71419	High	High	114.023	88.0982	6.73282e-10	3.96048e-12	2.16922e-07	1.54944e-09	High	High	34.24	32.39	0.00340917	0.00524857			High	122.315	8.44924e-11	5.86752e-13	High	31.85	0.00591083	0
	YYTYMIMNK	2	1	1	426258629		1226.56	74406597	2.50324e+07	0	0	0.0006487					High		95.6182		6.0614e-08	2.74272e-10											High	85.1219	8.24025e-07	3.07472e-09				0
	KDNIPEGR	2	1	1	426258629		928.484	1.63618e+07	0	0	0	0.000379					High		83.4418		1.25853e-06	4.5271e-09			High		53.14		6.64845e-05											1
	DPLTITVR	11	1	1	426258629		914.53	6.4322e+06	845668976	8.56568e+06	0	0.0001496		High		2.54826		High		103.967			1.94573e-08	4.01182e-11	High	High	34.84	36.23	0.00424883	0.0030851	High	2.51492	High	109.23	5.79057e-09	1.19393e-11	High	50.07	0.000127429	0
	IEANQGSR	2	1	1	426258629		874.437	106673	1.97434e+06	0	0	0.000883													High		33.69		0.00701203								High	40.71	0.00138416	0
	VVLISLQSGYLFIQTDK	17	1	1	426258629		1924.08	0	1.21761e+07	0	0	2.577e-07																			High	5.09515	High	213.221	2.97722e-19	4.76355e-22	High	72.93	5.67904e-07	0
	FLYGEHVDGTAFVIFGVQDGDRR	12	1	1	426258629		2598.27	0	4.52274e+07	1.29487e+06	0	8.065e-07		High		3.01765										High		33.95		0.0232569	High	4.86361	High	124.977	1.11041e-09	3.17897e-13	High	39.07	0.00703017	1
	FVIVVATFGNVQVEK	6	1	1	426258629		1649.93	0	3.05647e+06	0	0	1.441e-07																			High	4.13588	High	177.118	6.62078e-16	1.94158e-18	High	59.91	1.27617e-05	0
	VFTVDHKLLPVGQTVFISIETPDGVLVK	1	1	1	426258629		3051.71	0	1.9658e+06	0	0	0.0005498																			High	3.22832								1
	AHYEDSPQQVFSTEFEVK	6	1	1	426258629	Q9(Deamidated)	2141.96	0	3.84403e+06	0	0	0.0002402																			High	2.99529	High	93.0761	7.14105e-07	4.92486e-10	High	31.14	0.0204973	0
	FLYGEHVDGTAFVIFGVQDGDR	3	1	1	426258629		2442.17	0	1.40149e+06	0	0	3.298e-05																			High	2.97624	High	111.178	2.40626e-08	7.62439e-12	High	32.99	0.0277544	0
	RDPLTITVR	8	1	1	426258629		1070.63	0	5.77248e+08	0	0	0.0002366																			High	2.94379	High	94.6096	7.02323e-08	3.45972e-10	High	36.25	0.00186153	1
	GVFVLNKK	2	1	1	426258629		904.561	0	6.00034e+08	0	0	0.002579																									High	39.06	0.000552535	1
	ADALVGKSIYVSATVILQSGSDMVEAER	2	1	1	426258629	M23(Oxidation)	2925.49	0	0	1.86891e+06	0	0.02655		High		3.47203										High		29.5		0.0492005										1
	LSINTQNKR	6	1	1	426258629		1073.61	2.44847e+08	1.14102e+08	3.86022e+06	0.001	0.01391	High	High	2.85061	2.66324										High		32.13		0.0176969	High	2.68393					High	35.84	0.00753178	1
	IWDVVEK	4	1	1	426258629		888.482	0	7.56202e+08	0	0.001	0.006131																					High	86.497	2.27837e-06	2.24028e-09	High	32	0.0252383	0
	LSINTQNK	2	1	1	426258629		917.504	0	4.3156e+08	1.34156e+06	0.001	0.01519						High		81.1289			5.91428e-06	7.71092e-09													High	38.99	0.00468769	0
	VPINDGNGEAILRR	4	1	1	426258629	N4(Deamidated)	1524.81	0	0	3.5244e+06	0.001	0.03642						High		110.993			5.50595e-09	7.95657e-12		High		40.33		0.00233098										1
	TSQGLETQQR	2	1	1	426258629	Q8(Deamidated)	1148.55	0	0	1.02537e+07	0.001	0.03304						High		86.8042			1.57797e-06	2.08726e-09		High		37.59		0.00546927										0
	DSCMGTLVVK	4	1	1	426258629	C3(Carbamidomethyl)	1109.53	1.23929e+08	5.36851e+07	0	0.002	0.02258					High		100.469		3.653e-08	8.97544e-11											High	95.0783	1.26406e-07	3.10579e-10	High	29.88	0.0251864	0
	RISLTHSLTR	1	1	1	426258629		1183.69	0	0	3.83449e+06	0.002	0.03087						High		85.2263			2.13121e-07	3.0017e-09																1
	QVLLNGVQPSR	1	1	1	426258629	Q1(Deamidated); N5(Deamidated); Q8(Deamidated)	1213.64	0	0	1.51093e+06	0.002	0.04188						High		80.6859			3.74863e-06	8.53901e-09																0
	EYVLPSFEVQLEPEEK	1	1	1	426258629	Q10(Deamidated)	1936.94	3.52767e+06	0	0	0.003	0.01205					High		110.64		2.08047e-08	8.62909e-12																		0
426230658	PREDICTED: complement C3-like [Ovis aries]	76.62	1	20	66	1584	1.23617e+09	1.11667e+09	2.50906e+08	526.482	68.3	47	146	18661.6	62.67	48	149	3381.67	63.4	49	138	1044.71	70.87	54	281	36177.1	71.97	59	279	7220.96	66.46	54	270	395.832	52.02	40	109	13604.5	54.47	42	109	2747.93	56.79	43	103	817	93.8887	6.13818
	Sequence	# PSMs	# Proteins	# Protein Groups	Protein Group Accessions	Modifications	MH+ [Da]	A7: Area	B7: Area	C7: Area	q-Value	PEP	A2	C2	XCorr A2	XCorr C2	A4	C4	Amanda Score A4	Amanda Score C4	E-Value A4	P-Value A4	E-Value C4	P-Value C4	A5	C5	IonScore A5	IonScore C5	Exp Value A5	Exp Value C5	B2	XCorr B2	B4	Amanda Score B4	E-Value B4	P-Value B4	B5	IonScore B5	Exp Value B5	# Missed Cleavages
	LEEDFDEYIMVIEQIIK	29	1	1	426230658	M10(Oxidation)	2143.05	1.26385e+07	6.49215e+06	0	0	2.514e-09	High		6.13899		High		181.888		9.72526e-16	6.47487e-19			High		90.48		3.58146e-08		High	6.10092	High	208.175	2.29841e-18	1.52212e-21	High	87.25	7.69471e-08	0
	YYGGGYGSTQATFMVFQALAQYQK	26	4	4	426258545;426230658;149350863;12649541		2679.26	2.77036e+07	9.70746e+06	285144	0	8.048e-06	High	High	6.13283	3.49324	High	High	180.266	147.879	2.26295e-15	9.40546e-19	4.07273e-12	1.62974e-15	High	High	111.03	41.81	3.70764e-10	0.003108	High	5.11448	High	185.877	6.06425e-16	2.58383e-19	High	141.36	3.49119e-13	0
	YLGDQDATMSILDISMMTGFSPDIDDLK	22	2	2	426258545;426230658	M9(Oxidation); M16(Oxidation); M17(Oxidation)	3140.41	9.29101e+07	3.67213e+07	4.8972e+06	0	0.0001323	High	High	5.36327	5.12005	High	High	92.5487	100.975	1.30678e-06	5.56076e-10	1.80056e-07	7.98829e-11	High	High	55.23	40.21	0.000104371	0.00322998	High	4.90239	High	115.535	6.40159e-09	2.79545e-12	High	55.63	9.27256e-05	0
	YYGGGYGSTQATFMVFQALAQYQK	78	4	4	426258545;426230658;149350863;12649541	M14(Oxidation)	2695.25	2.8814e+08	1.01449e+08	1.19811e+07	0	6.796e-07	High	High	5.35908	5.9247	High	High	179.849	186.333	2.51186e-15	1.03539e-18	5.64429e-16	2.32658e-19	High	High	75.44	67.85	1.37593e-06	7.81741e-06	High	6.54285	High	212.776	1.29233e-18	5.27696e-22	High	92.12	2.92458e-08	0
	LEEDFDEYIMVIEQIIK	10	1	1	426230658		2127.06	1.08035e+06	492129	198305	0	1.194e-05	High	High	5.23803	3.27703	High	High	164.189	143.806	9.45614e-14	3.81142e-17	1.03484e-11	4.16266e-15	High	High	48.57	35.65	0.000725555	0.0141308	High	3.0243								0
	KLEEDFDEYIMVIEQIIK	45	1	1	426230658	M11(Oxidation)	2271.15	9.45891e+07	6.71754e+07	7.11427e+06	0	1.728e-06	High	High	5.17665	4.85939	High	High	225.032	174.144	4.27246e-20	3.13921e-23	5.02631e-15	3.85158e-18	High	High	61.66	54.95	3.07052e-05	0.00014475	High	5.73669	High	319.548	1.43588e-29	1.10965e-32	High	89.19	5.41061e-08	1
	EGAHYLVWGVSSDLWGDKPNISYIIGK	21	1	1	426230658		3004.52	3.02124e+07	1.19177e+07	0	0	9.86e-06	High		5.06491		High		189.913		2.75542e-16	1.02015e-19			High		53.89		0.00019681		High	4.68653	High	148.415	3.91639e-12	1.44038e-15	High	39.18	0.00563445	0
	LYNVEATSYALLALLAR	87	4	4	426258545;426230658;149350863;12649541		1881.05	1.54251e+08	8.43238e+07	2.89073e+06	0	3.099e-07	High	High	5.05401	5.25675	High	High	282.858	279.397	2.24235e-26	5.17863e-29	4.95213e-26	1.14899e-28	High	High	110.24	103.83	1.18753e-10	4.968e-10	High	5.53756	High	320.684	3.68236e-30	8.54375e-33	High	116.82	2.49564e-11	0
	KLEEDFDEYIMVIEQIIK	16	1	1	426230658		2255.15	1.07852e+07	4.6202e+06	1.22634e+06	0	0.0001832	High	High	4.94065	5.50831	High	High	161.24	196.596	1.33113e-13	7.51629e-17	3.72914e-17	2.18975e-20	High	High	30.55	72.76	0.0349336	2.05509e-06	High	5.94451	High	171.176	1.35228e-14	7.62705e-18	High	39.31	0.00464775	1
	RPYTVAIAAYALALLGKLEDDR	45	4	4	426258545;426230658;149350863;12649541		2419.34	2.97014e+07	3.43627e+07	1.12315e+07	0	9.609e-11	High	High	4.93978	6.14002	High	High	228.819	176.531	4.9352e-21	1.31255e-23	7.95803e-16	2.22291e-18	High	High	94.16	66.1	4.47019e-09	3.05611e-06	High	5.43445	High	251.916	2.41899e-23	6.43349e-26	High	85.33	3.41449e-08	1
	RPYTVAIAAYALALLGKLEDDRLTK	30	4	4	426258545;426230658;149350863;12649541		2761.56	1.95254e+07	2.9003e+07	3.84327e+06	0	8.39032e-14	High	High	4.89601	4.86082	High	High	194.749	156.53	3.25003e-18	3.35055e-20	1.86765e-14	2.2234e-16	High	High	106.12	71.62	1.18506e-10	3.2711e-07	High	6.10659	High	244.599	3.78071e-23	3.46854e-25	High	95.87	1.24234e-09	2
	RPYTVAIAAYALALLGK	53	4	4	426258545;426230658;149350863;12649541		1791.05	1.12384e+08	1.16286e+08	9.81182e+06	0	3.086e-07	High	High	4.85051	4.46337	High	High	158.148	165.108	1.16405e-14	1.53164e-16	2.34452e-15	3.08489e-17	High	High	55.06	52.71	1.21637e-05	2.08961e-05	High	4.53482	High	155.17	2.70652e-14	3.04103e-16	High	66.65	8.4346e-07	0
	DICEAQVNSLGPSITK	48	4	4	426258545;426230658;149350863;12649541	C3(Carbamidomethyl)	1731.86	1.01721e+09	7.24954e+08	2.2868e+07	0	1.817e-07	High	High	4.60471	5.14489	High	High	193.499	242.325	5.39688e-17	4.46762e-20	8.45398e-22	5.85456e-25	High	High	72.04	86.74	2.43505e-06	7.95445e-08	High	4.82232	High	215.552	3.98482e-19	2.78464e-22	High	79.65	4.07015e-07	0
	DICEAQVNSLGPSITK	24	4	4	426258545;426230658;149350863;12649541	C3(Carbamidomethyl); N8(Deamidated)	1732.84	8.42208e+06	1.72027e+07	9.25936e+06	0	7.049e-05	High	High	4.51693	4.76028	High	High	119.757	212.914	1.74296e-09	1.05762e-12	8.77847e-19	5.11268e-22	High	High	37.99	68.14	0.00571083	5.43254e-06	High	4.66181	High	202.49	9.03042e-18	5.63697e-21	High	64.9	1.17788e-05	0
	DTWVELWPEAEECQDEENQK	12	1	1	426230658	C13(Carbamidomethyl)	2535.06	24057505	1.02526e+07	0	0	1.914e-06	High		4.42356		High		142.73		1.52518e-12	5.33278e-15			High		45.11		0.000334526		High	3.57002	High	122.426	2.33381e-10	5.72012e-13				0
	VELLYNPAFCSLATAK	63	2	2	426258545;426230658	C10(Carbamidomethyl)	1796.93	7.35262e+08	5.17267e+08	4.45049e+08	0	4.642e-05	High	High	4.39143	4.61622	High	High	187.158	170.849	2.12606e-16	1.92404e-19	7.97745e-15	8.22417e-18	High	High	57.54	57.58	6.29025e-05	5.94452e-05	High	4.64378	High	213.009	4.47115e-19	5.00129e-22	High	80.15	3.45363e-07	0
	VRVELLYNPAFCSLATAK	52	2	2	426258545;426230658	C12(Carbamidomethyl)	2052.1	1.72753e+08	1.12698e+08	1.0332e+07	0	1.526e-08	High	High	4.38916	4.62414	High	High	167.798	167.273	1.22373e-14	1.66043e-17	1.32842e-14	1.87366e-17	High	High	40.71	66.16	0.00228854	6.47625e-06	High	4.83944	High	187.676	1.24652e-16	1.70757e-19	High	92.28	1.58539e-08	1
	YLGDQDATMSILDISMMTGFSPDIDDLK	4	2	2	426258545;426230658	M16(Oxidation); M17(Oxidation)	3124.41	1.74822e+07	3.79566e+06	0	0	1.842e-05	High		4.36506		High		108.625		3.48918e-08	1.37261e-11			High		50.04		0.000365122		High	3.61102								0
	SSVAVPYVIVPLK	39	2	2	426230658;426258545		1371.82	1.5555e+09	1.47104e+09	2.89092e+07	0	3.673e-06	High	High	4.19455	3.39308	High	High	160.215	136.231	2.72164e-14	9.51622e-17	6.66913e-12	2.38183e-14	High	High	56.18	64.72	1.59054e-05	2.2261e-06	High	3.88416	High	170.515	2.48665e-15	8.88088e-18	High	57.81	8.61e-06	0
	VFALSANLIAIDSR	18	1	1	426230658		1489.84	1.69609e+06	3.54165e+06	2.92952e+06	0	9.903e-09	High	High	4.17599	4.55717	High	High	136.538	236.506	6.1698e-12	2.21935e-14	8.33829e-22	2.23547e-24	High	High	65.31	93.01	4.78469e-06	8.77561e-09	High	3.99039	High	197.105	7.26508e-18	1.94774e-20	High	70.84	1.44636e-06	0
	VYSYYNLDETCIR	36	1	1	426230658	C11(Carbamidomethyl)	1695.77	7.42858e+08	5.57045e+08	9.88796e+06	0	1.034e-06	High	High	4.14956	4.40096	High	High	154.588	186.905	3.00096e-13	3.47736e-16	1.5499e-16	2.03934e-19	High	High	71.34	69.5	1.7408e-06	2.61991e-06	High	4.28161	High	171.071	6.36082e-15	7.81427e-18	High	69.08	2.9292e-06	0
	LKEGAHYLVWGVSSDLWGDKPNISYIIGK	9	1	1	426230658		3245.7	2.20611e+07	9.5677e+06	0	0	3.855e-06	High		4.11464		High		146.06		5.81484e-12	2.47756e-15			High		47.52		0.00048147		High	4.24737	High	147.478	4.01459e-12	1.78744e-15	High	41.23	0.00201146	1
	ELRRPYTVAIAAYALALLGK	18	4	4	426258545;426230658;149350863;12649541		2189.28	1.52889e+07	1.46576e+07	0	0	1.693e-05	High		4.07689		High		115.112		1.44854e-10	3.08201e-12			High		46.79		5.13058e-05		High	4.30453	High	101.615	3.51614e-09	6.89439e-11	High	49.45	3.00778e-05	1
	AVLYNYQEEEFKVR	13	1	1	426230658		1787.9	1.14458e+07	9.53998e+06	0	0	0.002001	High		4.02641		High		128.284		2.28499e-10	1.48472e-13			High		62.19		2.57584e-05		High	3.19879	High	113.744	6.35468e-09	4.22238e-12	High	53.28	0.000194301	1
	VSIRPALEPVKKPQDAK	26	2	2	426258545;426230658		1876.1	2.69255e+08	2.86257e+08	1.17417e+07	0	0.000614	High	High	3.93183	3.93875	High	High	125.809	121.765	1.33871e-11	2.62491e-13	4.06283e-11	6.66038e-13	High	High	38.79	34.17	0.00035675	0.00122504	High	3.59102	High	125.406	1.75701e-11	2.88035e-13	High	37.24	0.000604157	1
	DSNKNTLIIYLDKISHTQEDCLSFK	7	2	2	426258545;426230658	C21(Carbamidomethyl)	2982.49	8.93504e+06	4.30613e+06	0	0	0.0001281	High		3.84173		High		84.9602		1.1291e-05	3.19136e-09			High		33.98		0.0221369		High	3.87705	High	92.0137	2.74291e-06	6.28963e-10				2
	KDFDTVPPVVR	50	4	4	426258545;426230658;149350863;12649541		1272.69	1.58786e+08	7.63485e+08	3.71857e+07	0	0.0001549	High	High	3.75651	3.32291	High	High	132.268	130.57	6.45941e-11	5.9315e-14	9.57712e-11	8.77025e-14	High	High	54.49	59.89	0.000108645	3.13337e-05	High	3.70615	High	150.502	9.72814e-13	8.90855e-16	High	61.87	1.98615e-05	1
	ISHTQEDCLSFK	43	2	2	426258545;426230658	C8(Carbamidomethyl)	1464.68	2.58335e+08	4.60021e+08	6.80727e+06	0	1.794e-06	High	High	3.70105	3.79774	High	High	129.527	156.819	8.74185e-11	1.11503e-13	1.56234e-13	2.08035e-16	High	High	38.94	46.8	0.003657	0.000539038	High	4.29252	High	167.713	1.37309e-14	1.69308e-17	High	61.63	1.91349e-05	0
	ELNLDVSIHLPSR	17	4	4	426258545;426230658;149350863;12649541		1492.81	1.77997e+07	2.34482e+07	1.10029e+07	0	4.379e-05	High	High	3.6405	3.87207	High	High	89.0147	113.981	5.33229e-07	1.25466e-09	1.75927e-09	3.99835e-12	High	High	31.97	48.73	0.0154068	0.000324202	High	3.65502	High	111.978	2.49218e-09	6.34143e-12	High	42.92	0.00123542	0
	VHQYFNVGLIQPGAVK	61	2	2	426258545;426230658		1769.97	7.58412e+08	7.34629e+08	1.59249e+07	0	1.864e-05	High	High	3.54132	4.193	High	High	157.587	140.843	1.03713e-13	1.74307e-16	4.90036e-12	8.23591e-15	High	High	46.57	45.09	0.00042186	0.00058851	High	4.31557	High	147.676	1.0161e-12	1.70774e-15	High	62.91	9.79871e-06	0
	SSAYASFQNRPPSTWLTAFVVK	4	1	1	426230658		2457.26	1.38716e+07	5.85658e+06	0	0	7.449e-06	High		3.53406																High	3.28412	High	117.373	4.68549e-09	1.83098e-12	High	31.81	0.0318381	0
	EKDVSLTAFVLIALHEAKDICEAQVNSLGPSITK	3	4	4	426258545;426230658;149350863;12649541	C21(Carbamidomethyl)	3696.96	5.66219e+06	6.00679e+06	1.05949e+06	0	0.0001401	High	High	3.45589	4.06252															High	4.36599								2
	ACEPGVDYVYK	29	1	1	426230658	C2(Carbamidomethyl)	1300.59	4.97519e+08	5.30734e+08	1.66368e+07	0	9.574e-06	High	High	3.41865	3.07368	High	High	135.994	145.453	7.8974e-12	2.51509e-14	8.80297e-13	2.84886e-15	High	High	44.2	49.66	0.000442921	0.000125987	High	3.51686	High	131.858	2.07305e-11	6.51904e-14	High	55.24	3.51591e-05	0
	ELRRPYTVAIAAYALALLGKLEDDR	20	4	4	426258545;426230658;149350863;12649541		2817.57	1.45965e+07	2.82045e+07	3.88e+06	0	2.233e-05	High	High	3.34292	3.73986	High	High	133.039	144.78	1.35596e-11	4.96687e-14	9.61311e-13	3.32633e-15	High	High	47.46	58.27	0.000152552	1.26596e-05	High	4.28073	High	155.266	8.59611e-14	2.97443e-16	High	46.29	0.000199719	2
	CAEENCFMHHTEEVITLENR	7	1	1	426230658	C1(Carbamidomethyl); C6(Carbamidomethyl)	2519.08	1.41273e+07	0	0	0	5.269e-05	High		3.25189		High		122.343		6.3607e-10	5.83016e-13			High		32.9		0.00784678											0
	ILWESASLLR	39	3	3	426258545;426230658;12649541		1187.68	6.73963e+08	5.89672e+08	1.47228e+07	0	6.926e-05	High	High	3.15724	3.67548	High	High	149.082	156.326	4.48478e-13	1.23548e-15	8.4579e-14	2.33e-16	High	High	53.62	56.77	8.19052e-05	3.96562e-05	High	3.33154	High	167.535	8.37866e-15	1.76393e-17	High	56.74	3.99311e-05	0
	AAVYNYYISDGVK	21	2	2	426258545;426230658		1462.72	4.68299e+07	3.51124e+07	0	0	8.825e-05	High		3.1153		High		132.491		5.82649e-11	5.63491e-14			High		57.87		5.69935e-05		High	3.53211	High	145.792	2.75648e-12	2.63526e-15	High	53.86	0.000154798	0
	DSNKNTLIIYLDK	42	2	2	426258545;426230658		1536.83	1.48695e+08	1.19472e+08	5.5487e+06	0	0.001375	High	High	3.10368	3.3885	High	High	133.488	121.741	2.32048e-11	4.4797e-14	3.5427e-10	6.69698e-13	High	High	52.33	39.41	0.00013187	0.00273205	High	3.30168	High	133.791	2.21834e-11	4.17766e-14	High	50.4	0.000217515	1
	AAVYNYYISDGVKK	9	2	2	426258545;426230658		1590.82	9.2788e+06	6.58712e+06	0	0	0.0001516	High		3.09074		High		87.9277		1.46326e-06	1.61152e-09			High		42.5		0.00205536		High	3.21353	High	93.1888	4.30439e-07	4.79865e-10	High	39.3	0.004306	1
	QKPDGIFQEDGPVIHQEMIGGFK	5	4	4	426258545;426230658;149350863;12649541		2570.27	3.69608e+07	8.34335e+06	0	0	0.0001083	High		3.06739		High		88.6799		4.22554e-06	1.35521e-09			High		31.3		0.0432925		High	3.07831	High	82.831	2.24741e-05	5.21078e-09				0
	GQGTLSVVTVYHAK	46	2	2	426258545;426230658		1459.79	4.85462e+08	4.44656e+08	2.63679e+08	0	4.325e-05	High	High	3.05322	3.32722	High	High	116.826	98.3145	1.37903e-09	2.07686e-12	8.57974e-08	1.47418e-10	High	High	52.62	55.31	0.000179421	9.58409e-05	High	3.33805	High	124.489	2.39038e-10	3.55712e-13	High	64.68	1.11654e-05	0
	FYHPDKEDGMLSK	6	1	1	426230658		1566.73	3.86825e+07	1.8246e+07	0	0	0.0003655	High		3.04039		High		91.484		7.98663e-07	7.10554e-10									High	3.1586	High	91.2302	8.56529e-07	7.53324e-10	High	30.9	0.0245475	1
	QCEDLASFTENMVVFGCPN	2	1	1	426230658	C2(Carbamidomethyl); M12(Oxidation); C17(Carbamidomethyl)	2233.92	1.01984e+06	421259	0	0	0.0002268	High		3.02243																High	2.63116								0
	AVLYNYQEEEFK	14	1	1	426230658		1532.73	3.25064e+07	3.24422e+07	781453	0	0.0003997	High	High	3.01984	3.82306	High	High	120.987	125.06	7.68029e-10	7.96711e-13	2.4825e-10	3.11872e-13	High	High	40.6	65.22	0.00263902	9.01823e-06	High	3.15303	High	129.133	1.16355e-10	1.22093e-13	High	53.53	0.000135522	0
	SGSDEVQVKQER	17	1	1	426230658		1361.67	2.07861e+06	6.25053e+06	1.43067e+06	0	4.689e-05	High	High	2.99185	2.92603	High	High	87.6397	101.985	1.35347e-06	1.72197e-09	4.97661e-08	6.33156e-11	High	High	39.8	48.2	0.00308379	0.000445744	High	3.20378	High	98.093	1.4179e-07	1.55131e-10	High	63.38	1.45107e-05	1
	DSITTWEILAVSLSDKK	18	2	1	426230658		1906.02	2.10827e+07	2.97553e+07	5.06879e+06	0	2.813e-06	High	High	2.95855	3.60314		High		119.007			8.74709e-10	1.25677e-12		High		54.62		9.12905e-05	High	3.44215	High	130.921	4.7971e-11	8.08954e-14	High	86.33	6.05304e-08	1
	AEGKGQGTLSVVTVYHAK	5	2	2	426258545;426230658		1844.99	2.48342e+06	1.43771e+06	0	0	0.0005056	High		2.93105																High	2.95492	High	85.4919	2.13183e-06	2.82362e-09	High	30.34	0.0261227	1
	SGSDEVQVK	21	1	1	426230658		948.463	251622603	121278192	1.07818e+07	0	0.01705	High	High	2.87801	2.93493	High	High	111.829	113.625	2.45428e-09	6.56224e-12	1.61877e-09	4.33987e-12	High	High	48.47	60.24	0.000382606	2.54538e-05	High	2.74829	High	105.178	1.13511e-08	3.03504e-11	High	60.13	2.60097e-05	0
	VGLHEVEVK	11	2	2	426258545;426230658		1009.57	1.12288e+08	6.22887e+08	2.38586e+07	0	0.001822	High	High	2.77891	2.81322		High		100.362			1.49971e-08	9.20066e-11	High	High	37.03	45.88	0.0015555	0.000202707	High	2.83707	High	82.7369	8.67948e-07	5.32483e-09	High	44.66	0.000268454	0
	HQQTITIPAR	18	2	2	426258545;426230658		1164.65	1.1358e+09	1.11549e+09	2.85742e+07	0	0.0001615	High	High	2.76815	2.99799	High	High	89.7738	87.8321	1.94893e-07	1.05348e-09	3.93724e-07	1.64738e-09	High	High	46.88	47.2	0.000377414	0.000350605	High	2.52992					High	41.08	0.00143489	0
	AGNFLENHYR	33	2	2	426258545;426230658	N3(Deamidated)	1221.56	7.05212e+08	6.80436e+08	4.39914e+07	0	4.116e-06	High	High	2.63702	2.84427	High	High	102.879	108.891	3.16456e-08	5.15401e-11	8.20944e-09	1.29079e-11	High	High	59.91	57.42	2.42984e-05	4.31099e-05	High	2.85009	High	122.13	3.76005e-10	6.12386e-13	High	56.64	5.15914e-05	0
	VSIRPALEPVK	13	2	2	426258545;426230658		1208.74	3.30002e+08	3.14722e+08	8.08438e+06	0	0.003317	High	High	2.60642	2.85559	High	High	100.227	89.7468	5.03026e-09	9.49105e-11	4.77015e-08	1.06003e-09	High	High	30.48	33.58	0.00264133	0.00129367			High	100.072	4.42555e-09	9.83456e-11	High	38.11	0.00045585	0
	GSMILDICTK	19	2	2	426258545;426230658	M3(Oxidation); C8(Carbamidomethyl)	1153.56	1.72101e+08	2.83349e+08	8.62538e+06	0	0.0008958		High		2.8638	High	High	120.958	118.945	3.17618e-10	8.02065e-13	4.41128e-10	1.27494e-12	High	High	45.98	42.84	0.000610682	0.00115179	High	3.07192	High	106.663	7.52619e-09	2.1565e-11	High	51.38	0.000176123	0
	FYHPDKEDGMLSK	16	1	1	426230658	M10(Oxidation)	1582.72	2.33351e+08	1.73812e+08	1.21408e+07	0	0.001282		High		3.04351	High	High	104.007	119.453	2.19414e-08	3.97489e-11	6.85149e-10	1.13435e-12		High		36.85		0.00542162	High	3.41658	High	113.762	2.57812e-09	4.20574e-12	High	29.68	0.0305178	1
	LYNVEATSYALLALLARK	6	4	4	426258545;426230658;149350863;12649541		2009.14	1.37753e+07	1.1643e+07	2.02865e+06	0	0.007138					High		94.3554		6.38274e-08	3.66824e-10			High	High	38.6	34.44	0.00124925	0.00327372			High	96.059	4.18782e-08	2.478e-10	High	39.9	0.000910731	1
	NTLIIYLDK	14	2	2	426258545;426230658		1092.63	1.00517e+08	1.11916e+08	6.533e+06	0	0.0004405					High	High	91.9956	88.6837	6.8213e-08	6.31602e-10	1.6113e-07	1.35403e-09	High	High	45.8	45.35	0.000203846	0.000226101			High	92.1957	8.68542e-08	6.03154e-10	High	43.48	0.000347778	0
	QKPDGIFQEDGPVIHQEMIGGFK	1	4	4	426258545;426230658;149350863;12649541	Q8(Deamidated); M18(Oxidation)	2587.25	7.41974e+06	0	0	0	8.317e-05					High		90.2042		3.41554e-06	9.54061e-10																		0
	RHQQTITIPAR	9	2	2	426258545;426230658		1320.75	5.76918e+07	8.32971e+07	2.06045e+06	0	0.002658		High		3.39618	High		89.6203		3.39413e-07	1.09136e-09			High		34.05		0.00515551		High	3.4446	High	81.6959	2.13844e-06	6.76721e-09	High	32.14	0.00803389	1
	NEQVEIR	13	1	1	426230658		887.458	7.06118e+08	7.48056e+08	2.47808e+07	0	0.002553					High	High	88.0157	88.7939	8.32227e-07	1.57918e-09	6.95694e-07	1.3201e-09	High	High	50.12	44.98	0.00015418	0.000503535			High	89.6056	5.77093e-07	1.09505e-09	High	50.11	0.000154536	0
	EKDVSLTAFVLIALHEAK	24	4	4	426258545;426230658;149350863;12649541		1984.11	5.99582e+07	7.53991e+07	1.47897e+07	0	7.572e-05		High		4.52712	High	High	83.0271	101.421	1.18539e-06	4.98065e-09	1.55718e-08	7.20915e-11	High	High	32.57	35.78	0.00683387	0.00342192	High	4.90726	High	158.541	3.48435e-14	1.39934e-16	High	56.02	3.06292e-05	1
	AGNFLENHYR	8	2	2	426258545;426230658	N3(Deamidated); N7(Deamidated)	1222.55	9.01874e+06	1.17838e+07	0	0	0.0002757													High		31.73		0.0112129		High	2.80593	High	104.011	1.48513e-08	3.97093e-11	High	33.78	0.00701479	0
	LLSTGVDR	6	2	2	426258545;426230658		860.483	5.80827e+08	6.05244e+08	3.88675e+07	0	0.0008123						High		103.096			3.42161e-08	4.90202e-11	High	High	31.18	34.19	0.0242341	0.0121179			High	94.2999	2.32218e-07	3.71548e-10	High	37.22	0.00603152	0
	KLYNVEATSYALLALLAR	3	4	4	426258545;426230658;149350863;12649541		2009.15	0	1.81368e+06	0	0	8.973e-08																			High	4.38872	High	157.124	4.76981e-14	1.93895e-16	High	94.75	3.16542e-09	1
	DSITTWEILAVSLSDK	6	2	1	426230658		1777.92	0	1.46004e+06	0	0	1.82e-06																			High	4.14922	High	171.198	5.85891e-15	7.58926e-18	High	57.65	5.8323e-05	0
	DICEAQVNSLGPSITK	2	4	4	426258545;426230658;149350863;12649541	C3(Carbamidomethyl); Q6(Deamidated); N8(Deamidated)	1733.82	0	2.9472e+06	0	0	2.306e-05																			High	4.05752	High	85.1278	7.35093e-06	3.07056e-09				0
	QKPDGIFQEDGPVIHQEMIGGFKDTR	3	4	4	426258545;426230658;149350863;12649541	M18(Oxidation)	2958.44	0	1.29778e+07	0	0	7.971e-06																			High	3.73809					High	42.48	0.00339245	1
	DVPDHKELNLDVSIHLPSR	6	4	4	426258545;426230658;149350863;12649541		2184.14	0	1.27274e+07	4.08357e+07	0	0.0005276		High		4.14724		High		123.709			3.6401e-10	4.25742e-13							High	3.35153	High	83.0764	4.21047e-06	4.92453e-09				1
	CAEENCFMHHTEEVITLENR	2	1	1	426230658	C1(Carbamidomethyl); C6(Carbamidomethyl); M8(Oxidation)	2535.07	0	7.97155e+06	0	0	0.0006842																			High	3.0321	High	85.2271	4.73579e-06	3.00113e-09				0
	VHQYFNVGLIQPGAVK	5	2	2	426258545;426230658	N6(Deamidated)	1770.95	0	3.93116e+06	5.226e+06	0	0.008904		High		3.51176		High		99.7832			9.26092e-08	1.05118e-10							High	2.94748								0
	GSMILDICTK	10	2	2	426258545;426230658	C8(Carbamidomethyl)	1137.57	0	1.55511e+07	607712	0	0.000801		High		2.57903		High		109.04			1.41963e-08	1.24748e-11		High		34.02		0.0117298	High	2.86533	High	113.534	4.99903e-09	4.43177e-12	High	50.21	0.00028441	0
	AGNFLENHYR	7	2	2	426258545;426230658		1220.58	0	2.65989e+07	1.15759e+06	0	0.00244		High		2.62571		High		89.498			6.9821e-07	1.12252e-09		High		41.74		0.00175845	High	2.64451	High	83.779	2.22431e-06	4.18891e-09	High	31.57	0.0182864	0
	LEDDRLTK	9	4	4	426258545;426230658;149350863;12649541		989.526	0	1.6018e+08	4.45819e+06	0	0.0004783		High		2.5487		High		91.5256			6.78445e-07	7.03781e-10		High		37.22		0.00640138	High	2.52219	High	95.968	2.71519e-07	2.53047e-10	High	38.02	0.00482749	1
	YISKYEMNR	1	2	2	426258545;426230658	M7(Oxidation)	1219.58	0	6.14558e+06	0	0	0.002234																					High	92.9143	2.80633e-07	5.11172e-10				1
	VSIRPALEPVKKPQDAK	1	2	2	426258545;426230658	Q14(Deamidated)	1877.08	0	3.05376e+06	0	0	0.003514																					High	84.4418	4.78266e-07	3.59598e-09				1
	DVSLTAFVLIALHEAK	1	4	4	426258545;426230658;149350863;12649541		1726.97	0	125841	0	0	0.0001358																					High	81.4002	2.44125e-06	7.24407e-09				0
	DFDTVPPVVR	2	4	4	426258545;426230658;149350863;12649541		1144.6	0	6.52512e+07	4.92924e+06	0	0.001656						High		104.273			3.89965e-08	3.73887e-11									High	80.2214	9.91155e-06	9.50292e-09				0
	KFISHIK	5	1	1	426230658		872.535	0	9.03717e+07	3.34348e+06	0	0.003118														High		38.71		0.00220048							High	42.15	0.00100878	1
	LYNVEATSYALLALLAR	2	4	4	426258545;426230658;149350863;12649541	N3(Deamidated)	1882.02	0	0	0	0	0.001871		High		4.36712										High		64.12		7.95814e-06										0
	KRHQQTITIPAR	2	2	2	426258545;426230658		1448.84	0	0	1.16004e+06	0	0.006651		High		3.20527										High		38.16		0.00119914										2
	GQGTLSVVTVYHAK	2	2	2	426258545;426230658	Q2(Deamidated)	1460.77	0	0	1.02041e+06	0	0.01642		High		2.82928										High		38.43		0.00522518										0
	NEQVEIR	2	1	1	426230658	N1(Deamidated)	888.442	0	0	8.52996e+06	0	0.007308						High		106.426			1.95137e-08	2.27697e-11		High		54.22		5.84694e-05										0
	QKPDGIFQEDGPVIHQEMIGGFK	1	4	4	426258545;426230658;149350863;12649541	M18(Oxidation)	2586.27	0	0	3.12594e+06	0	0.001751														High		32.44		0.0315871										0
	HQQTITIPAR	5	2	2	426258545;426230658	Q3(Deamidated)	1165.63	8.71766e+06	1.11499e+06	0	0.001	0.005761	High		2.57027										High		43.25		0.000974692								High	32.86	0.00962749	0
	DLCETVK	4	3	3	426258545;426230658;12649541	C3(Carbamidomethyl)	864.413	2.55525e+08	1.8258e+07	1.6545e+07	0.001	0.004732					High	High	84.1207	85.949	2.74523e-06	3.87197e-09	1.80196e-06	2.54156e-09									High	86.5574	1.56641e-06	2.20932e-09	High	35.26	0.00673145	0
	KLEEDFDEYIMVIEQIIK	1	1	1	426230658	M11(Oxidation); Q15(Deamidated)	2272.13	0	0	0	0.001	0.04083		High		2.89818																								1
	NRWEEPNKK	1	4	4	426258545;426230658;149350863;12649541		1200.61	4.93989e+07	0	0	0.006	0.06517													High		33.22		0.0149123											2
410066839	peptidylprolyl isomerase A [Ovis aries]	74.39	8	12	12	95	2.65959e+07	1.65423e+07	1.6753e+07	19.4276	39.02	4	7	735.993	47.56	6	7	139.944	47.56	6	10	31.0903	46.95	6	9	1304.51	57.93	8	11	246.268	57.93	9	13	30.8118	46.95	7	10	1720.95	65.85	9	14	330.851	66.46	11	14	164	17.8578	8.1626
	Sequence	# PSMs	# Proteins	# Protein Groups	Protein Group Accessions	Modifications	MH+ [Da]	A7: Area	B7: Area	C7: Area	q-Value	PEP	A2	C2	XCorr A2	XCorr C2	A4	C4	Amanda Score A4	Amanda Score C4	E-Value A4	P-Value A4	E-Value C4	P-Value C4	A5	C5	IonScore A5	IonScore C5	Exp Value A5	Exp Value C5	B2	XCorr B2	B4	Amanda Score B4	E-Value B4	P-Value B4	B5	IonScore B5	Exp Value B5	# Missed Cleavages
	HTGPGILSMANAGPNTNGSQFFICTAK	16	3	1	410066839	M9(Oxidation); N17(Deamidated); C24(Carbamidomethyl)	2808.31	7.18859e+06	5.45408e+06	4.28769e+06	0	2.944e-05	High	High	6.35391	4.92966	High	High	126.092	119.551	9.73096e-10	2.45917e-13	4.45101e-09	1.10887e-12	High	High	53.52	47.91	0.000208977	0.000760498	High	5.96714	High	125.182	1.2392e-09	3.03281e-13	High	49.26	0.00055079	0
	HTGPGILSMANAGPNTNGSQFFICTAK	6	3	1	410066839	M9(Oxidation); C24(Carbamidomethyl)	2807.33	7.98037e+06	5.75823e+06	0	0	5.327e-07	High		3.60888		High		108.954		6.89163e-08	1.27222e-11			High		37.16		0.00941353		High	6.03732	High	155.834	1.45051e-12	2.60978e-16	High	53.65	0.000214249	0
	SIYGEKFDDENFILK	10	6	1	410066839		1817.9	7.02104e+06	5.95566e+06	1.58509e+07	0	8.504e-05	High	High	3.48085	4.70498	High	High	130.554	148.104	2.17783e-10	8.80288e-14	3.82848e-12	1.54748e-15	High	High	39.38	59.66	0.00506943	4.71505e-05	High	3.64639	High	109.19	2.98151e-08	1.20514e-11	High	32.26	0.0265054	1
	VSFELFADKVPK	11	3	1	410066839		1379.76	2.59651e+07	2.48432e+07	1.82247e+07	0	0.0001041	High	High	3.18801	3.56533	High	High	102.074	125.491	1.28405e-08	6.20312e-11	8.8958e-11	2.82406e-13	High	High	34.63	48	0.00583673	0.000240904	High	3.45894	High	146.435	5.68076e-13	2.2723e-15	High	47.68	0.000261031	1
	KITIADCGQI	13	4	1	410066839	C7(Carbamidomethyl)	1118.59	17410387	1.63294e+07	1.35216e+07	0	8.883e-05	High	High	2.79599	3.29088	High	High	86.0525	88.7668	1.86378e-06	2.48173e-09	1.01753e-06	1.32837e-09	High	High	31.52	52.96	0.022973	0.000161611	High	2.96154	High	94.1874	2.92837e-07	3.81298e-10	High	50.53	0.000288548	1
	FDDENFILK	7	8	1	410066839		1140.56	1.50369e+07	8.4544e+06	6.5939e+06	0	0.001662		High		3.09955	High	High	101.779	105.132	2.89465e-08	6.6391e-11	1.2455e-08	3.06774e-11		High		47.46		0.000402918	High	2.80079	High	91.0122	3.21594e-07	7.92103e-10	High	31.37	0.0150633	0
	IIPGFMCQGGDFTR	3	3	1	410066839	M6(Oxidation); C7(Carbamidomethyl)	1614.74	36412336	0	16183534	0	0.0001022					High		80.4876		1.20038e-05	8.93806e-09			High	High	46.99	30.22	0.000531963	0.0255713										0
	VSFELFADK	5	3	1	410066839		1055.54	3.8656e+06	3.00836e+06	2.415e+06	0	2.029e-05						High		89.6935			3.1657e-07	1.07312e-09	High	High	35.86	34.28	0.00494191	0.00711042			High	102.076	1.82897e-08	6.1999e-11	High	43.23	0.000905514	0
	VKEGMNIVEAMER	10	4	1	410066839	M5(Oxidation); M11(Oxidation)	1537.73	0	4.74379e+06	1.22998e+07	0	0.0001839		High		3.10272		High		247.919			5.39748e-22	1.61456e-25		High		50.46		0.000315274	High	3.29403	High	157.737	3.09656e-13	1.68383e-16	High	42.6	0.001797	1
	VNPTVFFDIAVDGEPLGR	8	2	1	410066839		1946	0	1.26832e+06	1.29993e+06	0	0.0004385						High		187.26			2.46543e-16	1.87914e-19		High		67.95		6.30075e-06			High	128.013	1.91667e-10	1.58011e-13	High	36.75	0.0086336	0
	EGMNIVEAMER	2	4	1	410066839	M3(Oxidation)	1294.58	0	391932	649096	0	0.002673														High		31.9		0.0102659							High	31.28	0.0118412	0
	ITIADCGQI	2	4	1	410066839	C6(Carbamidomethyl)	990.492	0	0	1.65575e+06	0	0.02229		High		2.52781										High		32.17		0.0198403										0
	VKEGMNIVEAMER	1	4	1	410066839	M5(Oxidation)	1521.74	0	2.5328e+06	0	0.003	0.03327																			High	2.92418								1
	TEWLDGKHVVFGK	1	4	1	410066839		1515.79	0	0	3.17045e+06	0.007	0.1359						High		80.6752			1.07856e-05	8.56004e-09																1
561876	This CDS feature is included to show the translation of the corresponding C_region. Presently translation qualifiers on C_region features are illegal, partial [Ovis aries]	72.27	4	3	26	897	3.42738e+09	2.64738e+09	8.52922e+07	369.802	63.45	20	108	11343	64.71	23	86	2035.71	66.6	23	86	609.822	66.81	19	168	20179.1	64.71	21	149	3667.46	66.6	21	142	209.191	61.76	16	64	6314.99	56.3	14	49	1103.09	63.66	17	45	476	52.1237	5.26221
	Sequence	# PSMs	# Proteins	# Protein Groups	Protein Group Accessions	Modifications	MH+ [Da]	A7: Area	B7: Area	C7: Area	q-Value	PEP	A2	C2	XCorr A2	XCorr C2	A4	C4	Amanda Score A4	Amanda Score C4	E-Value A4	P-Value A4	E-Value C4	P-Value C4	A5	C5	IonScore A5	IonScore C5	Exp Value A5	Exp Value C5	B2	XCorr B2	B4	Amanda Score B4	E-Value B4	P-Value B4	B5	IonScore B5	Exp Value B5	# Missed Cleavages
	IVSDISEGQVETVQSSPTTYR	21	3	2	561876;478694	Q9(Deamidated)	2297.12	8.01107e+06	3.21956e+07	0	0	1.262e-07	High		6.45318		High		145.831		5.22342e-12	2.61171e-15			High		50.8		0.000365144		High	7.11918	High	195.548	5.33749e-17	2.7872e-20	High	80.12	4.426e-07	0
	IVSDISEGQVETVQSSPTTYR	107	3	2	561876;478694		2296.13	4.17219e+09	2.92518e+09	1.20015e+07	0	6.171e-11	High	High	6.35741	6.41749	High	High	222.497	178.808	1.03497e-19	5.62788e-23	2.38939e-15	1.31574e-18	High	High	84.68	77.71	1.47907e-07	7.37037e-07	High	6.74147	High	195.502	5.181e-17	2.81729e-20	High	90.42	3.94448e-08	0
	VFPLVSCVSSPSDENTVALGCLAR	72	5	2	561876;478694	C7(Carbamidomethyl); C21(Carbamidomethyl)	2578.27	1.60614e+09	8.10092e+08	7.71919e+06	0	6.645e-07	High	High	6.01143	4.69075	High	High	271.822	226.725	1.6006e-24	6.57331e-28	4.9695e-20	2.12553e-23	High	High	88.56	71.22	7.07724e-08	4.14168e-06	High	5.66089	High	228.3	3.38245e-20	1.47899e-23	High	90.83	4.24997e-08	0
	GFAPADVFVQWLQK	74	3	2	561876;478694		1605.84	1.07874e+09	6.67246e+08	9.87343e+06	0	8.604e-06	High	High	4.81838	3.96255	High	High	177.728	165.523	1.22149e-15	1.68714e-18	2.11103e-14	2.8035e-17	High	High	60.79	54.16	2.8762e-05	0.000124897	High	4.56432	High	185.364	2.2306e-16	2.90821e-19	High	69.86	3.37713e-06	0
	AYSVLTITEREWLSQSAYTCQVEHNKETFQK	4	3	2	561876;478694	C20(Carbamidomethyl)	3746.82	2.39015e+07	0	1.06547e+07	0	3.046e-06	High	High	4.68387	5.19277	High		94.0375		2.29905e-06	3.94687e-10			High		34.12		0.0224997											2
	VFPLVSCVSSPSDENTVALGCLAR	15	5	2	561876;478694	C7(Carbamidomethyl); N15(Deamidated); C21(Carbamidomethyl)	2579.26	1.66253e+07	4.35957e+06	0	0	4.829e-08	High	High	4.65411	5.59139	High	High	177.806	181.343	4.20293e-15	1.65731e-18	1.95039e-15	7.34058e-19	High	High	57.01	60.3	0.000118445	5.45021e-05	High	6.1048	High	200.85	2.14624e-17	8.22314e-21	High	66.67	1.27552e-05	0
	VEVLSPVVSVFVPPCNSLSGNGNSK	100	2	1	561876	C15(Carbamidomethyl); N21(Deamidated)	2587.31	6.11171e+08	2.31294e+08	1.76712e+08	0	0.0001127	High	High	4.55071	4.82352	High	High	154.747	184.441	4.86034e-13	3.35196e-16	6.3516e-16	3.5966e-19	High	High	42.32	47.19	0.00253212	0.000876623	High	5.00373	High	236.2	3.92926e-21	2.39881e-24	High	51.17	0.000340289	0
	GETYTCVVGHEALPHMVTER	12	3	2	561876;478694	C6(Carbamidomethyl)	2286.07	1.69925e+08	5.81971e+07	0	0	2.799e-06	High		4.35704		High		169.6		2.29584e-14	1.09639e-17			High		52.77		0.000208472		High	4.23251	High	197.507	3.73334e-17	1.77524e-20	High	51.51	0.000279349	0
	SKYVTSSPAPEPQDPSAYFVHSILTVTEEDWSK	9	3	2	561876;478694		3695.78	3.09077e+07	2.11821e+07	0	0	8.515e-09	High		4.35262		High		101.261		4.14041e-07	7.48042e-11			High		35.89		0.0162823		High	5.65662	High	172.921	3.2503e-14	5.10331e-18	High	58.38	9.19913e-05	1
	EWLSQSAYTCQVEHNK	17	3	2	561876;478694	C10(Carbamidomethyl)	1979.89	6.32347e+08	3.5882e+08	0	0	3.07e-07	High		4.34438		High		138.549		1.95404e-11	1.39674e-14			High		70.08		3.02378e-06		High	4.29219	High	134.023	5.35771e-11	3.95988e-14	High	69.73	3.37865e-06	0
	RIVSDISEGQVETVQSSPTTYR	28	3	2	561876;478694		2452.23	3.22734e+07	8.90524e+07	0	0	3.901e-07	High		4.2514		High		163.298		1.12084e-13	4.67991e-17			High		54.9		0.000154031		High	5.3192	High	167.624	4.21727e-14	1.72839e-17	High	59.41	5.45264e-05	1
	VEVLSPVVSVFVPPCNSLSGNGNSK	25	2	1	561876	C15(Carbamidomethyl)	2586.32	3.93008e+08	1.61426e+08	2.09215e+06	0	8.034e-06	High	High	4.22136	3.48617	High	High	145.891	119.014	6.64567e-12	2.57584e-15	3.20886e-09	1.25493e-12	High	High	42.7	32.96	0.00234683	0.0221298	High	4.29362	High	138.31	2.98356e-11	1.47555e-14	High	40.38	0.00410925	0
	DGLWSASSQVALHSSSTFQGTDGYLVCEVQHPK	35	3	2	561876;478694	C27(Carbamidomethyl)	3591.68	2.91571e+08	2.31016e+08	5.52243e+06	0	7.529e-08	High	High	4.1722	6.20055	High	High	110.512	110.219	4.61273e-08	8.88773e-12	4.81872e-08	9.50813e-12	High	High	54.05	38.92	0.000216649	0.00712976	High	6.76898	High	254.637	1.76396e-22	3.43785e-26	High	88.65	7.49838e-08	0
	GFAPADVFVQWLQK	15	3	2	561876;478694	Q10(Deamidated)	1606.83	9.11904e+06	3.59697e+06	1.49251e+06	0	4.111e-05	High	High	4.10178	3.04287	High	High	185.01	93.966	2.36297e-16	3.15484e-19	3.96823e-07	4.01236e-10	High		50.76		0.00031018		High	4.43245	High	164.422	2.56478e-14	3.61237e-17	High	51.74	0.000228096	0
	EWLSQSAYTCQVEHNKETFQK	16	3	2	561876;478694	C10(Carbamidomethyl)	2613.2	5.61266e+08	4.02152e+08	630308	0	4.641e-05	High		4.08061										High	High	39.48	31.95	0.00444679	0.0242859	High	4.70149	High	113.44	1.06975e-08	4.52901e-12	High	58.65	5.26047e-05	1
	GEASVCSEDWESGEEYTCTVAHLDLPFPEK	32	3	2	561876;478694	C6(Carbamidomethyl); C18(Carbamidomethyl)	3442.48	1.99466e+08	1.34125e+08	7.66198e+06	0	3.17e-05	High	High	4.01711	4.99187	High	High	124.713	165.981	5.32143e-10	3.37868e-13	4.04126e-14	2.52264e-17	High	High	44.63	73.64	0.000573343	7.30948e-07	High	5.45933	High	225.783	3.89462e-20	2.64042e-23	High	85.8	4.49776e-08	0
	YVTSSPAPEPQDPSAYFVHSILTVTEEDWSK	14	3	2	561876;478694		3480.65	3.51733e+08	1.80418e+08	4.15817e+06	0	8.829e-06	High	High	3.95076	3.60083	High	High	129.116	118.118	4.70054e-10	1.2257e-13	6.2721e-09	1.54257e-12	High	High	49.35	42.25	0.00116145	0.00593279	High	4.36729	High	177.948	6.3293e-15	1.60398e-18	High	62.21	5.9937e-05	0
	GETYTCVVGHEALPHMVTER	40	3	2	561876;478694	C6(Carbamidomethyl); M16(Oxidation)	2302.06	5.76819e+08	5.74159e+08	8.89672e+06	0	7.527e-06	High	High	3.89392	3.00854	High	High	198.185	125.964	3.29094e-17	1.51866e-20	5.60481e-10	2.53267e-13	High	High	61.05	52.23	2.71299e-05	0.000204956	High	4.53961	High	194.476	7.81678e-17	3.56768e-20	High	53.76	0.000142837	0
	SSLICQATDFSPK	41	3	2	561876;478694	C5(Carbamidomethyl)	1453.7	2.89529e+09	2.16744e+09	6.68146e+06	0	1.025e-06	High	High	3.70952	4.18501	High	High	172.288	180.335	1.00736e-14	5.90479e-18	1.44518e-15	9.25806e-19	High	High	60.07	70.87	3.1882e-05	2.58226e-06	High	3.81982	High	192.984	8.26075e-17	5.03091e-20	High	60.56	2.88759e-05	0
	DVAMKPPSVYVLPPTR	55	3	2	561876;478694	M4(Oxidation)	1785.96	3214661875	2.46492e+09	6.33765e+07	0	3.941e-06	High	High	3.62963	3.45677	High	High	153.827	125.916	5.31995e-13	4.14326e-16	3.37259e-10	2.56081e-13	High	High	68.4	48.62	4.17732e-06	0.000397098	High	3.6412	High	175.781	3.48998e-15	2.64192e-18	High	72.77	1.5457e-06	0
	SSLICQATDFSPKQISLSWFR	4	3	2	561876;478694	C5(Carbamidomethyl)	2471.24	5.7403e+06	1.08892e+06	0	0	8.317e-05	High		3.43556		High		92.8754		9.3511e-07	5.15781e-10			High		32.92		0.024785				High	84.5304	6.51468e-06	3.52335e-09				1
	ALETHTYFER	19	3	2	561876;478694		1266.61	6.58979e+08	6.78115e+08	2.54066e+06	0	0.001337	High	High	3.191	2.62099	High	High	111.271	107.845	7.06723e-09	7.46275e-12	1.54061e-08	1.64244e-11	High	High	54.07	50.94	0.000113605	0.000234365	High	2.87081	High	117.086	1.823e-09	1.956e-12	High	57.64	4.96759e-05	0
	DVAMKPPSVYVLPPTR	10	3	2	561876;478694		1769.96	5.8428e+08	1.27745e+08	0	0	1.96e-06	High		3.12321		High		199.395		6.37924e-18	1.14941e-20			High		49.71		0.000218622		High	3.0324	High	152.31	3.28981e-13	5.87466e-16	High	36.24	0.00487252	0
	DFVPNSVSFSWK	28	3	2	561876;478694		1412.68	7.84981e+07	5.30634e+08	1.10553e+07	0	1.241e-06	High	High	2.94692	2.95373	High	High	113.085	139.143	3.54379e-09	4.9151e-12	1.04883e-11	1.21815e-14	High	High	55.6	63.4	6.85803e-05	1.24099e-05	High	2.59855	High	154.064	3.36993e-13	3.92309e-16	High	57.25	4.69029e-05	0
	EWLSQSAYTCQVEHNKETFQK	6	3	2	561876;478694	C10(Carbamidomethyl); Q11(Deamidated)	2614.19	7.57099e+06	2.65253e+06	0	0	8.317e-05	High		2.94356		High		87.0869		3.87044e-06	1.95576e-09			High		31.18		0.0277397		High	2.93757								1
	TVGTVMVVAPK	3	2	1	561876		1101.63	1.09878e+09	0	0	0	4.949e-05	High		2.77741		High		114.904		8.017e-10	3.23266e-12			High		45.48		0.000683781											0
	AYSVLTITER	46	3	2	561876;478694		1152.63	2.23084e+09	2.55202e+09	1.17427e+07	0	1.196e-06	High	High	2.67805	3.25948	High	High	138.999	139.169	2.25375e-12	1.25908e-14	3.02696e-12	1.21078e-14	High	High	55.48	59.43	4.5727e-05	1.48232e-05	High	2.79942	High	152.611	9.81262e-14	5.48191e-16	High	69.77	1.7661e-06	0
	SSLICQATDFSPK	6	3	2	561876;478694	C5(Carbamidomethyl); Q6(Deamidated)	1454.68	2.09641e+07	1.5258e+07	0	0	1.645e-05	High		2.6715		High		116.968		3.25425e-09	2.01004e-12			High		43.74		0.00133775		High	3.32418	High	132.204	1.04751e-10	6.02018e-14	High	65.77	8.10441e-06	0
	TVGTVMVVAPK	13	2	1	561876	M6(Oxidation)	1117.63	1619329871	2.21778e+09	1.57883e+07	0	0.0004179	High	High	2.5514	2.86715	High		90.7295		2.55304e-07	8.45377e-10			High	High	39.36	37.89	0.00230017	0.00394196	High	2.74931	High	112.429	1.73205e-09	5.71634e-12	High	54.31	7.35801e-05	0
	GFAPADVFVQWLQKGEPVAK	4	3	2	561876;478694		2187.16	6.41177e+06	1.67869e+06	0	0	8.058e-05					High		121.233		7.96529e-10	7.52863e-13			High		39.64		0.00359064				High	116.028	2.63812e-09	2.49586e-12	High	29.88	0.0332563	1
	VEVLSPVVSVFVPPCNSLSGNGNSK	6	2	1	561876	C15(Carbamidomethyl); N21(Deamidated); N23(Deamidated)	2588.29	0	0	0	0	0.0004117					High		104.726		7.34873e-08	3.36789e-11									High	4.98019	High	95.2526	6.62059e-07	2.98359e-10				0
	QISLSWFR	9	3	2	561876;478694		1036.56	9.83307e+08	6.76461e+08	0	0	0.0007676					High		83.0373		1.80871e-06	4.96897e-09			High		42.24		0.00125079				High	85.8787	9.40213e-07	2.583e-09	High	46.99	0.000412971	0
	AYSVLTITEREWLSQSAYTCQVEHNK	1	3	2	561876;478694	C20(Carbamidomethyl)	3113.5	1.71157e+07	0	0	0	0.0003474					High		80.5501		3.12587e-05	8.81024e-09																		1
	FWTFPEVLR	5	5	2	561876;478694		1194.63	2.73001e+08	2.77695e+07	9.53262e+06	0	0.005236						High		92.2279			3.07734e-07	5.98704e-10	High	High	31.01	31.4	0.0187427	0.0179298							High	29.9	0.0278336	0
	LSCLVTNLASYDGLNISWSHQNGK	1	3	2	561876;478694	C3(Carbamidomethyl)	2677.31	0	1.22537e+06	0	0	0.001293																			High	2.94558								0
	DFVPNSVSFSWK	2	3	2	561876;478694	N5(Deamidated)	1413.67	0	4.4973e+06	0	0	7.596e-05																					High	98.8239	9.05917e-08	1.31102e-10	High	35.44	0.00655817	0
	GGKTVGTVMVVAPK	2	2	1	561876	M9(Oxidation)	1359.77	0	0	3.3331e+06	0	0.01172		High		3.25217										High		31.84		0.0118816										1
122686	RecName: Full=Hemoglobin subunit beta; AltName: Full=Beta-globin; AltName: Full=Hemoglobin beta chain	71.72	12	5	11	106	2.30803e+07	1.79328e+07	1.38583e+07	7.21839	20	2	2	399.706	28.97	3	4	75.6513	28.97	3	3	51.3841	65.52	9	15	2293.11	71.72	11	20	447.534	64.14	9	17	44.2447	57.93	8	12	2129.82	71.72	11	17	460.887	71.03	10	16	145	16.0633	7.29834
	Sequence	# PSMs	# Proteins	# Protein Groups	Protein Group Accessions	Modifications	MH+ [Da]	A7: Area	B7: Area	C7: Area	q-Value	PEP	A2	C2	XCorr A2	XCorr C2	A4	C4	Amanda Score A4	Amanda Score C4	E-Value A4	P-Value A4	E-Value C4	P-Value C4	A5	C5	IonScore A5	IonScore C5	Exp Value A5	Exp Value C5	B2	XCorr B2	B4	Amanda Score B4	E-Value B4	P-Value B4	B5	IonScore B5	Exp Value B5	# Missed Cleavages
	FFEHFGDLSNADAVMNNPK	15	4	1	122686	M15(Oxidation)	2168.97	2.31445e+07	1.09565e+07	9.32793e+06	0	0.0004388	High	High	4.37599	4.83417	High	High	113.893	206.239	3.67216e-09	4.08018e-12	2.92161e-18	2.37723e-21	High	High	44.56	63.1	0.000913357	1.28567e-05	High	5.22458	High	147.7	2.15695e-12	1.69839e-15	High	47.35	0.000485964	0
	LLVVYPWTQR	16	11	2	122686;122654		1274.73	2.93311e+07	1.84326e+07	1.43843e+07	0	0.0001379	High	High	2.8424	2.66179	High	High	114.852	129.219	1.32173e-09	3.27161e-12	4.83622e-11	1.19708e-13	High	High	51.38	47.93	0.000131	0.000289916	High	2.77072	High	107.745	7.54731e-09	1.68091e-11	High	41.84	0.00117835	0
	VKVDEVGAEALGR	19	8	2	122686;122654		1342.73	1.67651e+07	2.05473e+07	1.67423e+07	0	9.561e-05		High		3.84973	High	High	82.9489	164.056	2.16035e-06	5.07124e-09	1.76061e-14	3.92993e-17	High	High	31.42	59.02	0.0151072	2.91982e-05	High	3.64742	High	162.466	2.49923e-14	5.66719e-17	High	49.81	0.00024342	1
	LLGNVLVVVLAR	15	12	1	122686		1265.83	0	2089271	2.01441e+06	0	0.0002194		High		3.9499		High		126.497			7.84055e-12	2.24016e-13		High		61.36		1.02359e-06	High	3.7223	High	144.075	1.40867e-13	3.91297e-15	High	67.23	2.64928e-07	0
	VVAGVANALAHKYH	6	1	1	122686		1449.8	0	2.35023e+06	2.19327e+06	0	0.002424		High		3.38913		High		89.6284			5.34858e-07	1.08932e-09		High		35.18		0.00597677	High	3.55173	High	91.0417	2.8401e-07	7.8673e-10	High	49.57	0.00021916	1
	HHGNEFTPVLQADFQK	13	3	1	122686		1867.91	0	5.34522e+06	4.29957e+06	0	1.515e-05		High		3.74855		High		134.054			8.16688e-11	3.93206e-14		High		49.17		0.000460027	High	3.36884	High	142.047	1.29838e-11	6.24221e-15	High	53.63	0.000163217	0
	VDEVGAEALGR	6	9	2	122686;122654		1115.57	0	3.14845e+06	2.1175e+06	0	0.0002771		High		3.79445		High		189.396			7.27392e-17	1.14912e-19		High		78.95		2.63615e-07	High	3.16504	High	105.141	1.80629e-08	3.06151e-11	High	38.34	0.00307032	0
	VVAGVANALAHK	6	1	1	122686		1149.67	0	5.74682e+06	6.37637e+06	0	5.138e-07		High		3.6048		High		132.489			7.16009e-12	5.63787e-14		High		56.18		2.36171e-05	High	3.0261	High	117.225	2.36803e-10	1.89442e-12	High	50.28	9.18811e-05	0
	KVLDSFSNGMK	3	4	2	122654;122686	M10(Oxidation)	1241.62	0	1.23984e+06	1.11134e+06	0	0.005161						High		106.384			3.05385e-08	2.29959e-11							High	2.57564	High	85.8846	2.724e-06	2.57954e-09				1
	AAVTGFWGK	4	8	2	122654;122686		936.493	0	1.48186e+07	1.04483e+07	0	0.004891						High		122.73			2.41076e-10	5.33355e-13		High		43.63		0.000732633			High	106.233	1.07596e-08	2.38043e-11	High	33.33	0.00785031	0
	VLDSFSNGMK	3	5	2	122654;122686	N7(Deamidated); M9(Oxidation)	1114.51	0	3.13215e+06	2.21096e+06	0.002	0.05106						High		99.9028			1.89185e-08	1.02262e-10		High		32.24		0.00698531			High	81.7108	1.49044e-06	6.74408e-09				0
26000692	heart fatty acid binding protein [Ovis aries]	71.3	3	8	8	86	9.19319e+07	5.53577e+07	2.70075e+07	13.4973	47.22	4	4	994.765	49.07	6	10	198.848	60.19	6	7	37.4641	62.04	6	10	1251.89	71.3	7	12	324.401	62.04	7	10	30.0663	69.44	6	9	1423.16	69.44	6	11	327.805	69.44	6	13	108	11.9053	7.34229
	Sequence	# PSMs	# Proteins	# Protein Groups	Protein Group Accessions	Modifications	MH+ [Da]	A7: Area	B7: Area	C7: Area	q-Value	PEP	A2	C2	XCorr A2	XCorr C2	A4	C4	Amanda Score A4	Amanda Score C4	E-Value A4	P-Value A4	E-Value C4	P-Value C4	A5	C5	IonScore A5	IonScore C5	Exp Value A5	Exp Value C5	B2	XCorr B2	B4	Amanda Score B4	E-Value B4	P-Value B4	B5	IonScore B5	Exp Value B5	# Missed Cleavages
	QVANMTKPTTIIEVNGDTVIIK	8	3	1	26000692	M5(Oxidation)	2401.3	8.27189e+06	1.16361e+07	9.04843e+06	0	2.997e-08	High	High	3.88969	4.90271		High		90.815			4.87395e-07	8.28903e-10	High	High	37.79	32.78	0.00359297	0.0114409	High	5.18245	High	82.9071	3.00557e-06	5.12023e-09	High	52.86	0.000111803	0
	LGVEFDETTADDR	17	2	1	26000692		1467.66	7.99646e+07	4.46994e+07	3.80565e+07	0	7.05e-09	High	High	3.62921	3.59111	High	High	154.545	176.319	1.53443e-13	3.51129e-16	1.01989e-15	2.33383e-18	High	High	73.54	89.14	8.03298e-07	2.11495e-08	High	4.02746	High	138.767	5.96466e-12	1.32843e-14	High	96.86	3.64731e-09	0
	SIVTLDGGKLVHVQK	11	2	1	26000692		1593.93	1.93688e+06	1.9275e+06	9.48093e+06	0	8.393e-07	High	High	3.1695	3.95984	High	High	86.6492	133.13	2.05498e-07	2.16314e-09	4.66926e-12	4.86381e-14	High	High	53.95	62.85	2.57739e-05	3.32032e-06	High	4.09814	High	91.1579	7.27672e-08	7.6597e-10	High	68.12	9.86688e-07	1
	LGVEFDETTADDRK	17	2	1	26000692		1595.76	7.80174e+07	4.21937e+07	2.75221e+07	0	0.0001377	High	High	2.80892	3.99727	High	High	104.277	114.694	4.71748e-08	3.73514e-11	4.07882e-09	3.39337e-12	High	High	35.93	49.89	0.00806654	0.000316926	High	3.68017	High	118.46	1.71058e-09	1.42548e-12	High	53.12	0.000156009	1
	LVHVQKWNGQETSLVR	8	2	1	26000692	N8(Deamidated)	1895.01	4.17755e+06	2.48937e+06	2.41191e+06	0	8.317e-05		High		2.94336	High	High	113.761	140.949	1.98129e-09	4.20656e-12	3.78541e-12	8.03697e-15		High		29.66		0.026387			High	104.4	1.73897e-08	3.63042e-11				1
	LILTLTHGSAVCTR	17	2	1	26000692	C12(Carbamidomethyl)	1541.85	5.21316e+07	6.93903e+06	1.54438e+07	0	0.0001423		High		4.09259	High	High	93.9759	172.579	3.16652e-07	4.00319e-10	4.37937e-15	5.52253e-18	High	High	40.84	63.64	0.00173069	9.08279e-06	High	3.50801	High	110.437	6.48322e-09	9.04215e-12	High	48.14	0.00032227	0
	SIVTLDGGK	3	2	1	26000692		889.498	1.17814e+08	7.91802e+07	0	0	0.0002186					High		88.2661		8.0497e-07	1.49068e-09			High		35.94		0.00653262								High	33.8	0.0106927	0
	QVANMTKPTTIIEVNGDTVIIK	2	3	1	26000692	M5(Oxidation); N15(Deamidated)	2402.28	0	1.22228e+06	0	0	2.219e-05																			High	3.87019	High	80.0264	7.76261e-06	9.93932e-09				0
	LGVEFDETTADDRKVK	3	2	1	26000692		1822.92	0	8.20111e+06	0	0	3.778e-05																			High	3.15876	High	95.0971	3.77882e-07	3.09233e-10	High	51.14	0.000326111	2
426255706	PREDICTED: proactivator polypeptide isoform 1 [Ovis aries]	71.05	5	31	31	701	9.96422e+08	5.00492e+08	3.08423e+07	232.664	51.05	20	69	7987.22	52.57	21	63	1452.57	56.57	23	77	494.367	53.14	23	152	16345.8	52.95	22	128	2881.06	58.48	25	131	86.3404	38.1	12	37	2365.69	28	12	21	429.073	33.14	11	23	525	58.0857	5.10986
	Sequence	# PSMs	# Proteins	# Protein Groups	Protein Group Accessions	Modifications	MH+ [Da]	A7: Area	B7: Area	C7: Area	q-Value	PEP	A2	C2	XCorr A2	XCorr C2	A4	C4	Amanda Score A4	Amanda Score C4	E-Value A4	P-Value A4	E-Value C4	P-Value C4	A5	C5	IonScore A5	IonScore C5	Exp Value A5	Exp Value C5	B2	XCorr B2	B4	Amanda Score B4	E-Value B4	P-Value B4	B5	IonScore B5	Exp Value B5	# Missed Cleavages
	QLESNQIPELDMAEVVAPFMANIPLLLYPQDGSHSKPQPK	3	4	1	426255706		4445.26	2.16871e+07	0	0	0	2.305e-05	High		5.94728		High		82.5332		2.50231e-05	5.58053e-09			High		34.88		0.0105816											0
	TAADCGAVQHCLQTVWSKPTVK	19	4	1	426255706	C5(Carbamidomethyl); C11(Carbamidomethyl)	2457.21	4.8388e+08	2.78773e+08	0	0	5.716e-05	High		5.47384		High		135.367		7.63042e-11	2.90572e-14			High		43.7		0.0022694		High	5.02668	High	163.936	1.33056e-13	4.04057e-17	High	49.7	0.00056094	0
	KANGNVCQDCIQMVTDVQEALR	94	4	1	426255706	N3(Deamidated); C7(Carbamidomethyl); C10(Carbamidomethyl); M13(Oxidation)	2566.17	6.68754e+07	2.18051e+08	6.01072e+07	0	1.78e-06	High	High	5.3753	5.20405	High	High	152.721	113.637	1.08116e-12	5.34433e-16	9.34819e-09	4.32787e-12	High	High	57.43	67.47	7.21062e-05	7.11766e-06	High	5.80772	High	170.933	1.69231e-14	8.06629e-18	High	72.18	2.45163e-06	1
	SLPCDICKDVITAAGNLLK	32	4	1	426255706	C4(Carbamidomethyl); C7(Carbamidomethyl)	2088.09	1.02655e+08	4.35473e+07	373131	0	5.878e-08	High		5.32358		High	High	183.5	88.8588	7.40686e-16	4.46735e-19	2.05875e-06	1.30054e-09	High		97.26		7.35753e-09		High	5.52742	High	186.891	3.39815e-16	2.04584e-19	High	92.33	2.25437e-08	1
	QLESNQIPELDMAEVVAPFMANIPLLLYPQDGSHSKPQPK	10	4	1	426255706	M20(Oxidation)	4461.26	1.76755e+08	2.7283e+07	2.67033e+07	0	8.317e-05	High	High	5.23524	4.50892	High		117.997		1.24844e-08	1.58612e-12			High	High	45.12	41.37	0.000999731	0.0024838	High	5.11374	High	93.5347	2.4904e-06	4.43131e-10	High	36.38	0.00735311	0
	GQMSHPGEVCSALNLCESLQK	9	3	1	426255706	C10(Carbamidomethyl); C16(Carbamidomethyl)	2345.07	152708093	2.46912e+07	0	0	7.51e-07	High		5.23235		High		175.5		4.01635e-15	2.81849e-18			High		54.66		0.000108236		High	4.61467	High	128.004	2.24059e-10	1.58346e-13	High	42.78	0.00168714	0
	KANGNVCQDCIQMVTDVQEALR	27	4	1	426255706	C7(Carbamidomethyl); C10(Carbamidomethyl); M13(Oxidation)	2565.19	2.54605e+08	1.8905e+08	0	0	3.341e-07	High		5.21645		High		161.297		1.72381e-13	7.41744e-17			High		64.01		1.74168e-05		High	5.18323	High	175.095	7.37322e-15	3.09409e-18	High	64.68	1.48929e-05	1
	GQMSHPGEVCSALNLCESLQK	28	3	1	426255706	M3(Oxidation); C10(Carbamidomethyl); C16(Carbamidomethyl)	2361.06	6.64382e+08	5.11894e+08	0	0	1.797e-08	High		5.02059		High		163.969		5.29262e-14	4.00956e-17			High		63.92		1.2956e-05		High	5.15359	High	187.444	2.53973e-16	1.80123e-19	High	64.01	1.23328e-05	0
	ANGNVCQDCIQMVTDVQEALR	9	4	1	426255706	C6(Carbamidomethyl); C9(Carbamidomethyl); M12(Oxidation)	2437.09	9.75121e+06	9.5682e+06	0	0	1.008e-05	High		4.92458		High		112.984		7.0829e-09	5.03047e-12			High		85.77		1.90295e-07		High	4.56719	High	135.388	4.3205e-11	2.8919e-14	High	101.75	4.782e-09	0
	ANGNVCQDCIQMVTDVQEALR	5	4	1	426255706	C6(Carbamidomethyl); C9(Carbamidomethyl)	2421.1	4.9865e+06	795703	0	0	0.0002512	High		4.8391		High		159.968		1.87698e-13	1.0075e-16			High		55.17		0.000224265		High	4.03864	High	117.966	2.60519e-09	1.59729e-12				0
	DPAPAKADIYCEVCEYVVK	11	4	1	426255706	C11(Carbamidomethyl); C14(Carbamidomethyl)	2227.04	0	2.75748e+07	0	0	0.001336	High		4.80996		High		167.416		4.64266e-14	1.81283e-17			High		41.9		0.00280214		High	5.27179	High	165.715	6.68995e-14	2.68242e-17	High	33.04	0.0214528	1
	EIVDSYLPVILDMIK	21	4	1	426255706		1747.96	1.28168e+08	3.1695e+07	0	0	4.665e-06	High		4.72796		High		175.8		2.04624e-15	2.63013e-18			High		58.24		3.21682e-05		High	4.57256	High	238.036	1.30459e-21	1.5718e-24	High	58.39	3.10762e-05	0
	TLVPAEVVSENVIPALELVEPIKK	40	4	1	426255706		2587.5	1.44944e+09	4.84848e+08	2.36226e+06	0	3.73e-07	High		4.61861		High	High	178.762	123.597	7.97992e-17	1.32999e-18	3.23218e-11	4.36781e-13	High	High	65.44	37.13	8.42989e-07	0.000590609	High	5.09897	High	143.103	2.15343e-13	4.89416e-15	High	65.65	8.03197e-07	1
	TLVPAEVVSENVIPALELVEPIK	34	4	1	426255706		2459.4	1.42955e+08	5.31783e+07	759922	0	3.032e-07	High	High	4.33898	3.52675	High	High	208.945	133.042	2.25674e-19	1.27499e-21	7.84222e-12	4.96343e-14	High	High	61.36	40.31	3.76537e-06	0.000479521	High	4.91783	High	222.34	9.80179e-21	5.8344e-23	High	86.37	1.10724e-08	0
	QLESNQIPELDMAEVVAPFMANIPLLLYPQDGSHSKPQPK	15	4	1	426255706	M12(Oxidation); M20(Oxidation)	4477.26	5.90253e+08	1.87966e+08	5.61962e+06	0	1.871e-05	High	High	4.29293	3.54812	High		97.7289		2.8589e-06	1.68696e-10			High	High	67.42	45.56	1.36032e-05	0.00219458	High	4.35435	High	94.589	2.7253e-06	3.47615e-10	High	56.19	0.000186819	0
	KANGNVCQDCIQMVTDVQEALR	31	4	1	426255706	N3(Deamidated); C7(Carbamidomethyl); C10(Carbamidomethyl)	2550.18	1.97958e+07	2.90318e+07	6.40141e+06	0	1.282e-05	High	High	4.25691	4.24989	High	High	141.294	110.693	1.36824e-11	7.42396e-15	1.66928e-08	8.52545e-12	High	High	38.09	33.52	0.00646569	0.0187857	High	4.28999	High	130.258	2.20143e-10	9.42392e-14	High	36.88	0.00844053	1
	DNATEQEILVYLER	26	4	1	426255706		1692.84	1.09169e+07	2.81857e+07	1.08904e+06	0	7.637e-06	High	High	4.23444	3.30665	High	High	154.851	121.797	1.50778e-12	3.27281e-16	2.99045e-09	6.61165e-13	High		41.39		0.00298793		High	4.28389	High	188.719	6.11361e-16	1.34306e-19	High	78.02	6.6733e-07	0
	KANGNVCQDCIQMVTDVQEALR	10	4	1	426255706	C7(Carbamidomethyl); C10(Carbamidomethyl)	2549.19	9.41302e+07	2.57924e+07	0	0	0.001599	High		4.1463		High		128.578		3.5756e-10	1.38751e-13			High		43.73		0.00186191		High	4.06664	High	167.901	4.25478e-14	1.62149e-17	High	53.67	0.000186848	1
	ADIYCEVCEYVVK	45	4	1	426255706	C5(Carbamidomethyl); C8(Carbamidomethyl)	1647.74	6.67099e+08	5.04733e+08	1.76934e+06	0	3.716e-05	High	High	4.04621	3.97541	High	High	145.777	147.44	1.48593e-12	2.64401e-15	1.02233e-12	1.80305e-15	High	High	53.95	69.91	7.65162e-05	1.93979e-06	High	4.34516	High	200.485	4.95479e-18	8.94366e-21	High	60.94	1.498e-05	0
	EIVDSYLPVILDMIK	49	4	1	426255706	M13(Oxidation)	1763.95	2.42241e+08	3.08284e+08	2.04468e+06	0	2.163e-06	High	High	4.0116	3.95796	High	High	189.238	139.118	6.56631e-17	1.19171e-19	6.83598e-12	1.22509e-14	High	High	77.31	33.51	4.42157e-07	0.0100941	High	4.20031	High	188.326	8.14454e-17	1.47013e-19	High	100.07	2.17958e-09	0
	NYINQYSEIAVQMVMHMQPK	3	2	1	426255706		2424.15	1.47456e+07	0	0	0	9.871e-06	High		3.38432		High		110.717		1.95407e-08	8.47752e-12			High		37.59		0.00879612											0
	TLVPAEVVSENVIPALELVEPIKKDPAPAK	15	4	1	426255706		3166.8	8.72724e+08	4.69961e+08	0	0	1.361e-06	High		3.35559		High		99.4651		9.1616e-09	1.13106e-10			High		36.92		0.000670678		High	3.41294	High	117.36	1.61633e-10	1.83673e-12	High	65.77	8.87248e-07	2
	NYINQYSEIAVQMVMHMQPK	8	2	1	426255706	M13(Oxidation); M15(Oxidation); M17(Oxidation)	2472.14	1.35065e+08	3.69194e+07	0	0	8.317e-05	High		3.32561		High		126.845		5.29565e-10	2.0678e-13			High		35.94		0.00979256		High	2.50438	High	99.3457	4.50976e-07	1.16261e-10				0
	DVITAAGNLLK	26	4	1	426255706		1114.65	2.93744e+08	3.77689e+08	769942	0	3.133e-06	High	High	3.20893	2.9218	High	High	104.246	98.4989	1.43707e-08	3.76196e-11	5.46785e-08	1.41288e-10	High	High	53.8	39.88	6.39895e-05	0.00163969	High	3.76462	High	113.64	1.65238e-09	4.32561e-12	High	53.71	0.00010108	0
	KDGGFCEVCKK	11	4	1	426255706	C6(Carbamidomethyl); C9(Carbamidomethyl)	1327.61	3.75267e+07	7.97943e+07	0	0	0.001089	High		2.9856		High		88.3941		9.88584e-07	1.44741e-09									High	3.34135	High	101.421	3.85714e-08	7.20961e-11	High	43.65	0.00114568	2
	GSAVWCQNVK	16	4	1	426255706	C6(Carbamidomethyl)	1148.55	7.02879e+07	4.6369e+08	1.04577e+06	0	0.0006079	High	High	2.81859	2.83094	High	High	99.3521	112.917	8.64859e-08	1.16089e-10	3.81117e-09	5.10881e-12	High	High	33.38	34.53	0.0140285	0.0103421	High	2.79213	High	96.4916	1.67558e-07	2.24307e-10	High	37.61	0.00534012	0
	LGPGMSDMCK	4	4	1	426255706	M5(Oxidation); C9(Carbamidomethyl)	1111.46	9.42871e+07	4.71471e+07	0	0	0.001206	High		2.7535										High		52.67		4.46122e-05								High	31.49	0.00585402	0
	EICVLVGFCDEVK	11	4	1	426255706	C3(Carbamidomethyl); C9(Carbamidomethyl)	1567.75	0	3.00472e+07	0	0	0.003418	High		2.61073		High		94.1159		3.74448e-07	3.87627e-10									High	3.57462	High	119.519	9.44024e-10	1.11719e-12	High	33.21	0.0161166	0
	KPLLGTEK	2	5	1	426255706		885.54	4.74672e+06	0	0	0	0.00283	High		2.58122										High		38.54		0.00126663											0
	KLVGYLDR	6	4	1	426255706		963.562	1.75283e+08	2.76604e+08	1.6465e+06	0	0.00123					High	High	90.7706	82.4087	1.7502e-07	8.37416e-10	1.20027e-06	5.74292e-09	High		32.96		0.00402131		High	2.71009	High	117.627	3.60979e-10	1.72717e-12	High	48	0.000125999	1
	GCSFLPDQYR	3	4	1	426255706	C2(Carbamidomethyl)	1242.56	2.82486e+08	4.0271e+07	0	0	0.0006792					High		87.8388		3.32253e-07	1.64482e-09			High		36.07		0.00329975		High	2.65953								0
	GCSFLPDQYRK	5	4	1	426255706	C2(Carbamidomethyl)	1370.65	3.33048e+07	1.90872e+08	0	0	0.0008973													High		34.91		0.00776453		High	2.53109					High	37.8	0.00406599	1
	CVWGPSYWCQDMESAALCNAVEHCK	2	5	1	426255706	C1(Carbamidomethyl); C9(Carbamidomethyl); M12(Oxidation); C18(Carbamidomethyl); C24(Carbamidomethyl)	3074.24	4.29771e+07	6.36259e+06	0	0	1.599e-05													High		34.17		0.00199069								High	45.66	0.000153479	0
	TLVPAEVVSENVIPALELVEPIKK	1	4	1	426255706	N11(Deamidated)	2588.48	5.84718e+06	0	0	0	0.002482													High		31.29		0.00282347											1
	ANGNVCQDCIQMVTDVQEALR	25	4	1	426255706	C6(Carbamidomethyl); Q7(Deamidated); C9(Carbamidomethyl); M12(Oxidation)	2438.08	0	4.90775e+06	5.71626e+06	0	5.604e-10		High		4.69322		High		155.375			4.24046e-13	2.90045e-16		High		70.63		2.13647e-06	High	5.07044	High	187.516	2.61658e-16	1.77155e-19	High	90.08	6.47463e-08	0
	TEEEIIHALDK	11	4	1	426255706		1297.66	0	3.0119e+07	0	0	0.000806																			High	3.50929	High	176.114	1.36027e-15	2.44653e-18	High	78.4	3.57746e-07	0
	DVITAAGNLLK	1	4	1	426255706	N8(Deamidated)	1115.63	0	898516	0	0	0.0006389																			High	2.88787								0
	KDGGFCEVCK	6	4	1	426255706	C6(Carbamidomethyl); C9(Carbamidomethyl)	1199.52	0	1.13919e+08	0	0	0.001109																			High	2.78066	High	89.9493	1.86162e-07	1.01175e-09	High	38.79	0.00200176	1
	KANGNVCQDCIQMVTDVQEALR	2	4	1	426255706	N5(Deamidated); C7(Carbamidomethyl); C10(Carbamidomethyl); Q12(Deamidated); M13(Oxidation)	2567.15	0	1.55706e+06	0	0	3.873e-08																									High	42.53	0.00162515	1
	EQILAALEK	1	4	1	426255706		1014.58	0	1.51856e+08	0	0	0.0003281																									High	32.32	0.00990573	0
	ADIYCEVCEYVVKEVVK	1	4	1	426255706	C5(Carbamidomethyl); C8(Carbamidomethyl)	2103.01	0	1.45013e+06	0	0	8.586e-05																									High	30.33	0.0400854	1
	QCDQFVTEYEPVLIEILVEVMDPSFVCLK	2	4	1	426255706	C2(Carbamidomethyl); M21(Oxidation); C27(Carbamidomethyl)	3516.71	0	0	1.74197e+06	0	0.01953		High		5.22264										High		33.82		0.0255819										0
	HLAEVNHQK	2	4	1	426255706		1075.56	3.48983e+07	0	0	0.001	0.006342					High		109.746		6.14994e-09	1.06034e-11			High		38.14		0.00507191											0
	LGPGMSDMCK	5	4	1	426255706	M5(Oxidation); M8(Oxidation); C9(Carbamidomethyl)	1127.45	0	1.61108e+08	651345	0.001	0.01073														High		32.29		0.00256737			High	138.111	6.79684e-13	1.54474e-14	High	44.09	0.000169625	0
	GSAVWCQNVK	2	4	1	426255706	C6(Carbamidomethyl); Q7(Deamidated)	1149.54	0	2.96483e+06	3.51968e+06	0.001	0.007173						High		94.4921			1.85551e-07	3.55462e-10									High	97.0557	1.02826e-07	1.96985e-10				0
	TAADCGAVQHCLQTVWSKPTVK	2	4	1	426255706	C5(Carbamidomethyl); C11(Carbamidomethyl); Q13(Deamidated)	2458.19	0	0	2.07807e+06	0.001	0.05013		High		3.06169		High		86.3137			6.31415e-06	2.33684e-09																0
	LGPGMSDMCK	1	4	1	426255706	C9(Carbamidomethyl)	1095.46	2.16384e+07	0	0	0.002	0.01717													High		30.99		0.00724505											0
	KQCDQFVTEYEPVLIEILVEVMDPSFVCLK	1	4	1	426255706	C3(Carbamidomethyl); M22(Oxidation); C28(Carbamidomethyl)	3644.8	0	0	803556	0.003	0.09248		High		3.21171																								1
	NYINQYSEIAVQMVMHMQPK	1	2	1	426255706	M13(Oxidation); M15(Oxidation)	2456.14	1.06422e+08	0	0	0.008	0.08848					High		85.0039		7.45951e-06	3.15947e-09																		0
	KANGNVCQDCIQMVTDVQEALR	7	4	1	426255706	N5(Deamidated); Q12(Deamidated)	2437.09	9.75121e+06	0	0			High		3.14183										High		38.16		0.0109756											1
57164373	serum albumin precursor [Ovis aries]	70.02	1	39	39	413	1.83842e+08	1.33196e+08	7.85914e+06	148.496	43.99	22	45	5429.47	45.63	22	48	755.409	35.09	18	35	279.227	51.57	25	82	9745.42	50.25	29	83	1448.03	48.27	26	65	69.5575	34.76	15	20	2146.61	36.08	15	20	388.704	28.5	12	15	607	69.1433	6.15088
	Sequence	# PSMs	# Proteins	# Protein Groups	Protein Group Accessions	Modifications	MH+ [Da]	A7: Area	B7: Area	C7: Area	q-Value	PEP	A2	C2	XCorr A2	XCorr C2	A4	C4	Amanda Score A4	Amanda Score C4	E-Value A4	P-Value A4	E-Value C4	P-Value C4	A5	C5	IonScore A5	IonScore C5	Exp Value A5	Exp Value C5	B2	XCorr B2	B4	Amanda Score B4	E-Value B4	P-Value B4	B5	IonScore B5	Exp Value B5	# Missed Cleavages
	SLHTLFGDELCK	20	1	1	57164373	C11(Carbamidomethyl)	1419.69	9.21884e+07	6.41927e+07	2.55963e+06	0	8.317e-05	High	High	4.56347	3.85136	High	High	140.429	91.0934	6.73984e-12	9.05892e-15	6.0951e-07	7.77436e-10	High		47.26		0.000636149		High	4.51431	High	101.021	6.19798e-08	7.90558e-11	High	39.55	0.00384884	0
	RHPYFYAPELLYYANK	21	1	1	57164373		2045.03	55672945	5.24036e+07	706017	0	4.112e-08	High		4.49023		High	High	171.992	101.194	9.05897e-15	6.32168e-18	1.10598e-07	7.59605e-11	High		51.26		0.000360992		High	4.66149	High	230.522	1.2912e-20	8.86816e-24	High	68.13	7.31393e-06	1
	YNGVFQECCQAEDK	12	1	1	57164373	C8(Carbamidomethyl); C9(Carbamidomethyl)	1747.71	1.7465e+07	2.20743e+07	0	0	1.232e-06	High		4.38776		High		147.021		1.24311e-12	1.9858e-15			High		71.41		3.50543e-07		High	4.1729	High	157.584	1.02394e-13	1.74435e-16	High	75.71	1.47694e-07	0
	KAPQVSTPTLVEISR	32	1	1	57164373		1625.92	2.53573e+08	1.67397e+08	2.93761e+06	0	4.72e-05	High	High	4.18195	4.25287	High	High	110.132	118.481	2.50291e-09	9.7012e-12	4.58259e-10	1.41876e-12	High	High	60.17	53.47	1.22606e-05	5.75718e-05	High	3.60421	High	126.885	5.28572e-11	2.04873e-13	High	69.29	1.48967e-06	1
	RHPEYAVSVLLR	28	1	1	57164373		1439.81	130734822	1.30583e+08	2.76561e+06	0	8.579e-05	High	High	4.10408	4.79397	High	High	157.103	169.202	3.44858e-14	1.94835e-16	2.12723e-15	1.20182e-17	High	High	47.39	56.94	0.000202452	2.83223e-05	High	4.47405	High	169.074	2.19065e-15	1.23766e-17	High	56.93	2.84889e-05	1
	RPCFSDLTLDETYVPKPFDEK	26	1	1	57164373	C3(Carbamidomethyl)	2557.23	1.48066e+08	1.01607e+08	4.38983e+06	0	1.688e-07	High	High	4.08042	5.01969	High	High	172.375	135.658	1.869e-14	5.78817e-18	7.92553e-11	2.71795e-14	High	High	49.44	36.23	0.000620576	0.0124595	High	5.15155	High	163.034	1.63543e-13	4.97241e-17	High	45.54	0.00148424	0
	MPCTEDYLSLILNR	7	1	1	57164373	C3(Carbamidomethyl)	1724.84	6.80949e+06	1440258	0	0	4.828e-06	High		4.01894		High		109.613		2.56021e-08	1.09317e-11			High		63.05		1.96446e-05		High	3.77305	High	89.8196	2.49448e-06	1.04241e-09	High	48.28	0.000583973	0
	MPCTEDYLSLILNR	15	1	1	57164373	M1(Oxidation); C3(Carbamidomethyl)	1740.83	3.30358e+07	1.78066e+07	446947	0	8.474e-06	High	High	3.81555	2.76527	High		122.287		7.09246e-10	5.90547e-13			High	High	57.51	43.68	5.66854e-05	0.00150206	High	4.44883	High	132.285	7.06639e-11	5.90835e-14	High	63.04	1.73559e-05	0
	HLVDEPQNLIKK	19	1	1	57164373		1433.81	5.15606e+07	3.84792e+07	0	0	2.048e-06	High		3.71557		High		128.153		3.85579e-11	1.53007e-13			High		41.43		0.00114392		High	4.44107	High	162.039	1.55703e-14	6.25314e-17	High	61.54	1.11531e-05	1
	DVFLGSFLYEYSR	18	1	1	57164373		1595.78	3.63704e+07	2.54714e+07	0	0	3.059e-05	High		3.66411		High		165.977		4.02508e-14	2.52515e-17			High		59.55		4.09286e-05		High	4.16255	High	149.68	1.52195e-12	1.07635e-15	High	57.62	6.19274e-05	0
	CCAADDKEGCFVLEGPK	3	1	1	57164373	C1(Carbamidomethyl); C2(Carbamidomethyl); C10(Carbamidomethyl)	1955.83	1.17405e+07	0	0	0	1.666e-06	High		3.56903		High		121.934		4.92689e-10	6.40687e-13			High		46.84		0.000257733											1
	YNGVFQECCQAEDK	8	1	1	57164373	N2(Deamidated); C8(Carbamidomethyl); C9(Carbamidomethyl)	1748.69	5.31862e+06	3.12439e+06	0	0	2.458e-06	High		3.55919		High		142.952		7.19654e-13	5.06799e-15			High		50.69		2.9432e-05		High	3.3102	High	120.361	1.30672e-10	9.20223e-13	High	43.04	0.000171324	0
	FFTFHADICTLPDTEK	12	1	1	57164373	C9(Carbamidomethyl)	1941.91	2.76421e+07	2.71737e+07	1.77357e+06	0	0.0001544	High	High	3.54714	4.28049	High	High	102.481	99.774	7.45573e-08	5.64828e-11	1.33783e-07	1.05341e-10							High	3.93253	High	119.411	1.44761e-09	1.14526e-12	High	35.08	0.00954652	0
	HPYFYAPELLYYANK	6	1	1	57164373		1888.93	1.87703e+07	1.10365e+07	0	0	0.0001594	High		3.4372		High		112.553		7.8384e-09	5.55521e-12											High	112.062	8.39107e-09	6.22021e-12	High	35.01	0.012478	0
	LKECCDKPVLEK	11	1	1	57164373	C4(Carbamidomethyl); C5(Carbamidomethyl)	1518.76	2.85065e+07	4.23996e+07	0	0	0.003959	High		3.38409		High		109.065		1.23269e-08	1.24013e-11									High	4.06975	High	112.642	6.43909e-09	5.44301e-12	High	41.75	0.00241272	1
	QEPERNECFLNHKDDSPDLPK	1	1	1	57164373	C8(Carbamidomethyl)	2568.18	9.43466e+06	0	0	0	0.004212	High		3.35188																									2
	LKPEPDTLCAEFK	11	1	1	57164373	C9(Carbamidomethyl)	1547.78	1.03488e+08	9.67219e+07	528586	0	8.317e-05	High		3.34129		High	High	124.266	91.2506	5.73686e-10	3.74469e-13	1.38485e-06	7.49784e-10	High		34		0.0152475		High	3.34347	High	89.8819	1.57424e-06	1.02757e-09				0
	EYEATLEDCCAK	17	1	1	57164373	C9(Carbamidomethyl); C10(Carbamidomethyl)	1488.6	2.73874e+07	4.26741e+07	163898	0	2.297e-05	High	High	3.26927	2.84026	High	High	126.362	109.456	5.91563e-11	2.31079e-13	2.79932e-09	1.13333e-11	High	High	33.81	45.46	0.00193398	0.00013369	High	3.182	High	141.83	2.03418e-13	6.56186e-15	High	47.17	9.30554e-05	0
	HLVDEPQNLIK	8	1	1	57164373		1305.72	1.49889e+08	7.16901e+07	905224	0	0.0006858	High	High	3.22059	2.56874	High		88.3967		4.48425e-07	1.44653e-09			High		34.29		0.00815538		High	2.63996	High	90.5549	2.95698e-07	8.80054e-10	High	30.69	0.0186402	0
	TVMENFVAFVDK	15	1	1	57164373	M3(Oxidation)	1415.69	2.71774e+07	2.67566e+07	521509	0	2.697e-06	High	High	3.18986	3.07875	High	High	159.986	118.017	6.57073e-14	1.00317e-16	1.73042e-09	1.57885e-12	High	High	71.62	72.53	1.8146e-06	1.52183e-06	High	3.4688	High	111.21	8.29436e-09	7.56784e-12	High	54.93	8.77329e-05	0
	YICDHQDALSSK	15	1	1	57164373	C3(Carbamidomethyl)	1436.65	4.73258e+07	3.1024e+07	0	0	3.889e-06	High		3.08143		High		98.927		8.89787e-08	1.28027e-10									High	3.88662	High	173.898	2.74727e-15	4.07607e-18	High	55.81	4.73671e-05	0
	HGEYGFQNALIVR	38	1	1	57164373		1503.77	8.79094e+07	5.3911e+07	807723	0	4.662e-06	High	High	2.99779	3.77097	High	High	135.12	144.76	3.15631e-11	3.07633e-14	3.78309e-12	3.34195e-15	High	High	60	38.91	3.935e-05	0.00521184	High	3.45068	High	188.054	1.60122e-16	1.56522e-19	High	74.19	1.49759e-06	0
	APQVSTPTLVEISR	12	1	1	57164373		1497.83	3.319e+07	2.53806e+07	824573	0	0.000845	High	High	2.94272	2.93121	High		101.444		2.47392e-08	7.17079e-11			High		38.13		0.00535278		High	3.43173	High	114.589	1.44248e-09	3.47586e-12	High	37.13	0.00700985	0
	DTHKSEIAHR	2	1	1	57164373		1193.6	2.22778e+06	0	0	0	0.0002065	High		2.81309		High		91.2517		4.8049e-07	7.49594e-10																		1
	SHCIAEVDKDAVPENLPPLTADFAEDKEVCK	2	1	1	57164373	C3(Carbamidomethyl); C30(Carbamidomethyl)	3497.66	6.50939e+07	2.39805e+07	0	0	8.914e-06					High		92.7383		3.76938e-06	5.32323e-10															High	31.7	0.0364747	2
	YLYEVAR	8	1	1	57164373		913.477	9.98111e+07	9.621e+07	6.7161e+06	0	0.0002287													High	High	34.65	41.03	0.00493586	0.00111624			High	87.4916	4.63251e-07	1.78173e-09	High	37.76	0.00241192	0
	TCVADESHAGCDK	3	1	1	57164373	C2(Carbamidomethyl); C11(Carbamidomethyl)	1449.57	0	6.39536e+06	0	0	5.613e-09																			High	3.8565	High	142.372	5.38659e-13	5.79203e-15	High	60.06	3.8958e-06	0
	VHKECCHGDLLECADDRADLAK	3	1	1	57164373	C5(Carbamidomethyl); C6(Carbamidomethyl); C13(Carbamidomethyl)	2612.16	0	7.15861e+06	0	0	9.068e-05																			High	3.65371	High	124.862	1.05446e-09	3.26459e-13				2
	VHKECCHGDLLECADDR	4	1	1	57164373	C5(Carbamidomethyl); C6(Carbamidomethyl); C13(Carbamidomethyl)	2113.89	0	4.51632e+06	0	0	7.533e-06																			High	3.64263	High	155.521	1.01259e-13	2.80495e-16				1
	ETYGDMADCCEK	3	1	1	57164373	M6(Oxidation); C9(Carbamidomethyl); C10(Carbamidomethyl)	1494.52	0	8.86808e+06	0	0	3.652e-05																			High	3.10239	High	87.7573	1.676e-09	1.676e-09	High	53.98	3.98997e-06	0
	SHCIAEVDKDAVPENLPPLTADFAEDK	1	1	1	57164373	C3(Carbamidomethyl)	2981.42	0	5.05755e+06	0	0	0.001608																			High	2.88539								1
	KQTALVELLK	3	1	1	57164373		1142.71	0	3.21398e+07	0	0	0.001765																			High	2.8063	High	105.341	1.22778e-09	2.9233e-11	High	43.73	0.00011862	1
	TVMENFVAFVDK	6	1	1	57164373		1399.69	0	1.57292e+07	1.24715e+07	0	0.003999		High		3.36076		High		101.167			4.724e-08	7.64401e-11		High		59.07		3.1961e-05	High	2.7203	High	95.8924	1.6428e-07	2.57492e-10	High	44.36	0.00101686	0
	EGCFVLEGPK	1	1	1	57164373	C3(Carbamidomethyl)	1135.55	0	4.03587e+07	0	0	0.0004473																			High	2.557								0
	LCVLHEK	3	1	1	57164373	C2(Carbamidomethyl)	898.481	0	3.59355e+07	0	0	0.004666																					High	99.8191	1.26148e-08	1.04254e-10	High	33.93	0.00578544	0
	ECCHGDLLECADDR	3	1	1	57164373	C2(Carbamidomethyl); C3(Carbamidomethyl); C10(Carbamidomethyl)	1749.66	0	7.41399e+06	2.74865e+06	0	0.001871		High		2.96363										High		40.99		0.000135347			High	96.2456	9.02033e-09	2.37377e-10				0
	ADFTDVTK	2	1	1	57164373		896.436	0	3.26854e+07	1.57084e+06	0	0.002468						High		81.8266			1.91744e-06	6.56656e-09									High	80.1608	2.82349e-06	9.63647e-09				0
	FNDLGEENFQGLVLIAFSQYLQQCPFDEHVK	3	1	1	57164373	C24(Carbamidomethyl)	3685.76	0	0	1.70083e+06	0	5.598e-06		High		4.76481		High		145.488			1.39571e-11	2.8259e-15		High		64.65		2.11488e-05										0
	NECFLNHKDDSPDLPK	2	1	1	57164373	C3(Carbamidomethyl)	1928.89	0	0	1.6975e+06	0	0.001141		High		3.20088		High		94.197			3.84252e-07	3.80448e-10																1
	ETYGDMADCCEK	3	1	1	57164373	C9(Carbamidomethyl); C10(Carbamidomethyl)	1478.52	0	0	911840	0	0.01116		High		2.6596		High		96.0302			2.49447e-10	2.49447e-10		High		35.06		0.00031115										0
	NCELFEK	2	1	1	57164373	C2(Carbamidomethyl)	939.424	0	3.93241e+07	0	0.001	0.01482																					High	88.0972	3.50256e-07	1.54981e-09	High	31.18	0.00647767	0
	LVASTQAALA	3	1	1	57164373		944.541	4.0966e+07	0	860926	0.002	0.04815						High		93.3348			3.84654e-07	4.63998e-10	High	High	33.61	33.33	0.00879734	0.01152										0
	QTALVELLK	1	1	1	57164373		1014.62	0	2.8279e+07	0	0.002	0.02494																									High	30.43	0.0084686	0
1229	complement component C4 [Ovis aries]	68.99	1	3	7	74	5.30547e+07	4.10256e+07	2.25571e+06	29.0403	41.86	4	9	1184.55	54.26	5	10	207.911	31.01	3	7	45.1484	43.41	4	13	1622.58	37.98	4	13	324.597	45.74	5	14	11.1997	34.11	3	3	365.247	34.11	3	3	79.5441	21.71	2	2	129	14.4652	5.52881
	Sequence	# PSMs	# Proteins	# Protein Groups	Protein Group Accessions	Modifications	MH+ [Da]	A7: Area	B7: Area	C7: Area	q-Value	PEP	A2	C2	XCorr A2	XCorr C2	A4	C4	Amanda Score A4	Amanda Score C4	E-Value A4	P-Value A4	E-Value C4	P-Value C4	A5	C5	IonScore A5	IonScore C5	Exp Value A5	Exp Value C5	B2	XCorr B2	B4	Amanda Score B4	E-Value B4	P-Value B4	B5	IonScore B5	Exp Value B5	# Missed Cleavages
	LQETATWLLSQQR	25	1	1	1229		1573.83	3.20596e+07	2.99887e+07	2.77605e+06	0	2.236e-05	High	High	4.0331	3.42208	High	High	171.266	112.282	5.59645e-15	7.4719e-18	5.25618e-09	5.91246e-12	High	High	49.12	34.18	0.000451271	0.0140746	High	4.67277	High	201.356	5.29847e-18	7.31833e-21	High	54.34	0.000120562	0
	ILSLAQDQVGGSPEK	27	1	1	1229		1541.82	9.57598e+07	7.61487e+07	659059	0	1.819e-09	High	High	3.58962	4.23497	High	High	171.179	166.183	5.16764e-15	7.62188e-18	1.62074e-14	2.40823e-17	High	High	68.3	72.17	4.29681e-06	1.75043e-06	High	3.979	High	180.321	6.27791e-16	9.28685e-19	High	84.38	1.05232e-07	0
	DSSTWLTAFVLK	12	5	4	426251182;426251180;426251178;1229		1367.72	3.13447e+07	1.69395e+07	0	0	0.00187	High		2.92498		High		118.111		9.00706e-10	1.54495e-12			High		46.66		0.000587985		High	2.95809	High	123.216	2.75156e-10	4.76874e-13	High	51.27	0.000192957	0
	YLDKTEQWSLLPPETK	4	4	3	426251182;426251178;1229		1948.01	4.96906e+06	1.57613e+07	3.33202e+06	0	0.0005677		High		3.54264	High	High	91.6323	86.782	9.44916e-07	6.86712e-10	3.01061e-06	2.09799e-09							High	2.88688								1
	DGSYGAWLHR	1	5	4	426251182;426251180;426251178;1229		1161.54	0	1.50862e+07	0	0	0.0005156																									High	34.75	0.00547668	0
	DRAVDLIQK	3	7	4	426251182;426251180;426251178;1229		1057.6	0	7.54914e+06	0	0.001	0.0129																					High	92.9786	2.92122e-07	5.03658e-10	High	33.17	0.00910881	1
	DDGSFHDPFPVMDR	2	1	1	1229	M12(Oxidation)	1650.68	1.93146e+07	0	0	0.002	0.01205	High		3.03594		High		117.443		7.13507e-10	1.80179e-12																		0
426251872	PREDICTED: secretoglobin family 1D member-like [Ovis aries]	68.32	1	10	10	66	9.92513e+07	3.29361e+08	2.56727e+08	6.16475	10.89	1	2	289.5	21.78	2	3	70.2271	21.78	2	3	16.2772	55.45	4	6	716.749	46.53	4	8	169.205	39.6	4	7	25.7721	64.36	8	9	1501.99	63.37	9	15	308.225	59.41	7	13	101	11.167	8.44092
	Sequence	# PSMs	# Proteins	# Protein Groups	Protein Group Accessions	Modifications	MH+ [Da]	A7: Area	B7: Area	C7: Area	q-Value	PEP	A2	C2	XCorr A2	XCorr C2	A4	C4	Amanda Score A4	Amanda Score C4	E-Value A4	P-Value A4	E-Value C4	P-Value C4	A5	C5	IonScore A5	IonScore C5	Exp Value A5	Exp Value C5	B2	XCorr B2	B4	Amanda Score B4	E-Value B4	P-Value B4	B5	IonScore B5	Exp Value B5	# Missed Cleavages
	EYFYSPDPLYK	19	1	1	426251872		1421.66	1.35968e+08	9.08421e+07	7.43262e+07	0	8.502e-05	High	High	3.43449	2.9998	High	High	116.898	122.575	1.85269e-09	2.04266e-12	5.05725e-10	5.52704e-13	High	High	29.62	38.23	0.0275043	0.0032543	High	2.79502	High	98.8177	1.40348e-07	1.31289e-10				0
	QCTNEFSVQNR	12	1	1	426251872	C2(Carbamidomethyl)	1382.61	6.25343e+07	5.72583e+07	3.77312e+07	0	0.000143		High		2.546	High	High	88.8577	107.451	5.50267e-07	1.30087e-09	7.08561e-09	1.79838e-11	High	High	43.72	55.96	0.000706992	4.38577e-05			High	84.8586	1.30022e-06	3.2669e-09	High	48.16	0.00025434	0
	MQVKQCTNEFSVQNR	6	1	1	426251872	M1(Oxidation); C6(Carbamidomethyl)	1884.87	0	1.22584e+06	446398	0	0.0007399		High		3.0244		High		116.592			3.81376e-09	2.19182e-12		High		67.45		5.76538e-06	High	3.04061					High	51.92	0.000211766	1
	CTATDVKGLLDPSA	6	1	1	426251872	C1(Carbamidomethyl)	1447.71	0	1.33053e+06	979752	0	0.0005776		High		2.93495		High		95.0411			3.35488e-07	3.13248e-10		High		31.48		0.0280574	High	2.65868	High	99.0361	1.34088e-07	1.24849e-10	High	35.88	0.0101225	1
	LSLAKYIAPQEAVAAK	2	1	1	426251872		1672.96	0	110162	152379	0	0.008125		High		3.15952															High	2.50342								1
	YIAPQEAVAAK	7	1	1	426251872		1160.63	0	8.39983e+08	6.58124e+08	0	0.0007846		High		2.77918		High		123.205			3.63369e-10	4.78117e-13		High		51.5		0.000184066			High	83.896	3.08673e-06	4.07759e-09	High	38.45	0.00371512	0
	QCTNEFSVQNR	4	1	1	426251872	C2(Carbamidomethyl); N4(Deamidated)	1383.6	0	360280	985072	0	0.0001974						High		83.2276			1.13667e-06	4.75596e-09		High		36.08		0.00307022			High	83.0827	1.17524e-06	4.91731e-09	High	58.27	1.85425e-05	0
	YIAPQEAVAAKMQVK	3	1	1	426251872	M12(Oxidation)	1662.89	0	0	2.60371e+06	0	0.0005154		High		2.94398		High		85.7948			2.11466e-06	2.63345e-09		High		40.16		0.00238066										1
	LLITKILGK	5	1	1	426251872		998.697	0	0	1.53027e+06	0	0.005777		High		2.67711		High		90.2337			9.47608e-10	9.47608e-10		High		49.45		1.13232e-05										1
	ILVKCTATDVK	1	1	1	426251872	C5(Carbamidomethyl)	1247.7	0	0	190797	0.001	0.02703						High		90.8402			2.76898e-07	8.24102e-10																1
	LLITKILGKILVK	1	1	1	426251872		1452.03	0	0	305844	0.002	0.05009						High		80.568			8.77408e-09	8.77408e-09																2
544941	serum amyloid A, SAA=major acute phase protein [sheep, serum, Peptide, 111 aa]	67.57	4	5	7	130	4.93584e+07	4.34599e+07	4.37302e+07	29.5995	33.33	3	10	1220.48	40.54	4	10	269.965	33.33	3	11	55.9349	40.54	4	18	2327.9	40.54	4	21	388.313	36.94	4	18	51.1929	63.96	6	16	1335.51	55.86	5	12	339.26	48.65	5	14	111	12.552	6.56592
	Sequence	# PSMs	# Proteins	# Protein Groups	Protein Group Accessions	Modifications	MH+ [Da]	A7: Area	B7: Area	C7: Area	q-Value	PEP	A2	C2	XCorr A2	XCorr C2	A4	C4	Amanda Score A4	Amanda Score C4	E-Value A4	P-Value A4	E-Value C4	P-Value C4	A5	C5	IonScore A5	IonScore C5	Exp Value A5	Exp Value C5	B2	XCorr B2	B4	Amanda Score B4	E-Value B4	P-Value B4	B5	IonScore B5	Exp Value B5	# Missed Cleavages
	GPGGVWAAEVISNGR	21	3	1	544941		1469.75	1.09941e+07	8.64282e+06	8.52012e+06	0	3.741e-06	High	High	4.21761	4.08127	High	High	187.061	146.749	7.71222e-17	1.9674e-19	7.92684e-13	2.11382e-15	High	High	68.28	67.85	3.91544e-06	4.32295e-06	High	3.58773	High	138.203	5.92861e-12	1.5124e-14	High	48.97	0.00035114	0
	GPGGVWAAEVISNGR	18	3	1	544941	N13(Deamidated)	1470.74	4.88151e+06	3.16804e+06	3.097e+06	0	0.0006125	High	High	3.34678	3.31665	High	High	154.813	134.846	2.22539e-13	3.30177e-16	2.30342e-11	3.27656e-14	High	High	54.62	56.6	0.000106132	6.4539e-05	High	3.82845	High	168.45	1.09168e-14	1.4289e-17	High	59.54	3.18511e-05	0
	ADQFANEWGR	34	6	2	544941;426251635		1193.53	1.03424e+08	9.89596e+07	6.89371e+07	0	0.0001198	High	High	2.89803	3.27686	High	High	107.266	110.638	7.58183e-09	1.87669e-11	3.48793e-09	8.6335e-12	High	High	44.43	49.45	0.000623801	0.000196357	High	3.11291	High	131.705	2.72831e-11	6.75325e-14	High	54.24	5.93308e-05	0
	EALQGITDPLFK	41	3	1	544941		1331.72	3.36574e+07	2.27774e+07	2.0048e+07	0	5.58e-05	High	High	2.82746	3.4287	High	High	122.069	117.155	3.98708e-10	6.2104e-13	1.1437e-09	1.92542e-12	High	High	47.08	43.25	0.000552394	0.00133429	High	3.20025	High	121.147	8.20183e-10	7.67961e-13	High	43.55	0.00124081	0
	DQVREDTKADQFANEWGR	7	3	1	544941		2165	5.57326e+06	4.48594e+06	3.43267e+06	0	0.00585		High		3.46727	High	High	81.4561	107.576	9.96897e-06	7.15134e-09	2.42218e-08	1.7476e-11		High		44.41		0.00133668	High	3.10954	High	95.6561	3.782e-07	2.7189e-10				2
	ADQFANEWGR	4	6	2	544941;426251635	N6(Deamidated)	1194.52	0	1.527e+06	972911	0	0.0002838		High		2.82364		High		86.7186			8.00433e-07	2.12881e-09		High		30.12		0.0132294	High	2.87159								0
	EALQGITDPLFKGMTR	1	3	1	544941	M14(Oxidation)	1792.93	0	3.04744e+06	0	0.001	0.003758																									High	31.27	0.0288129	1
	SGKDPNHFRPPGLPDKY	2	3	1	544941		1924.96	0	0	7.90578e+06	0.002	0.07754		High		3.28464		High		109.422			1.82664e-08	1.14237e-11																2
	GADKYFHAR	2	8	2	544941;426251635		1064.53	0	0	4.22054e+07	0.002	0.07311		High		2.63469										High		30.73		0.0249357										1
254656113	lactoferrin [Ovis aries]	67.51	3	48	49	497	3.37531e+08	3.31005e+08	2.2776e+06	177.459	53.39	29	51	6209.92	58.9	34	55	1068.04	51.27	30	44	351.754	58.9	36	100	13382.8	65.54	44	116	2347.19	61.86	42	100	36.1709	19.21	9	10	1496.31	22.03	12	13	220.024	12.01	7	8	708	77.2324	8.01611
	Sequence	# PSMs	# Proteins	# Protein Groups	Protein Group Accessions	Modifications	MH+ [Da]	A7: Area	B7: Area	C7: Area	q-Value	PEP	A2	C2	XCorr A2	XCorr C2	A4	C4	Amanda Score A4	Amanda Score C4	E-Value A4	P-Value A4	E-Value C4	P-Value C4	A5	C5	IonScore A5	IonScore C5	Exp Value A5	Exp Value C5	B2	XCorr B2	B4	Amanda Score B4	E-Value B4	P-Value B4	B5	IonScore B5	Exp Value B5	# Missed Cleavages
	SAGWNIPMGILRPFLSWTESAEPLQGAVAR	9	3	1	254656113	M8(Oxidation)	3270.68	3.69155e+07	1.02962e+07	0	0	5.608e-05	High		5.82233		High		123.83		1.26893e-09	4.14008e-13			High		52.96		0.000225092		High	5.55232	High	147.007	6.10516e-12	1.99189e-15	High	49.41	0.000509753	0
	LLCLDGTTKPVTEAQSCYLAVAPNHAVVSR	18	3	1	254656113	C3(Carbamidomethyl); C17(Carbamidomethyl)	3270.66	3.03456e+08	1.80117e+08	0	0	1.243e-08	High		5.31958		High		182.926		2.2742e-15	5.09796e-19			High		57.77		8.15492e-05		High	6.17412	High	206.192	7.5734e-18	2.40349e-21	High	64.15	1.87104e-05	0
	CACSSQEPYFGYSGAFK	9	3	1	254656113	C1(Carbamidomethyl); C3(Carbamidomethyl)	1958.81	3.99388e+07	5.0896e+06	0	0	5.515e-07	High		5.06985		High		218.64		2.92682e-20	1.36767e-22			High		90.68		6.96879e-09		High	4.73174	High	151.292	2.25778e-13	7.4269e-16	High	53.04	4.14655e-05	0
	YLGTEYVTAIANLKK	12	3	1	254656113		1683.93	3.84485e+07	3.90446e+07	0	0	0.0006046	High		4.76592		High		141.373		3.06155e-12	7.28941e-15			High		69.76		1.84943e-06		High	4.2083	High	101.552	2.81903e-08	6.99511e-11	High	53.43	8.21634e-05	1
	AAHVEQVLLHQQALFGK	33	3	1	254656113		1889.04	3.80912e+08	3.42269e+08	1.19899e+06	0	3.066e-06	High		4.60356		High	High	177.315	94.3687	8.25811e-16	1.85575e-18	1.84314e-07	3.65702e-10	High		70.54		1.64253e-06		High	5.25737	High	206.514	1.00865e-18	2.23153e-21	High	80.92	1.52515e-07	0
	SSLCALCAGDDQGLNK	12	3	1	254656113	C4(Carbamidomethyl); C7(Carbamidomethyl)	1708.76	1.19992e+08	9.18578e+07	2.96936e+06	0	4.519e-06	High	High	4.45063	4.19847	High	High	139.972	131.462	6.89461e-12	1.00651e-14	4.94244e-11	7.14225e-14	High	High	67.58	49.73	4.20743e-06	0.000249009	High	4.87315	High	142.45	4.238e-12	5.68859e-15	High	62.93	1.00338e-05	0
	YLGTEYVTAIANLK	20	3	1	254656113		1555.84	8.13782e+07	5.51577e+07	0	0	1.381e-05	High		4.4294		High		190.538		5.65465e-17	8.83538e-20			High		69.61		2.70207e-06		High	4.50304	High	202.001	3.91122e-18	6.30842e-21	High	71.47	1.74293e-06	0
	SAGWNIPMGILRPFLSWTESAEPLQGAVAR	5	3	1	254656113		3254.68	3.65224e+06	0	0	0	8.317e-05	High		4.2918		High		99.2236		5.70733e-07	1.19575e-10			High		32.29		0.0198603											0
	KADAVTLDSGMVFEAGLDPYK	12	3	1	254656113	M11(Oxidation)	2243.09	36188506	4.77844e+07	0	0	1.094e-06	High		4.13392		High		83.9969		8.96376e-06	3.98389e-09			High		37.74		0.00715136		High	4.69043	High	135.886	6.05435e-11	2.57851e-14	High	57.46	7.83401e-05	1
	APVDAFKECHLAQVPSHAVVAR	8	3	1	254656113	C9(Carbamidomethyl)	2402.24	1.10344e+08	6.41358e+07	0	0	1.168e-06	High		4.12697		High		171.361		1.26026e-14	7.31008e-18			High		46.91		0.000818891		High	5.047	High	183.519	7.33797e-16	4.44725e-19	High	51.24	0.000301777	1
	ECHLAQVPSHAVVAR	13	3	1	254656113	C2(Carbamidomethyl)	1673.85	6.2516e+07	1.43803e+07	0	0	2.869e-06	High		4.12275		High		122.142		9.41632e-10	6.10656e-13			High		58.61		5.86003e-05		High	3.96143	High	99.0357	1.96908e-07	1.24862e-10	High	39.07	0.00507287	0
	GSNFQLDQLQGQK	24	3	1	254656113		1462.73	1.52968e+08	1.01515e+08	474853	0	8.599e-05	High	High	3.95209	3.49017	High	High	115.214	153.822	2.31513e-09	3.01058e-12	3.41365e-13	4.14781e-16	High	High	45.29	57.55	0.00105009	6.47795e-05	High	4.08598	High	123.085	5.12626e-10	4.91491e-13	High	48.69	0.000473225	0
	CLQDGAGDVAFVK	9	3	1	254656113	C1(Carbamidomethyl)	1379.66	9.18455e+07	1.19796e+07	0	0	8.502e-06	High		3.90799		High		177.28		1.50041e-15	1.87083e-18			High		73.06		1.4162e-06		High	3.50949	High	152.57	4.55977e-13	5.5337e-16	High	66.74	6.01615e-06	0
	ADAVTLDSGMVFEAGLDPYK	6	3	1	254656113	M10(Oxidation)	2115	1.21001e+06	5.28887e+06	0	0	2.442e-05	High		3.87889		High		86.2084		4.20177e-06	2.39417e-09			High		31.49		0.0284895		High	4.34938	High	115.869	4.20129e-09	2.5886e-12	High	62.84	1.95518e-05	0
	SPQTHYYAVAVVK	32	3	1	254656113		1462.77	1.87786e+08	3.36463e+08	973761	0	6.506e-07	High	High	3.86008	3.63672	High	High	149.98	93.7788	7.95725e-13	1.0047e-15	2.9114e-07	4.18906e-10	High		58.96		4.47242e-05		High	4.48412	High	132.668	3.76039e-11	5.41063e-14	High	47.23	0.000666105	0
	LRPVAAEIYGTEK	21	3	1	254656113		1446.8	2.14446e+08	3.14282e+08	756582	0	0.0001573	High		3.70579		High	High	119.805	115.405	7.22736e-10	1.04593e-12	1.87248e-09	2.88073e-12	High		42.76		0.00139301		High	3.19729	High	123.952	2.9343e-10	4.02511e-13	High	49.63	0.000281488	0
	IPSKVDSALYLGSR	14	3	1	254656113		1505.83	6.92707e+07	6.8592e+07	0	0	9.884e-06	High		3.6552		High		102.605		2.74437e-08	5.48875e-11			High		48.09		0.000335316		High	3.77677	High	145.169	1.49041e-12	3.04165e-15	High	65.08	6.47301e-06	1
	SVDGKENLIWELLR	22	3	1	254656113		1671.91	6.20814e+07	3.03741e+07	257762	0	0.0001586	High	High	3.60107	3.3543	High	High	146.853	93.7046	1.54992e-12	2.06381e-15	3.20025e-07	4.26132e-10	High		50.54		0.000239315		High	3.68822	High	139.406	1.02382e-11	1.14649e-14	High	50.28	0.000225952	1
	SPQTHYYAVAVVKK	11	3	1	254656113		1590.87	8.8024e+06	2.38959e+07	0	0	0.00197	High		3.51317		High		101.2		3.25402e-08	7.58514e-11			High		32.06		0.0172999		High	3.6477	High	107.933	6.87228e-09	1.60943e-11	High	60.52	2.47517e-05	1
	CLAEDVGDVAFVK	3	3	1	254656113	C1(Carbamidomethyl)	1422.69	6.25395e+06	0	0	0	1.24e-06	High		3.41559		High		116.674		1.77655e-09	2.15079e-12			High		47.47		0.000594481											0
	ENLIWELLR	6	3	1	254656113		1185.66	4.66906e+07	1.61514e+07	0	0	2.355e-06	High		3.31812		High		95.2489		1.90217e-07	2.98614e-10			High		34.24		0.00858885		High	2.68709	High	96.3197	1.48651e-07	2.33361e-10	High	38.72	0.0030615	0
	NLLFNDNTECLAK	15	2	1	254656113	C10(Carbamidomethyl)	1551.75	2.19046e+08	1.3672e+08	0	0	0.001871	High		3.23413		High		117.205		1.76251e-09	1.90335e-12			High		34.2		0.013991		High	3.10324	High	129.859	9.79277e-11	1.03299e-13	High	44.57	0.00128833	0
	GEADALSLDGGYIYTAGK	28	3	1	254656113		1800.87	1.18793e+08	1.00372e+08	436950	0	6.639e-07	High	High	3.12402	4.28903	High	High	101.501	172.801	7.13473e-08	7.0781e-11	5.63021e-15	5.24717e-18		High		51.06		0.000248347	High	4.66994	High	194.642	3.73976e-17	3.43412e-20	High	90.21	3.12517e-08	0
	ANEGLTWNSLK	6	3	1	254656113		1232.63	8.25103e+07	6.82091e+07	0	0	0.0002189	High		3.00433		High		89.2827		9.42494e-07	1.17959e-09			High		37.38		0.00630695				High	96.2976	1.87409e-07	2.34554e-10	High	36.36	0.00797662	0
	YSSLDCVLRPTEGYLAVAVVK	16	3	1	254656113	C6(Carbamidomethyl)	2340.23	8.74287e+07	5.65133e+07	1.10305e+06	0	1.511e-07	High	High	2.98584	3.1652	High	High	106.822	102.396	2.23886e-08	2.0788e-11	6.81369e-08	5.75967e-11	High		34.4		0.011328		High	3.48308	High	139.714	1.42061e-11	1.06813e-14	High	48.57	0.000432275	0
	VDSALYLGSR	19	3	1	254656113		1080.57	1.54124e+08	1.88368e+08	677892	0	0.0001013	High	High	2.78321	3.52359	High	High	139.018	138.447	3.7239e-12	1.25384e-14	4.24626e-12	1.42972e-14	High	High	75.28	61.92	6.25579e-07	1.35607e-05	High	3.1573	High	143.082	1.46084e-12	4.91865e-15	High	65.57	5.85171e-06	0
	ETTVFENLPEKADR	8	3	1	254656113		1648.82	1.84255e+07	1.87154e+07	0	0	0.008806	High		2.73253		High		88.4865		1.74426e-06	1.41695e-09			High		41.22		0.00329598		High	2.85941	High	104.274	5.68437e-08	3.73726e-11	High	49.48	0.000499912	1
	FFSASCVPCVDGK	14	3	1	254656113	C6(Carbamidomethyl); C9(Carbamidomethyl)	1473.65	6.47495e+06	1.578e+08	0	0	9.999e-05	High		2.68663		High		94.3926		1.14564e-07	3.63696e-10			High		35.28		0.00410629		High	3.01532	High	119.759	3.25596e-10	1.05713e-12	High	38.55	0.00193397	0
	NLLFNDNTECLAK	5	2	1	254656113	N5(Deamidated); C10(Carbamidomethyl)	1552.73	5103324	0	0	0	0.01162	High		2.65173																High	2.89992	High	87.2863	1.54667e-06	1.86796e-09				0
	CSTSPLLEACAFLTR	6	3	1	254656113	C1(Carbamidomethyl); C10(Carbamidomethyl)	1725.83	1.71739e+07	4.17664e+06	0	0	1.838e-05	High		2.64966		High		86.1395		2.683e-06	2.43246e-09			High		50.8		0.000343518		High	3.3296	High	92.5011	6.35281e-07	5.62196e-10	High	49.27	0.0004744	0
	FQLFGSPQGQK	12	3	1	254656113		1236.64	328225087	2.8078e+08	1.18396e+06	0	0.001087	High		2.61011		High	High	86.9386	126.733	1.25468e-06	2.02367e-09	1.25604e-10	2.12169e-13		High		47.67		0.00061304	High	2.73959	High	108.958	7.69067e-09	1.27119e-11	High	50.36	0.000329061	0
	AAHVEQVLLHQQALFGKNGK	4	3	1	254656113	N18(Deamidated)	2189.18	1.04771e+07	7.4208e+06	0	0	7.896e-05					High		110.789		4.73647e-09	8.33885e-12			High		32.49		0.0140346				High	99.2156	6.80445e-08	1.19797e-10	High	33.42	0.0113292	1
	NCPDQFCLFK	4	3	1	254656113	C2(Carbamidomethyl); C7(Carbamidomethyl)	1328.58	7.24589e+07	5.99053e+07	0	0	0.001579					High		91.9431		1.79e-07	6.39285e-10									High	2.72002	High	81.1883	2.05367e-06	7.60617e-09	High	34.93	0.00377605	0
	SCHMGLGR	2	2	1	254656113	C2(Carbamidomethyl); M4(Oxidation)	933.403	1.13412e+07	2.84787e+06	0	0	0.005932					High		87.7163		3.1638e-07	1.69187e-09											High	85.9114	5.28108e-07	2.56363e-09				0
	DSALGFVR	5	3	1	254656113		864.457	1.80481e+08	2.1775e+08	0	0	5.872e-06					High		85.6266		1.43987e-06	2.73739e-09											High	115.17	1.59953e-09	3.04093e-12	High	50.66	0.000222914	0
	EKYYGYTGAFR	4	3	1	254656113		1354.64	2.59287e+07	1.44578e+07	0	0	3.032e-05													High		33.12		0.0118957		High	2.69476	High	101.201	4.00395e-08	7.58323e-11	High	51.99	0.000154308	1
	YYGYTGAFR	5	5	2	254656113;426218284		1097.51	1.78836e+07	1.26674e+08	744778	0	0.002201						High		89.9501			3.0043e-07	1.01155e-09	High	High	33.03	29.96	0.0104774	0.0212448			High	95.247	6.96073e-08	2.98744e-10	High	37.34	0.00387453	0
	KGSNFQLDQLQGQK	9	3	1	254656113		1590.82	0	9.24042e+07	0	0	4.29e-07																			High	4.39003	High	116.584	1.82023e-09	2.1957e-12	High	50.1	0.000336658	1
	KANEGLTWNSLK	6	3	1	254656113		1360.72	0	3.29034e+07	0	0	0.0004834																			High	3.31524	High	117.893	1.25091e-09	1.62456e-12	High	83.42	1.45369e-07	1
	YSSLDCVLRPTEGYLAVAVVKK	3	3	1	254656113	C6(Carbamidomethyl)	2468.32	0	3.36243e+06	0	0	4.413e-05																			High	2.98002	High	109.043	7.8285e-09	1.24658e-11	High	33.19	0.0112497	1
	RTSALECIR	3	3	1	254656113	C7(Carbamidomethyl)	1105.58	0	1.6663e+07	0	0	5.591e-05																			High	2.94501	High	82.1132	6.1042e-06	6.14723e-09	High	49.99	0.000377869	1
	KCSTSPLLEACAFLTR	1	3	1	254656113	C2(Carbamidomethyl); C11(Carbamidomethyl)	1853.93	0	1.56675e+06	0	0	0.0002867																			High	2.88448								1
	AYPNLCQLCK	3	3	1	254656113	C6(Carbamidomethyl); C9(Carbamidomethyl)	1266.6	0	8.31086e+07	0	0	0.001301																			High	2.75236	High	112.682	2.78819e-09	5.39302e-12	High	48.18	0.00038926	0
	KLGAPSITCVR	3	3	1	254656113	C9(Carbamidomethyl)	1201.67	0	2.75032e+07	0	0	0.0004159																			High	2.61578	High	96.8598	5.97613e-08	2.06073e-10	High	35.41	0.0077402	1
	DLLFKDSALGFVR	1	3	1	254656113		1480.81	0	1.83558e+06	0	0	0.0006654																					High	83.5061	1.72623e-06	4.46055e-09				1
	TSALECIR	2	3	1	254656113	C6(Carbamidomethyl)	949.476	0	1.36649e+06	459584	0	0.01803														High		39.48		0.00355631			High	80.2472	6.45208e-06	9.44667e-09				0
	ETTVFENLPEK	1	3	1	254656113		1306.65	0	1.90426e+08	0	0	0.00141																									High	35.89	0.00863068	0
	SSLCALCAGDDQGLNK	3	3	1	254656113	C4(Carbamidomethyl); C7(Carbamidomethyl); Q12(Deamidated)	1709.75	0	0	913484	0	0.003621		High		3.63843		High		84.6231			1.99008e-06	3.44901e-09		High		41.23		0.00140877										0
	LLCLDGTTKPVTEAQSCYLAVAPNHAVVSR	1	3	1	254656113	C3(Carbamidomethyl); Q15(Deamidated); C17(Carbamidomethyl)	3271.64	0	0	2.01375e+06	0	0.004687		High		3.52596																								0
	SVDGKENLIWELLRK	2	3	1	254656113		1800	0	0	1.84968e+06	0	0.005045		High		3.34905		High		98.8218			5.16792e-08	1.31165e-10																2
	NLRETAEEVK	3	3	1	254656113		1188.62	1.77513e+07	1.26374e+07	0	0.001	0.006046					High		85.9624		2.16888e-06	2.53374e-09											High	96.5084	1.59983e-07	2.2344e-10	High	38.03	0.00609131	1
	VVWCAVGPEEHSK	1	2	1	254656113	C4(Carbamidomethyl)	1497.71	0	4.10475e+07	0	0.001	0.00627																					High	90.7131	3.138e-06	8.48568e-10				0
	LGAPSITCVR	3	3	1	254656113	C8(Carbamidomethyl)	1073.58	0	1.56563e+08	0	0.001	0.00636																									High	34.05	0.0120033	0
426227863	PREDICTED: synaptobrevin homolog YKT6 [Ovis aries]	67.17	1	10	10	59	4.71299e+06	5.54977e+06	4.68927e+06	7.18401	6.57	1	2	327.995	6.57	1	2	101.75	6.57	1	2	35.5249	42.42	5	10	1116.57	45.45	6	9	234.713	43.94	6	9	28.7709	35.86	5	7	1195.3	45.45	7	9	319.319	45.45	7	9	198	22.4224	6.58057
	Sequence	# PSMs	# Proteins	# Protein Groups	Protein Group Accessions	Modifications	MH+ [Da]	A7: Area	B7: Area	C7: Area	q-Value	PEP	A2	C2	XCorr A2	XCorr C2	A4	C4	Amanda Score A4	Amanda Score C4	E-Value A4	P-Value A4	E-Value C4	P-Value C4	A5	C5	IonScore A5	IonScore C5	Exp Value A5	Exp Value C5	B2	XCorr B2	B4	Amanda Score B4	E-Value B4	P-Value B4	B5	IonScore B5	Exp Value B5	# Missed Cleavages
	AAYDVSSFSFFQR	18	1	1	426227863		1524.71	4.71299e+06	3.30003e+06	3.14548e+06	0	8.317e-05	High	High	3.62001	4.67348	High	High	191.362	134.97	5.86776e-17	7.3073e-20	2.5312e-11	3.1839e-14	High	High	76.45	55.98	6.341e-07	7.34333e-05	High	3.7854	High	137.504	1.43018e-11	1.77662e-14	High	58.41	4.16771e-05	0
	NDSLAGVVIADSEYPSR	16	1	1	426227863		1792.87	0	4.30293e+06	4.31405e+06	0	1.228e-06		High		4.94299		High		220.962			1.1716e-19	8.01367e-23		High		96.06		1.12723e-08	High	4.36637	High	197.675	2.56693e-17	1.70787e-20	High	79.86	4.58546e-07	0
	SSVQEFMTFTSQLIVER	6	1	1	426227863	M7(Oxidation)	2017.99	0	400025	370195	0	4.258e-06		High		4.72037		High		113.494			1.21937e-08	4.47309e-12		High		77.73		8.14605e-07	High	3.45534					High	33.27	0.0233605	0
	ASVKEQEYLCHVYVR	5	1	1	426227863	C10(Carbamidomethyl)	1880.93	0	1.45976e+06	1.43257e+06	0	5.466e-05		High		3.77135		High		144.183			5.47765e-12	3.81718e-15		High		39.48		0.00512311	High	3.43255	High	112.49	8.38766e-09	5.63687e-12				1
	IDWPTGSPVTIQYTGLDSQLSR	3	1	1	426227863		2434.23	0	193712	0	0	1.414e-05																			High	2.6698	High	110.709	2.70129e-08	8.49461e-12	High	38.97	0.00656644	0
	VAFTLLEK	1	1	1	426227863		920.545	0	9.04633e+06	0	0	0.0002139																									High	35.16	0.00153919	0
	VQAELDETK	3	1	1	426227863		1032.52	0	0	4.78882e+06	0	0.006102		High		2.5383		High		97.5176			1.29466e-07	1.77108e-10		High		39.9		0.00349455										0
	IILHNTMESLLER	1	1	1	426227863	M7(Oxidation)	1584.84	0	2.09703e+06	0	0.002	0.02054																					High	84.342	3.09819e-06	3.67956e-09				0
	SEVLGIQSK	2	1	1	426227863		960.536	0	0	4.96493e+06	0.002	0.04963						High		99.2415			8.64533e-08	1.19082e-10		High		31.05		0.0190812										0
	GEKLDDLVSK	4	1	1	426227863		1103.59	0	2.43056e+06	2.70887e+06	0.005	0.1057						High		100.126			7.15866e-08	9.71324e-11		High		36.09		0.00890653			High	89.6895	7.72296e-07	1.07412e-09	High	32.16	0.0176055	1
40388481	butyrophilin [Ovis aries]	66.92	1	2	6	163	5.26399e+08	9.6793e+08	1.95688e+08	68.035	55.38	4	17	1561.22	55.38	4	13	368.709	55.38	4	14	115.614	58.46	5	30	2730.19	58.46	5	24	743.929	53.08	5	30	45.9462	55.38	4	12	1239.02	55.38	4	11	349.484	41.54	3	12	130	14.1431	5.16064
	Sequence	# PSMs	# Proteins	# Protein Groups	Protein Group Accessions	Modifications	MH+ [Da]	A7: Area	B7: Area	C7: Area	q-Value	PEP	A2	C2	XCorr A2	XCorr C2	A4	C4	Amanda Score A4	Amanda Score C4	E-Value A4	P-Value A4	E-Value C4	P-Value C4	A5	C5	IonScore A5	IonScore C5	Exp Value A5	Exp Value C5	B2	XCorr B2	B4	Amanda Score B4	E-Value B4	P-Value B4	B5	IonScore B5	Exp Value B5	# Missed Cleavages
	KPLTICPITDGLEGVMVVADAK	39	2	2	426250783;40388481	C6(Carbamidomethyl)	2327.24	1.35348e+08	5.92608e+07	4.63451e+06	0	5.863e-06	High	High	4.96981	5.12206	High	High	124.4	131.691	4.84664e-10	3.63045e-13	9.97963e-11	6.77504e-14	High	High	50.21	50.76	0.000250585	0.000228753	High	4.86038	High	186.334	2.8771e-16	2.32587e-19	High	58.47	3.71228e-05	0
	KPLTICPITDGLEGVMVVADAK	62	2	2	426250783;40388481	C6(Carbamidomethyl); M16(Oxidation)	2343.23	1.60864e+08	1.36532e+08	3.96049e+07	0	0.001987	High	High	4.95359	4.35698	High	High	217.99	145.738	2.53067e-19	1.58862e-22	4.29054e-12	2.66825e-15	High	High	58.13	57.44	4.66061e-05	5.38201e-05	High	5.65244	High	187.456	2.88845e-16	1.7963e-19	High	59.82	3.20513e-05	0
	EIPLSPMGEDSASGDIETLHSK	26	1	1	40388481	M7(Oxidation)	2329.09	8.25778e+07	6.90256e+07	2.1808e+07	0	0.0006516	High	High	4.10509	3.44766	High	High	90.1551	137.72	1.85843e-06	9.64918e-10	2.90738e-11	1.69034e-14	High	High	60.05	96.83	3.9641e-05	8.35153e-09	High	3.75635	High	103.926	7.7988e-08	4.04922e-11	High	65.73	1.07188e-05	0
	ASFSGPLRPFFCLWSCGK	11	2	2	426250783;40388481	C12(Carbamidomethyl); C16(Carbamidomethyl)	2117.01	9.29852e+07	4.35748e+07	4.08726e+06	0	6.992e-06	High	High	3.75606	3.28552	High	High	146.457	119.345	3.76684e-12	2.26101e-15	2.00093e-09	1.16265e-12	High		46.11		0.00102003		High	3.2305	High	101.866	1.04059e-07	6.50778e-11				0
	TPLPLAGPPR	21	2	2	426250783;40388481		1018.6	1.32535e+09	2.69823e+09	5.25652e+08	0	0.0003262	High	High	2.51752	2.83691	High	High	82.4572	108.871	7.66676e-07	5.67908e-09	1.77691e-09	1.29701e-11	High	High	35.69	41.12	0.00232006	0.000594964	High	2.82369	High	110.209	1.30573e-09	9.5309e-12	High	45.91	0.000197465	0
	DISKEIPLSPMGEDSASGDIETLHSK	3	1	1	40388481	M11(Oxidation)	2772.33	0	4.87739e+06	0	0	4.188e-06																			High	3.6415	High	105.385	8.60692e-08	2.89406e-11	High	57.59	9.32738e-05	1
	LIPLQPSQGVP	1	2	2	426250783;40388481		1148.67	0	0	0	0.002	0.0271																									High	29.96	0.00984022	0
213391435	alpha s1 casein precursor [Ovis aries]	66.82	10	14	14	458	3.05214e+08	2.47751e+08	1.69275e+08	115.917	59.35	11	35	4123.47	59.35	12	34	791.437	58.88	10	29	243.769	63.08	13	73	9205.55	66.82	14	81	1363.32	66.82	14	66	156.236	63.08	12	44	6239.6	66.82	14	51	1139.39	66.82	14	45	214	24.3004	5.42725
	Sequence	# PSMs	# Proteins	# Protein Groups	Protein Group Accessions	Modifications	MH+ [Da]	A7: Area	B7: Area	C7: Area	q-Value	PEP	A2	C2	XCorr A2	XCorr C2	A4	C4	Amanda Score A4	Amanda Score C4	E-Value A4	P-Value A4	E-Value C4	P-Value C4	A5	C5	IonScore A5	IonScore C5	Exp Value A5	Exp Value C5	B2	XCorr B2	B4	Amanda Score B4	E-Value B4	P-Value B4	B5	IonScore B5	Exp Value B5	# Missed Cleavages
	HQGLSPEVLNENLLR	87	5	1	213391435		1718.92	1.88214e+08	1.49219e+08	6.42894e+07	0	2.512e-05	High	High	4.94142	4.48088	High	High	199.383	186.734	1.02118e-17	1.15257e-20	1.48269e-16	2.12115e-19	High	High	90.91	86.61	2.61129e-08	7.34489e-08	High	4.302	High	180.786	7.40094e-16	8.34379e-19	High	73.32	1.50617e-06	0
	DIGSESIEDQAMEDAK	36	8	1	213391435	M12(Oxidation)	1753.74	1.97378e+07	3.47491e+07	2.69926e+07	0	7.084e-07	High	High	4.49425	4.93248	High	High	164.596	188.929	1.55121e-14	3.47027e-17	6.2451e-17	1.27973e-19	High	High	79.59	81.5	1.52212e-07	9.80505e-08	High	4.61131	High	191.047	3.8269e-17	7.85811e-20	High	80.03	1.3556e-07	0
	QPMIAVNQELAYFYPQLFR	29	6	1	213391435	M3(Oxidation)	2344.18	3.92641e+06	2.74453e+06	2.76395e+06	0	2.658e-07	High	High	4.33511	4.32376	High	High	125.149	95.5445	6.20242e-10	3.05538e-13	5.57647e-07	2.78963e-10	High	High	35.83	49.02	0.0108535	0.00052444	High	4.61303	High	139.851	2.00771e-11	1.0349e-14	High	60.28	3.89557e-05	0
	AGSSSSSEEIVPNSAEQK	27	8	1	213391435		1806.84	5.65304e+06	1.3777e+07	1.193e+07	0	5.919e-06	High	High	4.07481	4.48655	High	High	116.578	145.806	2.74867e-09	2.19894e-12	3.31198e-12	2.62647e-15	High	High	38.95	71.43	0.00407521	2.31663e-06	High	4.3451	High	174.874	4.10521e-15	3.25552e-18	High	78.2	4.82069e-07	0
	HPIKHQGLSPEVLNENLLR	26	5	1	213391435		2194.21	5.30439e+07	2.77056e+07	2.57276e+07	0	2.49e-06	High	High	3.86204	4.37544	High	High	89.4671	141.492	3.09768e-07	1.13054e-09	2.19181e-12	7.09325e-15	High	High	32.51	62.92	0.00704115	6.40684e-06	High	3.64836	High	122.365	1.71714e-10	5.80114e-13	High	43.58	0.000528429	1
	YNVPQLEIVPK	29	8	1	213391435		1299.73	3.52349e+08	2.27213e+08	5.58061e+07	0	0.0003465	High	High	3.37922	3.43622	High	High	147.048	171.448	8.8605e-13	1.97339e-15	2.93784e-15	7.16546e-18	High	High	65.81	74.07	5.99634e-06	8.9513e-07	High	2.96423	High	127.873	6.69135e-11	1.63204e-13	High	49.33	0.000266616	0
	YLGYLEQLLR	40	8	1	213391435		1267.7	1.25264e+08	8.8552e+07	9.39794e+07	0	7.023e-06	High	High	3.26727	3.4674	High	High	190.759	155.504	2.53565e-17	8.39619e-20	8.44665e-14	2.81555e-16	High	High	64.6	68.26	5.28774e-06	2.27651e-06	High	3.11546	High	140.378	2.74982e-12	9.16607e-15	High	56.35	3.53403e-05	0
	KYNVPQLEIVPK	32	8	1	213391435		1427.83	2.6369e+07	2.68587e+07	3.00348e+07	0	0.0001179	High	High	3.19343	3.80534	High	High	107.825	132.287	4.78567e-09	1.65023e-11	1.71272e-11	5.90593e-14		High		36.78		0.00261318	High	3.91194	High	132.68	1.56476e-11	5.39573e-14	High	42.39	0.000718074	1
	YIQKEDVPSER	42	8	1	213391435		1363.69	5.3085e+07	1.33544e+08	1.62994e+08	0	0.0006316	High	High	2.92107	3.27249	High	High	132.456	131.07	1.46344e-10	5.68107e-14	2.01198e-10	7.81654e-14	High	High	62.46	60.66	2.33545e-05	3.32438e-05	High	3.30222	High	117.961	4.12471e-09	1.59934e-12	High	47.34	0.000715866	1
	FVVAPFPEVFRK	27	8	1	213391435		1435.81	2.26886e+08	1.99453e+08	1.65029e+08	0	5.667e-05	High	High	2.88491	3.14553	High	High	95.6332	101.939	7.21574e-08	2.73323e-10	1.68945e-08	6.39944e-11	High	High	31.29	51.35	0.0105509	0.000103695	High	3.36534	High	111.618	1.81902e-09	6.89024e-12	High	50.07	0.000138746	1
	SAEEQLHSMK	2	8	1	213391435		1159.54	2.96392e+06	0	0	0	0.001262	High		2.55172		High		95.8693		6.18677e-08	2.58861e-10																		0
	SAEEQLHSMK	16	8	1	213391435	M9(Oxidation)	1175.54	1.43615e+07	2.24302e+07	2.32436e+07	0	0.002156		High		2.52686	High	High	134.158	148.445	1.33589e-11	3.83876e-14	4.97843e-13	1.43058e-15	High	High	48.41	65.74	0.000227854	4.21364e-06	High	2.81936	High	131.733	2.33492e-11	6.70955e-14	High	40	0.001615	0
	FVVAPFPEVFR	16	8	1	213391435		1307.72	3.36407e+08	3.16587e+08	1.79802e+08	0	3.069e-05					High	High	81.9074	122.537	2.39132e-06	6.4456e-09	2.06881e-10	5.5763e-13		High		47.53		0.000315238	High	2.90255	High	123.665	1.15251e-10	4.30041e-13	High	53.46	8.06962e-05	0
	SAEEQLHSMKEGNPAHQK	17	8	1	213391435	M9(Oxidation)	2036.94	0	1.30254e+07	1.47732e+07	0	0.003074		High		4.20022		High		144.82			4.38087e-12	3.29637e-15		High		41.28		0.00248368	High	4.02587	High	142.453	6.58902e-12	5.68509e-15	High	38.53	0.00451706	1
	DIGSESIEDQAMEDAK	7	8	1	213391435		1737.75	0	735791	540729	0	8.339e-05		High		3.84704		High		149.095			1.04581e-12	1.23182e-15		High		33.78		0.00705667	High	3.83325	High	120.488	5.73731e-10	8.93662e-13	High	35.01	0.00560013	0
	HQGLSPEVLNENLLR	3	5	1	213391435	N10(Deamidated)	1719.9	0	466725	0	0	0.002371																			High	2.98254	High	123.098	4.64052e-10	4.90023e-13				0
	YLGYLEQLLR	6	8	1	213391435	Q7(Deamidated)	1268.69	0	595834	709883	0	2.532e-07		High		3.09008		High		156.122			6.9843e-14	2.44206e-16		High		51.9		0.000104273	High	2.70984	High	125.164	8.70919e-11	3.04517e-13	High	45.64	0.00044073	0
	YIQKEDVPSER	7	8	1	213391435	Q3(Deamidated)	1364.67	0	1.35044e+06	1.58872e+06	0	0.00506		High		3.04928		High		97.6822			1.84848e-07	1.70524e-10							High	2.57392	High	88.0911	1.68238e-06	1.55201e-09	High	31.97	0.0213471	1
	KENINELSK	9	8	1	213391435		1074.58	0	3.47251e+07	2.66947e+07	0.001	0.02883						High		100.911			5.88633e-08	8.10789e-11		High		38.06		0.0048692			High	93.2608	3.29439e-07	4.71976e-10	High	36.52	0.00814493	1
23304447	immunoglobulin heavy chain variable region [Ovis aries]	66.67	28	2	3	13	2.88564e+06	5.35267e+06	0	6.50024	36.75	2	2	116.599	17.95	1	1	29.77	17.95	1	1	17.5492	47.86	2	3	381.291	47.86	2	3	138.707	47.86	2	3						0							117	12.3303	8.93896
	Sequence	# PSMs	# Proteins	# Protein Groups	Protein Group Accessions	Modifications	MH+ [Da]	A7: Area	B7: Area	C7: Area	q-Value	PEP	A2	C2	XCorr A2	XCorr C2	A4	C4	Amanda Score A4	Amanda Score C4	E-Value A4	P-Value A4	E-Value C4	P-Value C4	A5	C5	IonScore A5	IonScore C5	Exp Value A5	Exp Value C5	B2	XCorr B2	B4	Amanda Score B4	E-Value B4	P-Value B4	B5	IonScore B5	Exp Value B5	# Missed Cleavages
	VPEWLGGISSGGSTYYNPALK	6	1	1	23304447		2196.1	2.88564e+06	1.52421e+06	0	0	7.086e-07	High		3.9629		High		116.599		7.28686e-09	2.18825e-12			High		29.77		0.0499779		High	5.38046	High	126.659	7.1605e-10	2.15808e-13	High	54.81	0.000162211	0
	SQVSLSLSSVTTEDTAVYYCAR	1	30	3	426258561;23304449;23304447	C20(Carbamidomethyl)	2437.15	0	0	0	0	0.001837	High		2.53734																									0
	LQESGPSLVKPSQTLSLTCTVSGFSLTSNAVGWVR	6	6	1	23304447	C19(Carbamidomethyl)	3706.92	0	9.18112e+06	0	0	1.427e-08																			High	6.42158	High	134.55	1.09293e-10	3.50747e-14	High	64.95	9.82061e-06	0
426232620	PREDICTED: 60S acidic ribosomal protein P1 isoform 1 [Ovis aries]	66.67	3	3	3	10	0	877093	1.38172e+06													9.90659	66.67	3	3	193.51	51.75	2	2	60.0231	51.75	2	2	3.37375	14.04	1	1	112.344	14.04	1	1	37.94	14.04	1	1	114	11.5067	4.32275
	Sequence	# PSMs	# Proteins	# Protein Groups	Protein Group Accessions	Modifications	MH+ [Da]	A7: Area	B7: Area	C7: Area	q-Value	PEP	A2	C2	XCorr A2	XCorr C2	A4	C4	Amanda Score A4	Amanda Score C4	E-Value A4	P-Value A4	E-Value C4	P-Value C4	A5	C5	IonScore A5	IonScore C5	Exp Value A5	Exp Value C5	B2	XCorr B2	B4	Amanda Score B4	E-Value B4	P-Value B4	B5	IonScore B5	Exp Value B5	# Missed Cleavages
	ALANVNIGSLICNVGAGGPAPAAGAAPAGGPAPSTAAAPAEEK	3	1	1	426232620	C12(Carbamidomethyl)	3808.93	0	600769	0	0	3.718e-06																			High	3.74854	High	92.0908	2.16885e-06	6.17905e-10	High	48.12	0.000666015	0
	AAGVNVEPFWPGLFAK	6	1	1	426232620		1702.9	0	1.27661e+06	1.38172e+06	0	0.0003494		High		3.37375		High		112.344			5.64318e-09	5.82974e-12		High		37.94		0.0060421	High	3.47841	High	101.42	6.74282e-08	7.21157e-11	High	37.04	0.00836258	0
	KEESEESDDDMGFGLFD	1	3	1	426232620	M11(Oxidation)	1965.76	0	753903	0	0.001	0.00485																			High	2.67964								1
240849297	rab GDP dissociation inhibitor beta [Ovis aries]	65.62	2	22	22	147	1.63512e+07	2.74108e+07	1.51502e+07	50.3295	26.29	7	14	1688.35	26.52	8	14	254.524	28.31	9	15	88.7109	48.99	15	23	3336.99	43.15	15	27	503.399	37.98	14	22	41.0621	28.76	8	11	1257.27	26.29	7	10	237.997	28.31	8	11	445	50.4417	6.25244
	Sequence	# PSMs	# Proteins	# Protein Groups	Protein Group Accessions	Modifications	MH+ [Da]	A7: Area	B7: Area	C7: Area	q-Value	PEP	A2	C2	XCorr A2	XCorr C2	A4	C4	Amanda Score A4	Amanda Score C4	E-Value A4	P-Value A4	E-Value C4	P-Value C4	A5	C5	IonScore A5	IonScore C5	Exp Value A5	Exp Value C5	B2	XCorr B2	B4	Amanda Score B4	E-Value B4	P-Value B4	B5	IonScore B5	Exp Value B5	# Missed Cleavages
	SPYLYPLYGLGELPQGFAR	18	2	1	240849297		2141.11	8559676	6.49691e+06	1.00628e+06	0	5.823e-06	High	High	5.25707	4.3832	High	High	155.825	173.852	2.55792e-13	2.61546e-16	4.19728e-15	4.11902e-18	High	High	64.32	35.69	1.31844e-05	0.00921278	High	5.2028	High	166.888	2.0865e-14	2.0476e-17	High	49.43	0.000385404	0
	TDDYLDQPCCETINR	9	1	1	240849297	C9(Carbamidomethyl); C10(Carbamidomethyl)	1899.78	8.69752e+06	7.66591e+06	2.42194e+06	0	5.033e-05	High	High	4.50003	4.0848	High	High	163.864	118.044	9.9417e-15	4.10814e-17	5.06765e-10	1.56893e-12	High	High	41.79	32.39	0.000635728	0.00547928	High	4.48662	High	153.047	1.11054e-13	4.95777e-16	High	49.46	0.00010135	0
	VPSTEAEALASSLMGLFEK	19	1	1	240849297	M14(Oxidation)	1996	3.64641e+06	2.3598e+06	1.36793e+06	0	3.88e-05	High	High	4.20332	5.00617	High	High	128.892	159.751	2.20061e-10	1.29068e-13	1.87214e-13	1.0589e-16	High	High	38.34	79.34	0.00667557	5.23857e-07	High	3.57531	High	116.8	3.56611e-09	2.08911e-12	High	52.36	0.000263667	0
	FDLGQDVIDFTGHALALYR	6	2	1	240849297		2151.09	2.33609e+06	1.63961e+06	0	0	2.739e-07	High		3.90008		High		131.572		1.05501e-10	6.96378e-14			High		61.56		3.04778e-05		High	4.69165	High	165.15	4.28261e-14	3.05464e-17	High	46.58	0.000957168	0
	FLVYVANFDENDPR	16	1	1	240849297		1698.81	7.07048e+06	0	7.35013e+06	0	3.002e-06	High	High	3.61818	3.68725	High	High	161.175	154.167	8.22524e-14	7.63009e-17	4.14093e-13	3.83065e-16	High	High	48.99	49.4	0.000909147	0.000811171	High	3.44491	High	174.297	4.00762e-15	3.71765e-18	High	66.72	1.53332e-05	0
	DLGTESQIFISR	26	1	1	240849297		1365.7	3.17964e+07	3.56209e+07	1.17947e+06	0	0.0001872	High	High	3.26677	3.35898	High	High	125.546	108.511	1.61467e-10	2.78872e-13	8.7919e-09	1.40896e-11	High	High	42.89	42.95	0.0015447	0.00151337	High	3.9107	High	151.677	3.93517e-13	6.7965e-16	High	59.72	3.20512e-05	0
	NPYYGGESASITPLEDLYK	7	1	1	240849297		2117.01	6.14516e+06	2.6341e+06	1.90361e+06	0	1.142e-08	High	High	3.0516	5.28562		High		158.788			2.01465e-13	1.32195e-16		High		61.21		3.14464e-05	High	5.25139	High	175.494	4.52118e-15	2.82221e-18	High	61.67	2.8354e-05	0
	MLLFTEVTR	5	1	1	240849297	M1(Oxidation)	1125.6	0	2.05225e+07	0	0	0.001137					High		114.299		1.55328e-09	3.71599e-12			High		36.63		0.00481253				High	98.2473	6.27317e-08	1.49718e-10	High	34.24	0.00772243	0
	MLLFTEVTR	4	1	1	240849297		1109.6	1606339	1.34042e+06	0	0	0.0005327					High		90.4456		2.43673e-07	9.02492e-10			High		36.19		0.00449616				High	107.454	4.85196e-09	1.79702e-11	High	41.22	0.00139315	0
	FVSISDLLVPK	5	1	1	240849297		1217.71	3.46436e+06	1.68501e+07	1.65994e+06	0	0.0009595		High		2.67473	High		89.0858		1.13556e-07	1.23431e-09			High		32.49		0.00527001								High	37.28	0.00176779	0
	KFDLGQDVIDFTGHALALYR	3	2	1	240849297		2279.18	0	2.26371e+06	0	0	5.939e-09																			High	6.38118	High	192.699	7.89592e-17	5.37138e-20	High	54.27	0.000137673	1
	LSAIYGGTYMLNKPIEEIIMQNGK	1	1	1	240849297	M10(Oxidation); M20(Oxidation)	2715.37	0	1.74575e+06	0	0	4.758e-06																			High	4.18546								0
	KSDIYVCMISSAHNVAAQGK	2	1	1	240849297	C7(Carbamidomethyl); M8(Oxidation)	2195.06	0	4.38164e+06	0	0	0.0001199																			High	3.88126	High	89.7256	3.09343e-06	1.06523e-09				1
	GRDWNVDLIPK	4	2	1	240849297		1312.7	0	1.02642e+07	0	0	0.001266																			High	3.14083	High	91.5049	2.59524e-07	7.0715e-10				1
	YIAIASTTVETK	3	1	1	240849297		1296.7	0	2.40335e+06	0	0	6.977e-05																			High	3.10142	High	84.8894	1.40782e-06	3.24383e-09	High	38.73	0.0029138	0
	NPYYGGESASITPLEDLYKR	5	1	1	240849297		2273.11	0	6.82811e+06	0	0	1.355e-05																			High	3.04047	High	116.81	3.64812e-09	2.08464e-12	High	34.11	0.0177773	1
	MMGSEFDFEEMKR	3	1	1	240849297	M1(Oxidation); M2(Oxidation); M11(Oxidation)	1684.67	0	1.18029e+07	0	0	0.0004493																			High	2.82797	High	111.444	2.86854e-10	7.17135e-12				1
	TFEGIDPK	3	1	1	240849297		906.456	0	2.4439e+07	0	0	0.000424																					High	98.1489	9.35732e-08	1.53148e-10	High	31.34	0.017812	0
	FLMANGQLVK	1	2	1	240849297	M3(Oxidation)	1136.61	0	2.21726e+07	0	0	0.002351																									High	33.43	0.01094	0
	NTNDANSCQIIIPQNQVNR	3	2	1	240849297	C8(Carbamidomethyl)	2199.06	0	0	4953992	0	0.0006611		High		2.63469		High		92.019			2.5612e-06	6.28207e-10		High		32.35		0.0288141										0
	LYSESLAR	1	2	1	240849297		938.494	6.90096e+06	0	0	0.001	0.006071													High		33.64		0.00508204											0
	YIAIASTTVETKEPEKEIRPALELLEPIEQK	1	1	1	240849297		3538.93	0	8.37096e+06	0	0.001	0.006392																			High	3.29831								2
	VTEGSFVYK	2	1	1	240849297		1029.52	0	0	3.31466e+07	0.001	0.02048														High		37.72		0.00366826										0
426222980	PREDICTED: neutrophil gelatinase-associated lipocalin [Ovis aries]	65.33	1	13	13	180	3.89866e+08	3.02895e+08	2.43029e+08	60.526	30.65	5	18	1579.18	23.62	3	13	239.058	34.17	5	15	98.6993	43.72	7	31	2606.95	37.19	6	20	506.689	44.22	9	20	75.3963	52.26	9	23	2419.46	52.26	9	20	530.099	52.26	9	20	199	22.9599	9.51025
	Sequence	# PSMs	# Proteins	# Protein Groups	Protein Group Accessions	Modifications	MH+ [Da]	A7: Area	B7: Area	C7: Area	q-Value	PEP	A2	C2	XCorr A2	XCorr C2	A4	C4	Amanda Score A4	Amanda Score C4	E-Value A4	P-Value A4	E-Value C4	P-Value C4	A5	C5	IonScore A5	IonScore C5	Exp Value A5	Exp Value C5	B2	XCorr B2	B4	Amanda Score B4	E-Value B4	P-Value B4	B5	IonScore B5	Exp Value B5	# Missed Cleavages
	VVNTDYNQFAIVYFK	33	1	1	426222980		1820.92	8.53938e+07	7.22335e+07	7.57464e+07	0	1.3e-06	High	High	5.06835	5.21066	High	High	170.026	177.893	1.67214e-14	9.94137e-18	2.66731e-15	1.62443e-18	High	High	69.23	83.71	5.2237e-06	1.86199e-07	High	4.51569	High	212.5	9.3855e-19	5.62342e-22	High	65.01	1.38662e-05	0
	IPLQPNFQADQFQGK	16	1	1	426222980	Q8(Deamidated)	1731.87	2.6788e+07	1.73221e+06	3.44057e+07	0	0.0006643	High	High	4.18916	4.05191	High	High	85.5947	104.302	2.80722e-06	2.75759e-09	4.61946e-08	3.71339e-11	High	High	42.91	54.05	0.00207999	0.000161159	High	3.26616								0
	SLGLTDDHIIFPVPIDR	35	1	1	426222980		1908.02	2.68237e+08	1.32508e+08	1.44562e+08	0	4.084e-05	High	High	3.88163	4.45286	High	High	140.607	144.8	5.71364e-12	8.69657e-15	2.04952e-12	3.31101e-15	High	High	33.68	43.14	0.0103923	0.00117925	High	3.91946	High	127.99	9.23021e-11	1.58868e-13				0
	IPLQPNFQADQFQGK	44	1	1	426222980		1730.89	8.15966e+08	6.01919e+08	3.67936e+07	0	4.53e-07	High	High	3.75599	4.39512	High	High	164.903	185.431	4.24543e-14	3.23338e-17	3.77432e-16	2.86367e-19	High	High	43.61	63.4	0.00160704	1.7895e-05	High	5.11742	High	200.236	1.2652e-17	9.47007e-21	High	56.3	9.17766e-05	0
	VVNTDYNQFAIVYFKK	7	1	1	426222980		1949.02	2.73247e+06	3.99605e+06	1.97483e+06	0	0.001803	High	High	2.77667	4.58443		High		142.241			8.11217e-12	5.96922e-15		High		57.96		5.51048e-05	High	4.45548	High	134.009	4.72336e-11	3.97254e-14	High	55.8	9.28485e-05	1
	EDGSYNVTSILLR	10	1	1	426222980		1466.75	1.76622e+06	1.85279e+06	2.39749e+06	0	2.36e-05	High	High	2.64956	2.95978		High		84.1768			2.47684e-06	3.82228e-09	High	High	32.14	49.27	0.0194891	0.000388038	High	3.78665					High	45.14	0.00101351	0
	VVNTDYNQFAIVYFK	10	1	1	426222980	N3(Deamidated)	1821.9	0	326102	500990	0	8.706e-06		High		4.44097		High		121.099			1.17859e-09	7.76407e-13		High		71.14		3.47647e-06	High	4.34609	High	156.173	3.85944e-13	2.41366e-16	High	81.43	3.33105e-07	0
	KEEQDQFKMYTSNYELK	3	1	1	426222980	M9(Oxidation)	2197.01	0	1.8743e+06	0	0	1.8e-05																			High	3.11722	High	113.535	1.0342e-08	4.43101e-12	High	37.8	0.00743495	2
	TKELTPEVR	6	1	1	426222980		1072.6	0	1.74257e+08	1.5861e+08	0	0.03089		High		2.94835		High		112.856			2.94248e-09	5.18043e-12		High		57.45		3.80461e-05	High	2.62582	High	84.7108	1.86916e-06	3.38004e-09	High	35.04	0.00775488	1
	WYTVGVAGNAIK	1	1	1	426222980		1278.68	0	469847	0	0	0.0001265																									High	32.25	0.0445257	0
	CDYWIR	1	1	1	426222980	C1(Carbamidomethyl)	912.403	0	1.10022e+07	0	0	0.0002212																									High	31.26	0.00654648	0
	TFVPSSRPGQFTLGNIR	3	1	1	426222980		1877	0	0	6.1248e+07	0	0.01334		High		2.69723		High		84.3932			2.14913e-06	3.63644e-09		High		43.21		0.00136812										0
	ENFITFAK	1	1	1	426222980	N2(Deamidated)	970.488	2.63274e+06	0	0	0.001	0.004877													High		32.61		0.00753881											0
	MYTSNYELK	3	1	1	426222980	M1(Oxidation)	1164.53	0	0	35323942	0.001	0.02456		High		2.5487		High		98.6341			7.51905e-08	1.36959e-10		High		36.34		0.00422738										0
	ENFITFAK	4	1	1	426222980		969.504	0	0	4.25914e+08	0.001	0.02396						High		83.4255			1.7086e-06	4.54414e-09		High		37.03		0.00309118										0
	KEEQDQFK	3	1	1	426222980		1051.5	0	6.1052e+07	6.66579e+07	0.002	0.0223		High		2.59624																					High	38.47	0.00331403	1
145207027	beta-2-microglobulin [Ovis aries]	65.25	5	7	8	206	2.39986e+08	4.0037e+08	3.41648e+08	35.9433	26.27	4	12	999.536	40.68	5	10	266.663	26.27	4	13	102.833	40.68	7	32	3726.59	40.68	6	35	652.781	40.68	6	33	91.1222	65.25	8	25	2695.44	40.68	7	24	462.776	40.68	7	22	118	13.601	6.91748
	Sequence	# PSMs	# Proteins	# Protein Groups	Protein Group Accessions	Modifications	MH+ [Da]	A7: Area	B7: Area	C7: Area	q-Value	PEP	A2	C2	XCorr A2	XCorr C2	A4	C4	Amanda Score A4	Amanda Score C4	E-Value A4	P-Value A4	E-Value C4	P-Value C4	A5	C5	IonScore A5	IonScore C5	Exp Value A5	Exp Value C5	B2	XCorr B2	B4	Amanda Score B4	E-Value B4	P-Value B4	B5	IonScore B5	Exp Value B5	# Missed Cleavages
	IKSEQSDLSFSK	57	4	1	145207027		1368.7	3.39942e+08	2.09e+08	2.35445e+08	0	0.0009628	High	High	3.65112	4.17709	High	High	123.667	134.635	3.23267e-10	4.29876e-13	2.46298e-11	3.43992e-14	High	High	52.95	54.98	0.000136127	8.52991e-05	High	4.11073	High	139.794	6.18686e-12	1.04862e-14	High	58.2	4.07148e-05	1
	IKSEQSDLSFSK	13	4	1	145207027	Q5(Deamidated)	1369.68	2.34682e+06	2.59082e+06	2.33899e+06	0	9.952e-08	High	High	3.40495	3.17649	High	High	89.6947	98.3277	7.54206e-07	1.07284e-09	1.05379e-07	1.46972e-10		High		29.99		0.027413	High	3.41509	High	129.677	7.72321e-11	1.07716e-13	High	54.26	0.000103118	1
	VNHVTLTQPK	19	4	2	145207027;88853993		1136.64	6.55437e+07	6.4624e+08	5.21205e+08	0	0.0002204	High	High	2.92921	3.08383	High	High	90.1897	112.865	2.441e-07	9.57256e-10	1.62358e-09	5.17065e-12	High	High	38.42	40.89	0.00201432	0.00113651	High	2.96503	High	104.777	1.01865e-08	3.32893e-11	High	45.74	0.000464033	0
	IPEVQVYSR	34	5	1	145207027		1090.59	1.32276e+08	3.4587e+08	2.68295e+08	0	8.886e-06	High	High	2.85872	2.6993	High	High	101.203	115.957	5.0562e-08	7.5805e-11	1.6717e-09	2.53672e-12	High	High	47.16	50.6	0.000595197	0.000269563	High	2.77427	High	104.852	2.27405e-08	3.27202e-11	High	52.6	0.000170083	0
	SEQSDLSFSK	41	4	1	145207027		1127.52	2.47741e+08	1.84017e+08	1.40091e+08	0	0.0002252	High	High	2.65579	3.24664	High	High	103.705	129.572	8.18054e-09	4.2607e-11	4.20465e-11	1.10358e-13	High	High	38.72	48.66	0.0018933	0.000219873	High	3.03152	High	116.823	5.71461e-10	2.07804e-12	High	49.58	0.000165231	0
	DWSFYLLSHAEFTPNSK	17	3	1	145207027		2041.96	1.88081e+06	5.06079e+06	4.44952e+06	0	1.424e-06		High		4.58255	High	High	90.7481	167.648	1.4411e-06	8.41763e-10	3.08192e-14	1.71886e-17		High		42.12		0.00229854	High	3.85835	High	194.024	6.80508e-17	3.95874e-20	High	45.11	0.00111457	0
	SEQSDLSFSKDWSFYLLSHAEFTPNSK	11	3	1	145207027		3150.47	0	4.01679e+06	3.26172e+06	0	3.519e-07		High		5.74022		High		203.929			1.33627e-17	4.04686e-21		High		54.7		0.000156885	High	5.75996	High	149.259	3.88223e-12	1.18614e-15	High	47.15	0.000900154	1
	IKSEQSDLSFSKDWSFYLLSHAEFTPNSK	6	3	1	145207027		3391.65	0	4.15957e+06	3.94155e+06	0	8.1e-06		High		5.86341		High		105.857			1.52942e-07	2.59619e-11		High		30.23		0.0554825	High	3.43814								2
	SEQSDLSFSK	2	4	1	145207027	Q3(Deamidated)	1128.51	0	877826	0	0	0.0002058																					High	109.515	2.11321e-09	1.1181e-11	High	42.34	0.000603866	0
	HPPEDGKPNYLNCYVYGFHPPQIEIDLLK	2	4	1	145207027	C13(Carbamidomethyl)	3453.69	0	0	1.42938e+06	0	0.01175		High		3.28382																								0
	VNHVTLTQPK	4	4	2	145207027;88853993	N2(Deamidated)	1137.63	0	2.06093e+07	2.89351e+06	0.001	0.005001		High		2.73712		High		94.1705			1.46604e-07	3.82778e-10							High	2.61233					High	29.79	0.0156907	0
57619174	ceruloplasmin precursor [Ovis aries]	64.98	1	60	60	953	3.40312e+08	3.28749e+08	2.6164e+07	384.601	50.38	42	111	11784.3	52.96	44	97	1865.24	48.38	37	75	655.268	55.82	47	179	21192.1	58.49	49	173	3295.61	56.01	47	150	224.218	54.68	40	62	6629.37	53.82	37	52	1229.19	51.24	37	54	1048	119.05	5.80811
	Sequence	# PSMs	# Proteins	# Protein Groups	Protein Group Accessions	Modifications	MH+ [Da]	A7: Area	B7: Area	C7: Area	q-Value	PEP	A2	C2	XCorr A2	XCorr C2	A4	C4	Amanda Score A4	Amanda Score C4	E-Value A4	P-Value A4	E-Value C4	P-Value C4	A5	C5	IonScore A5	IonScore C5	Exp Value A5	Exp Value C5	B2	XCorr B2	B4	Amanda Score B4	E-Value B4	P-Value B4	B5	IonScore B5	Exp Value B5	# Missed Cleavages
	ERGPEEEHLGILGPVIAAEVGDTIR	19	1	1	57619174		2657.39	2.96572e+07	1.82731e+07	1.89838e+07	0	4.006e-07	High	High	6.27999	6.38712	High	High	158.905	200.738	1.94796e-13	1.28663e-16	1.27161e-17	8.43801e-21	High	High	64.44	82.59	1.03248e-05	1.61662e-07	High	6.03539	High	166.546	3.38905e-14	2.21506e-17	High	82.73	1.54134e-07	1
	NVDKEFYLFPTVFDENESLLLDDNIK	15	1	1	57619174		3117.54	4.58737e+07	2.69482e+07	2.35327e+06	0	2.112e-07	High	High	6.15296	5.19556	High	High	202.51	153.078	1.81873e-17	5.60991e-21	1.49665e-12	4.92321e-16	High	High	68.62	50.59	7.30303e-06	0.000470095	High	6.13713	High	214.817	1.04915e-18	3.29817e-22	High	60.27	4.99463e-05	1
	ADDKVQPGEQCLYILHANPEQGPGEEDSNCVTR	22	1	1	57619174	C11(Carbamidomethyl); C30(Carbamidomethyl)	3726.68	8.08914e+07	4.33195e+07	5.88158e+06	0	0.007988	High	High	5.8533	5.48486	High	High	129.709	99.0619	5.07858e-10	1.0694e-13	5.67563e-07	1.24112e-10	High	High	40.51	43.44	0.00375243	0.00178215	High	5.54474	High	160.902	4.02358e-13	8.12516e-17	High	50.47	0.000345959	1
	KGEEEHLGILGPQLHADVGDK	32	1	1	57619174		2242.15	7.85261e+07	5.94837e+07	0	0	4.402e-08	High		5.52		High		192.681		9.08836e-17	5.39368e-20			High		50.22		0.000347446		High	4.39935	High	199.433	1.99625e-17	1.13941e-20	High	46.84	0.000772163	1
	KLISVDTEHSNIYLQNGPNR	14	1	1	57619174		2298.18	3.16575e+07	3.28493e+07	0	0	1.476e-07	High		5.45438		High		164.361		6.38552e-14	3.66352e-17			High		51.43		0.000285621		High	5.58309	High	198.773	2.29753e-17	1.32652e-20	High	49.28	0.000461505	1
	GIYTSDVFDLFPGTYQTLEMTPK	34	1	1	57619174	M20(Oxidation)	2639.26	5.3925e+07	1.85383e+07	3.33895e+06	0	4.836e-05	High	High	5.1557	4.34277	High	High	137.799	118.446	4.45687e-11	1.65991e-14	3.83436e-09	1.4302e-12	High	High	60.55	36.82	4.63432e-05	0.0107832	High	5.43617	High	160.19	2.56596e-13	9.57092e-17	High	49.76	0.000543204	0
	VDKNNEGTYYSPTGSGPPPSGSHVAPK	30	1	1	57619174		2743.3	2.06799e+08	3.22255e+08	7.46942e+06	0	1.952e-11	High	High	5.14961	4.56602	High	High	183.13	140.87	1.77687e-15	4.86414e-19	3.16863e-11	8.18557e-15	High	High	63.03	48.1	2.70271e-05	0.000844879	High	5.85055	High	271.458	2.71721e-24	7.14868e-28	High	85.19	1.6421e-07	1
	TYCSEPEKVEQDNEDFQESNR	34	1	1	57619174	C3(Carbamidomethyl)	2604.08	9.54171e+07	8.32499e+07	2.30684e+06	0	2.758e-08	High	High	5.14898	5.0789	High	High	150.06	154.995	5.99617e-13	9.86212e-16	1.81094e-13	3.16599e-16	High	High	50.04	35.94	0.000103047	0.0026487	High	4.58868	High	181.832	3.75142e-16	6.55843e-19	High	60.12	1.01166e-05	1
	KGEEEHLGILGPQLHADVGDKVNIIFK	27	1	1	57619174		2956.59	5.43068e+06	2.97089e+07	3.09457e+07	0	3.231e-07	High	High	5.1077	6.0013	High	High	153.799	197.068	3.31882e-13	4.16937e-16	1.49087e-17	1.96425e-20	High	High	46.38	51.04	0.000425767	0.000142455	High	5.0169	High	146.103	1.96713e-12	2.45278e-15	High	45.27	0.000549758	2
	LISVDTEHSNIYLQNGPNR	32	1	1	57619174	N15(Deamidated)	2171.07	3.05919e+07	3.17399e+07	2.39065e+06	0	6.637e-05	High	High	5.02322	3.5292	High	High	142.774	138.533	9.09754e-12	5.28006e-15	2.43921e-11	1.40184e-14	High	High	40.45	35.91	0.00413821	0.0120274	High	4.76692	High	155.262	5.39766e-13	2.9772e-16	High	41.28	0.00351513	0
	LISVDTEHSNIYLQNGPNR	51	1	1	57619174		2170.09	2.08454e+08	1.77895e+08	7.48768e+06	0	1.521e-08	High	High	4.90451	4.74024	High	High	185.679	134.694	4.78221e-16	2.70487e-19	6.49855e-11	3.3935e-14	High	High	68.48	35.78	7.01014e-06	0.013397	High	5.24203	High	202.07	1.20077e-17	6.20874e-21	High	98.15	7.56357e-09	0
	HYYIGIIETAWNYASDHAEK	15	1	1	57619174		2381.12	2.09962e+07	8.41732e+06	1.73095e+06	0	3.688e-10	High	High	4.79908	5.40202	High	High	177.81	157.185	4.56021e-15	1.65585e-18	5.46106e-13	1.91213e-16	High	High	56.34	43.78	0.000107659	0.00193901	High	5.55281	High	126.866	5.81073e-10	2.05762e-13	High	55.4	0.000134396	0
	VKDLFSGLIGPLIVCR	11	1	1	57619174	C15(Carbamidomethyl)	1787.03	3.35283e+07	1.4958e+07	1.43018e+06	0	2.817e-07	High	High	4.65584	2.98732	High	High	155.616	87.041	5.87234e-14	2.74408e-16	5.13892e-07	1.97651e-09	High	High	62.2	32.61	5.57368e-06	0.0047426	High	4.27428	High	128.892	3.14884e-11	1.29051e-13	High	41.14	0.000699909	1
	ENLRAPGSASEAFFEQGPTR	27	1	1	57619174		2164.04	8.26346e+07	5.32055e+07	2.08899e+06	0	1.413e-06	High	High	4.55605	4.17336	High	High	162.047	165.507	1.02043e-13	6.24114e-17	4.47149e-14	2.81403e-17	High	High	57.34	57.25	8.08117e-05	8.38224e-05	High	4.50719	High	188.169	2.46188e-16	1.52438e-19	High	47.06	0.000874725	1
	APGSASEAFFEQGPTR	37	1	1	57619174		1651.77	4.32755e+08	4.01063e+08	1.19082e+07	0	1.037e-08	High	High	4.34943	4.40683	High	High	148.77	162.992	1.4216e-12	1.32735e-15	5.37786e-14	5.02134e-17	High	High	83.7	75.22	1.52929e-07	1.07467e-06	High	4.47731	High	169.625	9.98564e-15	1.09014e-17	High	64.83	1.17729e-05	0
	MFTTAPDQVDKENEDFQESNK	25	1	1	57619174	M1(Oxidation)	2489.08	2.89705e+08	2.42985e+08	6.3174e+06	0	0.003284	High	High	4.29068	3.85024	High	High	94.5917	91.696	5.19019e-07	3.47402e-10	1.01574e-06	6.76711e-10	High		33.35		0.00834598		High	4.186	High	135.936	4.10941e-11	2.54926e-14	High	51.88	0.000125835	1
	VEQDNEDFQESNR	14	1	1	57619174		1609.67	7.37878e+06	1.47812e+07	878618	0	1.869e-05	High	High	4.19858	4.5137	High	High	131.993	136.057	1.17558e-11	6.32032e-14	4.61155e-12	2.47933e-14	High	High	75.49	71.82	2.14691e-07	4.9982e-07	High	4.23007	High	138.903	3.05089e-12	1.28729e-14	High	69.67	8.25394e-07	0
	DLFSGLIGPLIVCR	20	1	1	57619174	C13(Carbamidomethyl)	1559.86	4.12152e+07	2.05542e+07	1.87899e+06	0	4.178e-11	High	High	4.15464	3.0962	High	High	195.485	110.559	1.42553e-17	2.82843e-20	3.56069e-09	8.79182e-12	High	High	52.11	35.99	0.000148565	0.00528712	High	2.779	High	123.665	1.7374e-10	4.3005e-13	High	38.8	0.00276834	0
	HYYIAAEEVIWNYAPSGIDAFTK	14	1	1	57619174		2658.29	4.42585e+06	1.91941e+07	3.47611e+06	0	4.13e-08	High	High	4.05166	6.1045	High	High	126.14	186.745	1.14949e-09	2.43227e-13	1.02201e-15	2.11596e-19	High	High	32.4	60.03	0.0323397	5.36283e-05	High	5.95205	High	226.468	1.05033e-19	2.25537e-23	High	63.12	2.71797e-05	0
	MFTTAPDQVDKENEDFQESNK	5	1	1	57619174		2473.08	5.13997e+07	2.04583e+07	0	0	9.156e-08	High		3.98841		High		138.207		1.77089e-11	1.511e-14			High		45.29		0.000627099				High	81.2653	8.76534e-06	7.47259e-09				1
	AVYLQYTDENFR	45	1	1	57619174		1518.72	2.29018e+08	176520059	1.11669e+07	0	9.133e-05	High	High	3.81126	4.48261	High	High	186.676	172.956	1.79948e-16	2.14992e-19	4.56166e-15	5.06289e-18	High	High	62.94	61.24	1.49907e-05	2.28118e-05	High	3.65526	High	158.043	1.45002e-13	1.56928e-16	High	59.74	3.21694e-05	0
	SGAGMGDSPCIPWVYYSTVDR	24	1	1	57619174	M5(Oxidation); C10(Carbamidomethyl)	2334.02	4.39457e+07	2.07477e+07	9.4942e+06	0	5.982e-08	High	High	3.7442	4.47631	High	High	131.657	111.21	6.39772e-11	6.82787e-14	6.86409e-09	7.5679e-12	High	High	65.83	33.07	5.83818e-06	0.0104799	High	4.59648	High	147.959	1.44631e-12	1.5999e-15	High	54.48	7.85975e-05	0
	EFYLFPTVFDENESLLLDDNIK	3	1	1	57619174		2661.3	1.75982e+06	0	0	0	8.557e-07	High		3.73714		High		129.683		2.95923e-10	1.07569e-13			High		47.35		0.00102347											0
	KAVYLQYTDENFR	28	1	1	57619174		1646.82	3.52487e+07	2.78949e+07	971328	0	8.87e-06	High	High	3.73166	4.20742	High	High	147.801	186.377	4.40695e-12	1.65924e-15	6.48736e-16	2.30293e-19	High	High	48.09	56.87	0.000655884	8.40859e-05	High	4.17365	High	173.64	1.18383e-14	4.32527e-18	High	60.96	3.26283e-05	1
	TESSTVTPTAPGETR	29	1	1	57619174		1533.74	2.32115e+08	2.62929e+08	1.32521e+07	0	0.0002617	High	High	3.70441	3.88686	High	High	130.905	168.251	8.76093e-11	8.11949e-14	1.56181e-14	1.49599e-17	High	High	53.17	55.08	0.000144343	8.77038e-05	High	3.73652	High	115.152	3.1149e-09	3.05382e-12	High	50.89	0.000256224	0
	VDKANEEFMESNK	9	1	1	57619174	M9(Oxidation)	1556.69	6.00122e+06	1.11265e+07	354992	0	0.0005559	High	High	3.6969	3.26811	High		116.448		2.14778e-09	2.26559e-12									High	3.85424	High	148.446	1.42302e-12	1.43017e-15	High	49.88	0.000210743	1
	GPEEEHLGILGPVIAAEVGDTIR	14	1	1	57619174		2372.25	1.93397e+08	1.01584e+08	2.85626e+07	0	0.001313	High	High	3.64049	3.8819	High	High	108.608	111.119	2.26668e-08	1.37792e-11	1.24186e-08	7.7278e-12		High		37.09		0.00720174	High	3.91078	High	152.134	9.83133e-13	6.11781e-16	High	43.49	0.00164982	0
	AGLQAFFWVQDCK	20	1	1	57619174	C12(Carbamidomethyl)	1569.75	9.47186e+06	7.56763e+06	665793	0	2.134e-05	High	High	3.60375	3.18167	High	High	137.774	128.215	1.43732e-11	1.66936e-14	1.12375e-10	1.50839e-13	High	High	72.84	43.53	1.62759e-06	0.0013397	High	3.38925	High	150.779	6.22704e-13	8.35844e-16	High	59.53	3.36517e-05	0
	HYYIGIIETAWNYASDHAEKK	3	1	1	57619174		2509.21	2.04274e+07	1.49292e+06	0	0	0.003516	High		3.60012		High		95.0729		9.83568e-07	3.1096e-10											High	91.4184	2.39857e-06	7.21375e-10				1
	KLISVDTEHSNIYLQNGPNR	16	1	1	57619174	N16(Deamidated)	2299.17	2.10677e+06	4.23284e+06	6.71688e+06	0	4.68e-06	High	High	3.58815	4.14403	High	High	101.447	153.185	1.58725e-07	7.16591e-11	1.16658e-12	4.8027e-16		High		46.62		0.000886328	High	4.25671	High	160.26	2.28873e-13	9.41864e-17	High	37.72	0.00688009	1
	MYSVNGYAFGSLPGLSMCAEDR	11	1	1	57619174	M1(Oxidation); M17(Oxidation); C18(Carbamidomethyl)	2457.05	7185120	4.4467e+06	0	0	1.346e-07	High		3.45002		High		91.5366		5.16681e-07	7.02012e-10			High		80.51		1.4983e-07		High	3.41825	High	97.3966	1.60442e-07	1.82113e-10	High	52.61	9.18364e-05	0
	SEDLYLYLGER	23	1	1	57619174		1357.66	4.32246e+07	4.21797e+07	141268	0	2.48e-07	High	High	3.36154	2.70247	High	High	145.418	112.705	1.21764e-12	2.87179e-15	2.38171e-09	5.36422e-12	High	High	53.49	37.28	9.96162e-05	0.00456446	High	3.57994	High	178.814	5.72963e-16	1.31413e-18	High	58.69	3.02864e-05	0
	SGAGMGDSPCIPWVYYSTVDR	2	1	1	57619174	C10(Carbamidomethyl)	2318.02	5.23287e+06	0	0	0	8.775e-05	High		3.35122		High		122.196		8.49794e-10	6.03119e-13																		0
	DIASGLIGPLIHCK	22	1	1	57619174	C13(Carbamidomethyl)	1493.81	7.14941e+07	6.20747e+07	2.13916e+06	0	3.489e-06	High	High	3.31072	3.19265	High	High	147.994	130.038	4.26966e-13	1.58723e-15	2.8748e-11	9.9131e-14	High	High	74.49	51.06	6.63252e-07	0.000150027	High	3.56998	High	145.255	1.04672e-12	2.9821e-15	High	66.43	4.39094e-06	0
	DIFTGLIGPMK	12	1	1	57619174	M10(Oxidation)	1207.64	2.90266e+07	3.73483e+07	0	0	0.0001442	High		3.18309		High		138.134		1.16338e-11	1.53683e-14			High		50.26		0.000230763		High	2.72739	High	108.283	6.90446e-09	1.48483e-11	High	50.28	0.000253611	0
	GEEEHLGILGPQLHADVGDK	2	1	1	57619174		2114.05	1.27224e+06	0	0	0	8.317e-05	High		3.1818		High		102.796		7.71628e-08	5.25274e-11																		0
	GTFTYEWTVPK	13	1	1	57619174		1328.65	1.37098e+08	1.04467e+08	3.7024e+06	0	0.0006631	High	High	3.03611	3.49171	High	High	100.039	99.6311	4.10317e-08	9.91103e-11	4.12598e-08	1.08865e-10		High		31.21		0.0179369	High	3.35223	High	126.52	7.88928e-11	2.22861e-13	High	48.62	0.000325648	0
	VQPGEQCLYILHANPEQGPGEEDSNCVTR	6	1	1	57619174	C7(Carbamidomethyl); C26(Carbamidomethyl)	3297.49	1.8412e+07	9.07682e+06	0	0	9.24e-07	High		3.00725		High		130.128		3.21415e-10	9.71041e-14			High		47.51		0.000699918		High	3.11934	High	116.71	7.28091e-09	2.13329e-12	High	32.4	0.0230176	0
	NNEGTYYSPTGSGPPPSGSHVAPK	13	1	1	57619174		2401.11	3.50916e+07	4.51193e+07	1.24709e+06	0	3.631e-05	High		2.99762		High		95.5197		5.94515e-07	2.80564e-10			High	High	48.66	33.8	0.000510542	0.0156743	High	4.29419	High	96.0137	4.9904e-07	2.50396e-10	High	46.15	0.000928178	0
	TVIEKPVWLGFLGPIIK	34	1	1	57619174		1910.15	1.32219e+08	7.84995e+07	4.44776e+06	0	3.428e-06	High	High	2.98024	3.25369	High	High	125.775	116.436	4.2329e-12	2.64556e-13	3.63519e-11	2.27199e-12	High	High	35.45	35.65	0.000427653	0.000408405	High	5.06085	High	172.668	1.29828e-16	5.40949e-18	High	52.8	7.87211e-06	0
	IYHSHIDAPK	7	1	1	57619174		1180.61	66510306	4.54913e+07	1.30696e+06	0	0.0006745	High	High	2.75098	2.57267		High		81.6005			3.43111e-06	6.91756e-09	High	High	40.68	39.57	0.00240701	0.00321287	High	2.68683					High	49.06	0.000367529	0
	GIYTSDVFDLFPGTYQTLEMTPK	1	1	1	57619174		2623.26	388310	0	0	0	0.009434	High		2.69374																									0
	QFTDSTFQVPVER	17	1	1	57619174		1553.76	2.98475e+08	7.76347e+07	3.37594e+06	0	0.0001449	High	High	2.66209	3.58539		High		121.979			8.21761e-10	6.34075e-13	High	High	36.53	53.84	0.00703678	0.000137132	High	3.15142	High	95.0973	3.91162e-07	3.09219e-10	High	50.36	0.000305589	0
	AAHPLSIEPIGVR	12	1	1	57619174		1359.77	1.84278e+08	1.52048e+08	1.30543e+07	0	8.317e-05	High	High	2.64824	2.59491	High	High	120.565	122.01	1.52762e-10	8.77945e-13	1.09531e-10	6.2949e-13	High	High	45.79	35.43	0.000438949	0.0048691			High	90.6631	1.51938e-07	8.58404e-10	High	30.23	0.0184467	0
	TYSDHPEKVDK	6	1	1	57619174		1318.63	9.00943e+06	5e+06	0	0	0.000615	High		2.61511		High		98.2803		1.62254e-07	1.48584e-10			High		29.66		0.0291987		High	3.14645	High	103.254	5.35156e-08	4.72752e-11	High	36.75	0.00578039	1
	EYTDASFSNQK	15	1	1	57619174		1289.56	1.23158e+08	1.5321e+08	4.40567e+06	0	2.302e-05	High	High	2.59337	2.89804	High	High	90.1155	99.9802	1.23861e-06	9.73753e-10	1.26677e-07	1.00458e-10	High	High	48.86	47.19	0.00015667	0.000215813	High	3.13703	High	89.7612	1.35658e-06	1.05653e-09	High	48.11	0.000186203	0
	SSSEDNIHGK	3	1	1	57619174		1073.49	1.70829e+07	0	0	0	0.0001708	High		2.56902		High		80.7351		1.9081e-06	8.44293e-09			High		42.25		0.000747556											0
	DIFTGLIGPMK	9	1	1	57619174		1191.64	6.13102e+06	2.30093e+06	0	0	3.556e-05					High		123.216		4.09639e-10	4.76879e-13			High		30.56		0.0232941		High	2.82229	High	134.005	3.41572e-11	3.9764e-14	High	36.11	0.00649002	0
	NMATRPYSIHAHGVK	10	1	1	57619174	M2(Oxidation)	1697.85	1.56895e+07	5.10068e+07	2.20452e+06	0	6.672e-06		High		3.02957	High	High	93.0147	117.44	3.61631e-07	4.9949e-10	1.78326e-09	1.8031e-12		High		35.3		0.0100784	High	3.00693	High	116.988	1.80656e-09	2.00062e-12	High	47.08	0.000731628	0
	ELHHLQEQNLSNAFLDKEEFYIGSK	5	1	1	57619174		2989.47	6.14567e+06	1.06979e+07	1.34549e+06	0	4.833e-05					High	High	86.3374	85.578	1.08931e-05	2.3241e-09	1.27392e-05	2.7682e-09									High	115.443	1.34928e-08	2.85561e-12				1
	MFTTAPDQVDK	4	1	1	57619174	M1(Oxidation)	1268.58	2.94692e+06	14981005	0	0	0.0004147					High		83.3461		1.95764e-06	4.62799e-09											High	87.7886	8.53596e-07	1.66393e-09	High	31.48	0.0132997	0
	NFASRPYTFHAHGLTYYK	3	1	1	57619174		2173.06	0	6.47364e+06	0	0	1.09e-06																			High	4.92889	High	103.316	8.50086e-08	4.66056e-11	High	31.12	0.0377454	0
	LKNVDKEFYLFPTVFDENESLLLDDNIK	5	1	1	57619174		3358.72	0	1.65512e+06	0	0	0.002189																			High	4.52497	High	101.528	2.27561e-07	7.03433e-11				2
	APGSASEAFFEQGPTR	3	1	1	57619174	Q12(Deamidated)	1652.76	0	2.3121e+06	0	0	3.793e-08																			High	3.83159	High	122.624	5.75426e-10	5.46463e-13	High	53.55	0.000119445	0
	TYSDHPEKVDKANEEFMESNK	2	1	1	57619174	M17(Oxidation)	2514.11	0	1.65919e+06	0	0	0.004609																			High	3.57372	High	110.169	1.21197e-08	9.61885e-12				2
	AETGDKVYVHLK	10	1	1	57619174		1359.73	0	1.70848e+07	4.54032e+06	0	6.017e-05		High		3.07235		High		117.265			1.19397e-09	1.87732e-12		High		45.18		0.000870727	High	3.34432	High	108.591	8.74239e-09	1.38329e-11	High	41.3	0.00195706	1
	MYSVNGYAFGSLPGLSMCAEDR	4	1	1	57619174	M1(Oxidation); N5(Deamidated); M17(Oxidation); C18(Carbamidomethyl)	2458.04	0	2.42272e+06	2.14241e+06	0	0.001699		High		3.18858															High	3.20584	High	83.3347	2.44996e-06	4.64008e-09	High	30.37	0.0119383	0
	AGLQAFFWVQDCKK	4	1	1	57619174	C12(Carbamidomethyl)	1697.85	0	3.40911e+06	0	0	0.001338																			High	2.9961	High	97.8078	1.73778e-07	1.65661e-10	High	42.42	0.00209071	1
	EVGPTYKDPVCLAK	3	1	1	57619174	C11(Carbamidomethyl)	1576.8	0	2.9226e+07	0	0	0.0009204																			High	2.88277	High	91.5477	7.03706e-07	7.00205e-10	High	33.18	0.0180796	1
	YTVSQCGQR	5	1	1	57619174	C6(Carbamidomethyl)	1098.5	0	2.52877e+07	1.59866e+06	0	0.001086		High		2.52807										High		43.96		0.000777465	High	2.72648	High	82.7993	6.89176e-06	5.24886e-09	High	41.29	0.00130771	0
	TYIWKIPER	2	1	1	57619174		1205.67	0	375609	0	0	0.002278																			High	2.58715	High	92.8587	1.75005e-07	5.17765e-10				1
	ANEEFMESNK	7	1	1	57619174	M6(Oxidation)	1214.5	0	2.32184e+07	1.6991e+06	0	0.0009782		High		3.08548		High		91.2879			4.53458e-08	7.43373e-10		High		47.92		0.000104126	High	2.52729					High	49.87	6.64599e-05	0
	GEEEHLGILGPQLHADVGDKVNIIFK	1	1	1	57619174		2828.5	0	739948	0	0	5.661e-05																									High	30.52	0.0221345	1
	DTANLFPQTSLSLFMQPDTAGTFDVECLTTDHYTGGMK	3	1	1	57619174	M15(Oxidation); C27(Carbamidomethyl); M37(Oxidation)	4241.9	0	0	3.20145e+06	0	3.509e-07		High		2.92316		High		125.912			1.40226e-09	2.56355e-13		High		121.9		2.38569e-11										0
	ENEDFQESNK	2	1	1	57619174		1239.51	0	0	2.59252e+06	0	0.01046		High		2.64498										High		31.16		0.00585681										0
	EYTDASFSNQKER	1	1	1	57619174		1574.71	0	0	1.47182e+06	0	0.02814		High		2.50836																								1
	ELHHLQEQNLSNAFLDK	1	1	1	57619174		2036.02	0	0	3.65348e+06	0	0.00288						High		90.0346			2.15573e-06	9.92053e-10																0
	KDSLDEEKEK	1	1	1	57619174		1220.6	1.83619e+06	0	0	0.004	0.01205					High		88.4683		1.24929e-06	1.42288e-09																		2
57526341	cathelicidin-1 precursor [Ovis aries]	64.52	2	3	11	153	1.5699e+08	1.05607e+08	8.10746e+07	33.5795	39.35	6	11	1284.12	38.71	5	10	212.766	31.61	3	11	53.6012	50.97	6	20	2276.58	60.65	8	19	406.43	44.52	5	17	70.5258	59.35	10	26	2735.37	64.52	10	21	497.076	64.52	9	18	155	17.637	7.59131
	Sequence	# PSMs	# Proteins	# Protein Groups	Protein Group Accessions	Modifications	MH+ [Da]	A7: Area	B7: Area	C7: Area	q-Value	PEP	A2	C2	XCorr A2	XCorr C2	A4	C4	Amanda Score A4	Amanda Score C4	E-Value A4	P-Value A4	E-Value C4	P-Value C4	A5	C5	IonScore A5	IonScore C5	Exp Value A5	Exp Value C5	B2	XCorr B2	B4	Amanda Score B4	E-Value B4	P-Value B4	B5	IonScore B5	Exp Value B5	# Missed Cleavages
	GNFDITCNNHQSIR	38	2	2	57526341;426249611	C7(Carbamidomethyl); N9(Deamidated)	1676.75	1.04587e+08	7.57542e+07	4.18995e+07	0	9.914e-06	High	High	4.47827	4.53143	High	High	203.341	165.417	2.48812e-18	4.63336e-21	1.7437e-14	2.87264e-17	High	High	68.09	78.97	2.84863e-06	2.32614e-07	High	4.2106	High	165.532	1.54999e-14	2.79781e-17	High	61.04	1.52293e-05	0
	AVDQLNEQSSEPNIYR	30	2	1	57526341		1862.89	2.57391e+08	1.76034e+08	1.51564e+08	0	1.436e-06	High	High	4.0942	4.19114	High	High	184.92	189.508	4.49007e-16	3.22099e-19	1.71118e-16	1.11988e-19	High	High	61.03	67.8	3.32899e-05	7.2275e-06	High	4.51372	High	162.091	1.01823e-13	6.17857e-17	High	67.48	7.47645e-06	0
	LLELDQPPQDDEDPDSPKR	27	1	1	57526341		2207.05	1.08991e+08	6.50332e+07	4.976e+07	0	2.917e-05	High	High	3.84928	5.05938	High	High	161.003	192.995	1.63209e-13	7.93818e-17	1.06084e-16	5.01817e-20	High	High	44.61	87.98	0.00156019	7.06941e-08	High	3.04429	High	145.937	5.3062e-12	2.54861e-15	High	39.28	0.0051521	1
	RCEGTVTLDQVR	14	2	2	57526341;426249611	C2(Carbamidomethyl)	1433.72	2.27334e+07	1.31431e+07	8.70627e+06	0	0.0003043	High	High	3.3924	3.32286		High		137.674			1.91335e-11	1.70835e-14		High		49.98		0.000446552	High	3.05941	High	113.32	5.27086e-09	4.65624e-12	High	48.32	0.000607329	1
	LLELDQPPQDDEDPDSPK	7	1	1	57526341		2050.94	8.66808e+06	5.74304e+06	5.14062e+06	0	8.317e-05	High	High	3.36284	3.64658	High	High	107.768	100.969	2.10311e-08	1.67179e-11	8.57586e-08	7.99987e-11		High		39.81		0.00337967	High	3.65035	High	106.775	2.40163e-08	2.10116e-11				0
	CEGTVTLDQVR	5	2	2	57526341;426249611	C1(Carbamidomethyl)	1277.61	6.38086e+06	0	3.26904e+06	0	0.003609	High	High	2.69854	3.32515	High	High	81.5551	110.064	6.15842e-06	6.99026e-09	8.96717e-09	9.85403e-12		High		31.67		0.0216825										0
	AVDQLNEQSSEPNIYR	9	2	1	57526341	N6(Deamidated)	1863.87	0	766022	3.96164e+06	0	5.793e-05		High		4.24882		High		206.803			3.41175e-18	2.08797e-21		High		72.18		2.40926e-06	High	4.01473	High	162.897	6.68235e-14	5.13237e-17	High	53.43	0.000175221	0
	GNFDITCNNHQSIR	3	2	2	57526341;426249611	C7(Carbamidomethyl)	1675.76	0	750332	0	0	1.325e-06																			High	3.58156	High	117.1	1.15237e-09	1.94986e-12	High	60.91	2.00307e-05	0
	TTQQPPEQCDFKENGLLK	4	2	2	57526341;426249611	C9(Carbamidomethyl)	2133.03	0	1.44432e+06	2.098e+06	0	0.006907		High		3.15006		High		110.681			1.41311e-08	8.54876e-12		High		38.59		0.0064405	High	2.50267								1
	VKETVCPR	8	12	3	57526341;426249611;426249609	C6(Carbamidomethyl)	988.523	0	2.16861e+07	1.1817e+07	0	0.0007258						High		120.806			1.88207e-09	8.30569e-13		High		46.6		0.0008401			High	121.628	3.31985e-10	6.87339e-13	High	51.68	0.000263191	1
	TTQQPPEQCDFK	3	2	2	57526341;426249611	C9(Carbamidomethyl)	1478.66	0	6.94691e+06	6.05556e+06	0	0.002556		High		2.70016		High		81.4348			3.12616e-06	7.18658e-09									High	83.5828	1.68288e-06	4.38249e-09				0
	ITKQPWAPPQAAR	4	2	2	57526341;426249611		1463.81	0	1.83297e+07	5.90229e+06	0	0.01105		High		2.86064		High		94.9188			1.29522e-07	3.22195e-10		High		33.47		0.0073539			High	82.2362	2.4679e-06	5.97553e-09				1
	TTQQPPEQCDFKENGLLKR	1	2	2	57526341;426249611	C9(Carbamidomethyl)	2289.13	0	0	895119	0	0.009991		High		2.99257																								2
426224839	PREDICTED: protein OS-9 isoform 5 [Ovis aries]	64.48	5	1	26	244	9.3123e+07	9.32606e+07	1.49339e+07	97.5665	52.41	18	27	3191.67	46.55	17	27	559.498	47.24	16	24	185.287	58.1	21	52	5464.15	48.1	18	47	864.439	46.21	18	40	37.0539	24.83	8	10	1115.15	27.76	9	10	217.057	21.03	7	7	580	65.7789	4.729
	Sequence	# PSMs	# Proteins	# Protein Groups	Protein Group Accessions	Modifications	MH+ [Da]	A7: Area	B7: Area	C7: Area	q-Value	PEP	A2	C2	XCorr A2	XCorr C2	A4	C4	Amanda Score A4	Amanda Score C4	E-Value A4	P-Value A4	E-Value C4	P-Value C4	A5	C5	IonScore A5	IonScore C5	Exp Value A5	Exp Value C5	B2	XCorr B2	B4	Amanda Score B4	E-Value B4	P-Value B4	B5	IonScore B5	Exp Value B5	# Missed Cleavages
	EKGDPEQQNEVEEEEDDEDEDEDEDER	9	7	2	426224839;426224831		3280.22	1.58912e+07	3.25256e+07	3.1248e+07	0	4.844e-05	High	High	7.10422	7.54597	High	High	253.973	246.49	7.29149e-24	4.00631e-26	4.08424e-23	2.24409e-25	High	High	81.02	85.69	1.50229e-08	5.80014e-09	High	6.15898	High	243.322	8.47067e-23	4.65421e-25	High	68.64	2.59868e-07	1
	FLCDEGAGISGDYIDRVDEPLSCSYVLTIR	6	6	2	426224839;426224831	C3(Carbamidomethyl); C23(Carbamidomethyl)	3420.61	2.01377e+07	9.03969e+06	0	0	6.14e-07	High		5.47616		High		171.537		3.24599e-14	7.01988e-18			High		69.68		5.95823e-06		High	5.68814	High	154.359	1.76242e-12	3.66483e-16	High	47.41	0.00102577	1
	FLCDEGAGISGDYIDR	9	6	2	426224839;426224831	C3(Carbamidomethyl)	1787.79	11683235	8.04777e+06	0	0	2.371e-07	High		4.63593		High		165.259		2.4448e-13	2.97892e-17			High		59.52		2.71398e-05		High	4.5157	High	192.705	4.33645e-16	5.36424e-20	High	73.39	1.09038e-06	0
	GKPNTGQEQPGDSATEVPFREPEVK	18	7	2	426224839;426224831		2697.31	1.04632e+08	1.10531e+08	0	0	0.002217	High		4.581		High		137.261		2.64141e-10	1.87894e-14			High		37.73		0.0141249		High	4.35201	High	129.748	1.49822e-09	1.05979e-13	High	30.74	0.0702498	1
	EETQAEEQEPNLEAIDPPPTSPDDFQNNVQVK	12	7	2	426224839;426224831		3608.65	8.73736e+07	2.15621e+07	0	0	5.709e-06	High		4.4487		High		149.238		6.81755e-12	1.19188e-15			High		61.91		3.53327e-05		High	4.85945	High	148.666	7.0677e-12	1.35943e-15	High	58.95	6.94059e-05	0
	LCPHPLLRPPPSAAPQAILCHPALQPEEYMAYIQR	3	7	2	426224839;426224831	C2(Carbamidomethyl); C20(Carbamidomethyl); M30(Oxidation)	4051.05	2.15885e+07	1.24809e+07	0	0	0.0001811	High		4.19663										High		31.13		0.0302194		High	3.57929								0
	RQDPDPPVWSETKPGVVPPK	10	7	2	426224839;426224831		2229.17	2.70192e+07	2.0245e+07	5.43697e+06	0	2.053e-05	High	High	3.87613	2.96029	High		128.467		3.05466e-10	1.42342e-13			High		46.01		0.000823257		High	3.35215	High	148.27	3.24517e-12	1.48929e-15	High	43.01	0.00167262	1
	YGIEILPLPVMGGQSQASDVVIVSSK	19	6	2	426224839;426224831	M11(Oxidation)	2703.43	3.04115e+07	1.30285e+07	1.31926e+06	0	1.643e-05	High	High	3.82714	3.59162	High	High	116.313	84.6216	2.65713e-09	2.33696e-12	4.03673e-06	3.4502e-09	High	High	41.48	34.24	0.00220476	0.0115083	High	4.46156	High	134.86	3.19046e-11	3.26557e-14	High	49.29	0.000350927	0
	RVWGSPGGEGTGDLDEFDF	5	7	2	426224839;426224831		2040.9	3.69363e+06	817373	0	0	7.476e-05	High		3.49685		High		83.085		3.78926e-06	4.91473e-09									High	3.87386								1
	KGKPNTGQEQPGDSATEVPFREPEVK	19	7	2	426224839;426224831		2825.41	6.05519e+07	4.64683e+07	5.43769e+06	0	0.0001359	High		3.38		High	High	105.554	91.9644	6.51124e-08	2.78377e-11	1.54714e-06	6.36158e-10	High		31.03		0.0397585		High	5.22438	High	123.448	1.12742e-09	4.52054e-13	High	30.65	0.0421026	2
	EREEEAPAYQGPGIPELLSPMK	8	6	2	426224839;426224831	M21(Oxidation)	2457.2	8.68217e+07	6.02835e+07	0	0	8.317e-05	High		3.27883		High		131.288		2.90254e-10	7.43288e-14			High		38.61		0.00720969		High	3.01252	High	129.871	4.00514e-10	1.03013e-13	High	44.09	0.00203745	1
	IVRPGTEGTEEDAR	18	7	2	426224839;426224831		1529.75	2.18913e+07	2.98791e+07	0	0	7.12e-06	High		3.18908		High		102.966		4.26819e-08	5.05111e-11			High		32.65		0.016379		High	3.68333	High	119.112	1.13738e-09	1.22695e-12	High	34.94	0.00928215	0
	ELENIIQETEK	10	4	2	426224839;426224831		1345.69	4.59191e+07	6.96958e+07	4.14901e+06	0	9.804e-05	High		3.17588		High	High	128.277	125.243	1.38129e-10	1.48686e-13	2.77776e-10	2.99005e-13	High	High	48.67	51.15	0.000504613	0.000285075	High	2.96806	High	120.6	6.34106e-10	8.71024e-13	High	54.8	0.000120697	0
	AMLALTSTLNK	11	7	2	426224839;426224831		1162.65	2.55369e+07	7.05611e+06	0	0	0.001467	High		3.1383		High		168.741		4.8771e-15	1.33619e-17			High		56.93		3.46734e-05		High	3.29247	High	148.137	5.55867e-13	1.53554e-15	High	60.78	1.43306e-05	0
	EREEEAPAYQGPGIPELLSPMK	2	6	2	426224839;426224831		2441.2	2.22165e+07	3.81426e+06	0	0	0.002066	High		2.97256																High	2.96756								1
	AMLALTSTLNK	13	7	2	426224839;426224831	M2(Oxidation)	1178.64	8.73637e+07	9.95546e+07	0	0	1.308e-05	High		2.95424		High		80.3582		3.95954e-06	9.20824e-09			High		52.58		0.000111796		High	3.28691	High	94.4996	1.4939e-07	3.54845e-10	High	42.98	0.00103469	0
	LPAGAIHFQR	15	6	2	426224839;426224831		1109.62	4.94001e+07	4.18273e+07	7.18422e+06	0	0.0001268	High	High	2.94412	2.96193		High		89.0182			2.95865e-07	1.25366e-09	High	High	49.97	63.87	0.000147515	5.98898e-06	High	3.24258	High	92.9294	1.21747e-07	5.09404e-10	High	66.44	3.15511e-06	0
	ELENIIQETEKELDPDGLKK	3	4	2	426224839;426224831		2341.21	3.88462e+07	7.99062e+06	0	0	0.002292	High		2.9102		High		85.3866		5.50817e-06	2.89295e-09									High	2.93311								2
	VDEPLSCSYVLTIR	8	7	2	426224839;426224831	C7(Carbamidomethyl)	1651.84	8.20606e+06	5.45424e+06	0	0	0.0001811	High		2.74619		High		110.223		2.40702e-08	9.4989e-12			High		38.16		0.00575129		High	3.23016	High	126.111	5.89339e-10	2.44844e-13	High	51.48	0.000269194	0
	MLHEPEEQPQER	11	7	2	426224839;426224831	M1(Oxidation)	1538.69	3.69425e+07	2.01462e+07	2.15418e+06	0	0.001863	High	High	2.51777	2.91963	High	High	85.3377	92.313	2.17966e-06	2.92572e-09	5.24851e-07	5.87082e-10							High	2.76719	High	107.918	1.3517e-08	1.61493e-11				0
	ELEGILLPSDR	2	7	2	426224839;426224831		1241.67	4.55025e+07	3.96936e+06	0	0	0.00018					High		90.7041		2.602e-07	8.50325e-10											High	84.3929	9.89178e-07	3.63668e-09				0
	MLHEPEEQPQER	5	7	2	426224839;426224831		1522.7	2.50424e+06	5.01575e+06	925848	0	0.001458		High		2.60287	High	High	81.0178	82.7357	5.37144e-06	7.9108e-09	3.6592e-06	5.32634e-09							High	3.12484	High	95.8377	2.25549e-07	2.60751e-10				0
	LIEELKGGTR	6	7	2	426224839;426224831		1115.64	7.47575e+06	1.28259e+07	6.36962e+06	0	0.0009236													High	High	44.98	40.24	0.000778334	0.00231828	High	2.74561					High	43.3	0.00114595	1
	EIFFNILVQGAEEAQK	10	7	2	426224839;426224831		1835.95	0	1.43919e+06	462007	0	0.0001014		High		3.67095		High		87.9563			1.82183e-06	1.6009e-09							High	4.80956	High	132.679	6.20547e-11	5.39606e-14	High	40.52	0.0031361	0
	EREEEAPAYQGPGIPELLSPMKDAPCLLK	1	6	2	426224839;426224831	M21(Oxidation); C26(Carbamidomethyl)	3254.61	0	1.08029e+07	0	0	0.002471																			High	3.3857								2
	KPPPPPQPTGK	2	5	1	426224839		1143.65	0	3.15744e+06	0	0	0.001553																					High	80.7994	7.99442e-06	8.31885e-09	High	36.79	0.00521434	0
	EIFFNILVQGAEEAQKER	4	7	2	426224839;426224831		2121.1	0	4.50505e+06	405812	0	0.01538														High		38.98		0.00528027							High	34.79	0.01384	1
	TKDWWTYEFCYGR	2	6	2	426224839;426224831	C10(Carbamidomethyl)	1811.78	0	0	5.83398e+06	0	0.0003346		High		3.97927		High		131.717			4.21554e-11	6.73409e-14																1
	EEEAPAYQGPGIPELLSPMK	3	6	2	426224839;426224831	M19(Oxidation)	2172.05	0	0	3.7631e+06	0	0.003665		High		3.57123		High		83.093			9.32562e-06	4.90564e-09		High		32.83		0.0238707										0
426218284	PREDICTED: serotransferrin [Ovis aries]	63.21	3	34	36	205	6.99814e+07	1.01009e+08	2.52965e+06	78.4765	35.09	20	23	2437.27	32.24	16	20	517.088	32.1	18	20	156.674	49.29	24	45	5003.54	41.48	22	43	994.069	40.91	24	41	9.53603	6.25	3	3	528.462	9.09	5	5	105.928	7.95	5	5	704	77.2905	6.81494
	Sequence	# PSMs	# Proteins	# Protein Groups	Protein Group Accessions	Modifications	MH+ [Da]	A7: Area	B7: Area	C7: Area	q-Value	PEP	A2	C2	XCorr A2	XCorr C2	A4	C4	Amanda Score A4	Amanda Score C4	E-Value A4	P-Value A4	E-Value C4	P-Value C4	A5	C5	IonScore A5	IonScore C5	Exp Value A5	Exp Value C5	B2	XCorr B2	B4	Amanda Score B4	E-Value B4	P-Value B4	B5	IonScore B5	Exp Value B5	# Missed Cleavages
	AAASFFSASCVPCADQSSFPK	10	1	1	426218284	C10(Carbamidomethyl); C13(Carbamidomethyl)	2234.99	3.60753e+07	2.55099e+07	0	0	1.963e-06	High		5.06166		High		187.657		1.78051e-16	1.71533e-19			High		110.78		1.81744e-10		High	4.78294	High	165.918	2.63159e-14	2.55992e-17	High	79.72	2.19186e-07	0
	AVTDCTSNFCLFQSTSK	14	1	1	426218284	C5(Carbamidomethyl); C10(Carbamidomethyl)	1965.87	3.40716e+07	2.67253e+07	0	0	1.87e-09	High		4.68754		High		205.324		2.84365e-18	2.93462e-21			High		85.06		6.69002e-08		High	4.78575	High	153.525	4.75155e-13	4.4407e-16	High	68.36	3.18751e-06	0
	GEADAMSLDGGYLYIAGK	9	1	1	426218284	M6(Oxidation)	1846.85	1.21867e+07	1.29181e+07	0	0	4.631e-07	High		4.65011		High		131.471		6.52821e-11	7.12686e-14			High		51.92		0.000179631		High	4.69559	High	112.988	4.60382e-09	5.02601e-12	High	43.97	0.00111842	0
	FDEYFSAGCAPGSQR	9	2	1	426218284	C9(Carbamidomethyl)	1691.71	2.24163e+07	1.31476e+07	0	0	5.398e-07	High		4.51962		High		181.673		1.79581e-16	6.8023e-19			High		69.32		1.07594e-06		High	4.1889	High	152.302	1.50081e-13	5.88553e-16	High	56.84	2.00804e-05	0
	HSTVFDNLPNPDDRKDYELLCGDNTR	2	1	1	426218284	C21(Carbamidomethyl)	3091.42	2.37776e+07	0	0	0	8.317e-05	High		3.88006		High		97.4609		5.26285e-07	1.79436e-10																		2
	KTYDSYLGDDYVR	13	1	1	426218284		1594.74	1.65824e+07	1.44972e+07	0	0	1.35e-05	High		3.69936		High		132.29		5.54181e-11	5.90183e-14			High		67.5		5.00586e-06		High	3.91672	High	137.393	1.37786e-11	1.82257e-14	High	80.56	2.48324e-07	1
	TVGGKEDVIWELLNHAQEHFGK	6	1	1	426218284		2507.27	4.44919e+07	1.69622e+07	0	0	4.016e-07	High		3.4685		High		92.3331		1.4358e-06	5.84373e-10			High		32.32		0.0264641		High	3.22803	High	82.9381	1.24909e-05	5.0838e-09	High	35.79	0.011903	1
	DYELLCGDNTR	6	1	1	426218284	C6(Carbamidomethyl)	1355.59	5.72197e+06	8.81986e+06	0	0	6.14e-06	High		3.39453		High		161.447		3.75526e-14	7.16653e-17			High		58.08		1.93718e-05		High	3.0885	High	130.58	3.67468e-11	8.74925e-14	High	40.67	0.00105844	0
	GDVAFVKDQTVK	8	1	1	426218284		1306.7	8.42977e+06	8.59814e+06	0	0	0.0001931	High		3.36277										High		35.13		0.00879275		High	3.41966	High	113.769	2.63681e-09	4.19874e-12	High	55.73	7.9121e-05	1
	IVKGEADAMSLDGGYLYIAGK	4	1	1	426218284	M9(Oxidation)	2187.1	9.00942e+06	6.44289e+06	0	0	7.253e-05	High		3.3006																High	5.20597	High	89.8384	1.78935e-06	1.03791e-09	High	48.29	0.000621916	1
	TAGWNIPMGLLYSK	2	1	1	426218284	M8(Oxidation)	1566.8	3.48188e+07	2.02137e+07	0	0	0.002224	High		3.29957																High	2.60933								0
	IFENGPFVSCVK	7	1	1	426218284	C10(Carbamidomethyl)	1396.69	46708004	2.76532e+07	0	0	7.788e-05	High		3.2138		High		100.416		9.79598e-08	9.08718e-11			High		43.02		0.00163135		High	2.94667	High	97.1009	1.8929e-07	1.94943e-10	High	35.59	0.00865441	0
	KGTDFNLNELK	13	1	1	426218284		1278.67	2.19702e+07	1.68082e+07	0	0	0.002375	High		3.16894		High		97.578		1.46192e-07	1.74662e-10			High		33.99		0.0135868		High	3.32389	High	86.9485	1.56477e-06	2.01906e-09	High	34.01	0.0135244	1
	HSTVFDNLPNPDDRK	4	1	1	426218284		1754.85	1.7974e+07	1.66826e+07	0	0	0.002162	High		3.06712																High	3.04668	High	93.669	8.84616e-07	4.29634e-10				1
	TYDSYLGDDYVR	12	1	1	426218284		1466.64	3.25486e+07	2.44856e+07	0	0	0.0002186	High		3.0615		High		106.048		2.09404e-08	2.48403e-11			High		43.15		0.000948978		High	3.43632	High	135.924	2.27518e-11	2.55639e-14	High	51.68	0.000132445	0
	DNPQTHYYAVAVVK	13	2	1	426218284		1604.81	3.37834e+07	2.03961e+07	2.81386e+06	0	2.331e-05	High	High	3.05336	3.0844	High	High	114.472	118.565	4.69255e-09	3.5712e-12	1.86341e-09	1.39164e-12	High	High	45.92	40.58	0.000965866	0.00330306	High	3.18307	High	152.779	7.16751e-13	5.27411e-16	High	50.53	0.000333689	0
	IFENGPFVSCVK	3	1	1	426218284	N4(Deamidated); C10(Carbamidomethyl)	1397.68	7.17358e+06	0	0	0	0.001008	High		3.0013		High		88.4394		9.69727e-07	1.43239e-09			High		30.25		0.0265281											0
	ASDADLNWNNLK	9	1	1	426218284		1360.65	4.68714e+07	2.48193e+07	0	0	0.0005199	High		2.9265		High		135.895		1.80154e-11	2.57363e-14			High		37.21		0.00428693		High	3.23823	High	126.511	1.55425e-10	2.23311e-13	High	50.23	0.00021292	0
	DKPDNFQLFQSPHGK	13	1	1	426218284		1757.86	7.18878e+07	7.87983e+07	0	0	1.654e-07	High		2.89216																High	3.92897	High	171.642	8.03791e-15	6.85244e-18	High	60.31	3.37061e-05	0
	VPSHAVVAR	9	2	2	426218286;426218284		935.542	9.11849e+07	9.7555e+07	921262	0	0.0004437	High		2.53787										High	High	34.59	30.5	0.00321471	0.0083332	High	2.80067	High	110.494	1.5798e-09	8.92542e-12	High	58.02	1.45929e-05	0
	CLAEGSGDVAFVK	3	1	1	426218284	C1(Carbamidomethyl)	1352.65	2.70007e+07	0	0	0	1.974e-05	High		2.52912		High		118.123		8.45857e-10	1.54072e-12			High		56.19		6.87648e-05											0
	CGLVPVLAENYETEGTDCKDTPEK	1	1	1	426218284	C1(Carbamidomethyl); C18(Carbamidomethyl)	2725.23	1.635e+07	0	0	0	0.0003608					High		110.741		1.58503e-08	8.431e-12																		1
	GYLAVAVVK	5	1	1	426218284		919.56	3.28104e+07	3.68861e+07	0	0	0.0001489					High		98.3154		3.09515e-09	1.47388e-10			High		33.43		0.00120295				High	119.17	2.54229e-11	1.21062e-12	High	58.03	4.56455e-06	0
	LCQLCAGK	2	1	1	426218284	C2(Carbamidomethyl); C5(Carbamidomethyl)	949.459	1.7011e+07	2.30344e+07	0	0	0.00287													High		35.13		0.00701272								High	45.62	0.00062645	0
	YYGYTGAFR	5	5	2	254656113;426218284		1097.51	1.78836e+07	1.26674e+08	744778	0	0.002201						High		89.9501			3.0043e-07	1.01155e-09	High	High	33.03	29.96	0.0104774	0.0212448			High	95.247	6.96073e-08	2.98744e-10	High	37.34	0.00387453	0
	TKCDQWSGFSGGAIECETAENTEECIAK	3	1	1	426218284	C3(Carbamidomethyl); C16(Carbamidomethyl); C25(Carbamidomethyl)	3178.34	0	4.16166e+06	0	0	9.338e-12																			High	6.99045	High	145.751	2.11202e-12	2.65997e-15	High	72.68	6.77086e-07	1
	AISNNEADAVTLDGGLVYEAGLKPNNLKPVVAEFHGTK	2	1	1	426218284		3952.05	0	1.99876e+07	0	0	8.682e-05																			High	4.13708								0
	SVDDYHGCHLAK	3	1	1	426218284	C8(Carbamidomethyl)	1401.62	0	3.40826e+06	0	0	1.271e-05																			High	3.23414	High	95.4917	1.07021e-07	2.82378e-10	High	45.74	0.000341358	0
	LYKELPDPQESIQR	3	1	1	426218284		1715.9	0	9.19476e+06	0	0	1.213e-05																			High	2.91533	High	119.951	1.06404e-09	1.01145e-12				1
	APNHAVVSR	1	1	1	426218284		950.516	0	1.04128e+07	0	0	6.612e-05																									High	45.15	0.000471985	0
	GTDFNLNELK	1	1	1	426218284		1150.57	0	1.79668e+07	0	0	0.003235																									High	32.87	0.0146146	0
	KSVDDYHGCHLAK	3	1	1	426218284	C9(Carbamidomethyl)	1529.72	0	0	957240	0	0.005098		High		3.41644		High		127.611			1.11624e-10	1.73329e-13		High		60.36		2.09863e-05										1
	CACSNHEPYFGYAGAFK	2	1	1	426218284	C1(Carbamidomethyl); C3(Carbamidomethyl)	1978.82	0	0	2.01953e+06	0	0.001228		High		3.0352		High		82.9576			1.42215e-06	5.06102e-09																0
	ILKEQQANFGK	1	1	1	426218284		1275.71	0	1.14042e+06	0	0.001	0.004048																			High	3.11631								1
	LLEACTFHKP	1	1	1	426218284	C5(Carbamidomethyl)	1215.62	0	1.70509e+07	0	0.001	0.01122																			High	2.60348								0
	DSADGFLK	1	1	1	426218284		852.409	0	2.24474e+07	0	0.001	0.004183																									High	31.49	0.010147	0
	DYELLCGDNTRK	2	1	1	426218284	C6(Carbamidomethyl)	1483.69	0	0	2.75556e+06	0.001	0.03826						High		109.378			6.08091e-09	1.15387e-11		High		29.8		0.0252882										1
478694	Ig mu chain - sheep	62.84	3	4	27	867	3.42738e+09	2.64738e+09	2.90403e+07	378.862	55.57	21	102	11367.2	52.2	23	86	2235.04	58.11	24	89	627.924	58.95	21	159	20705.7	57.26	23	153	4125.44	54.39	22	146	184.796	49.32	15	46	5755.58	47.3	15	45	1098.28	50.84	16	41	592	64.4798	5.70654
	Sequence	# PSMs	# Proteins	# Protein Groups	Protein Group Accessions	Modifications	MH+ [Da]	A7: Area	B7: Area	C7: Area	q-Value	PEP	A2	C2	XCorr A2	XCorr C2	A4	C4	Amanda Score A4	Amanda Score C4	E-Value A4	P-Value A4	E-Value C4	P-Value C4	A5	C5	IonScore A5	IonScore C5	Exp Value A5	Exp Value C5	B2	XCorr B2	B4	Amanda Score B4	E-Value B4	P-Value B4	B5	IonScore B5	Exp Value B5	# Missed Cleavages
	IVSDISEGQVETVQSSPTTYR	21	3	2	561876;478694	Q9(Deamidated)	2297.12	8.01107e+06	3.21956e+07	0	0	1.262e-07	High		6.45318		High		145.831		5.22342e-12	2.61171e-15			High		50.8		0.000365144		High	7.11918	High	195.548	5.33749e-17	2.7872e-20	High	80.12	4.426e-07	0
	IVSDISEGQVETVQSSPTTYR	107	3	2	561876;478694		2296.13	4.17219e+09	2.92518e+09	1.20015e+07	0	6.171e-11	High	High	6.35741	6.41749	High	High	222.497	178.808	1.03497e-19	5.62788e-23	2.38939e-15	1.31574e-18	High	High	84.68	77.71	1.47907e-07	7.37037e-07	High	6.74147	High	195.502	5.181e-17	2.81729e-20	High	90.42	3.94448e-08	0
	VFPLVSCVSSPSDENTVALGCLAR	72	5	2	561876;478694	C7(Carbamidomethyl); C21(Carbamidomethyl)	2578.27	1.60614e+09	8.10092e+08	7.71919e+06	0	6.645e-07	High	High	6.01143	4.69075	High	High	271.822	226.725	1.6006e-24	6.57331e-28	4.9695e-20	2.12553e-23	High	High	88.56	71.22	7.07724e-08	4.14168e-06	High	5.66089	High	228.3	3.38245e-20	1.47899e-23	High	90.83	4.24997e-08	0
	STGKPTLYNVSLVMSDTASTCY	57	1	1	478694	M14(Oxidation); C21(Carbamidomethyl)	2411.11	1.91615e+08	2.20749e+08	9.82676e+06	0	7.72e-09	High	High	5.08934	5.58264	High	High	194.596	157.496	5.9276e-17	3.47049e-20	3.30541e-13	1.77997e-16	High	High	87.07	74.1	7.50985e-08	1.49588e-06	High	5.90913	High	181.245	1.1313e-15	7.507e-19	High	85.06	1.1727e-07	0
	GFAPADVFVQWLQK	74	3	2	561876;478694		1605.84	1.07874e+09	6.67246e+08	9.87343e+06	0	8.604e-06	High	High	4.81838	3.96255	High	High	177.728	165.523	1.22149e-15	1.68714e-18	2.11103e-14	2.8035e-17	High	High	60.79	54.16	2.8762e-05	0.000124897	High	4.56432	High	185.364	2.2306e-16	2.90821e-19	High	69.86	3.37713e-06	0
	AYSVLTITEREWLSQSAYTCQVEHNKETFQK	4	3	2	561876;478694	C20(Carbamidomethyl)	3746.82	2.39015e+07	0	1.06547e+07	0	3.046e-06	High	High	4.68387	5.19277	High		94.0375		2.29905e-06	3.94687e-10			High		34.12		0.0224997											2
	VFPLVSCVSSPSDENTVALGCLAR	15	5	2	561876;478694	C7(Carbamidomethyl); N15(Deamidated); C21(Carbamidomethyl)	2579.26	1.66253e+07	4.35957e+06	0	0	4.829e-08	High	High	4.65411	5.59139	High	High	177.806	181.343	4.20293e-15	1.65731e-18	1.95039e-15	7.34058e-19	High	High	57.01	60.3	0.000118445	5.45021e-05	High	6.1048	High	200.85	2.14624e-17	8.22314e-21	High	66.67	1.27552e-05	0
	STGKPTLYNVSLVMSDTASTCY	13	1	1	478694	C21(Carbamidomethyl)	2395.12	0	3.72409e+07	0	0	6.827e-06	High		4.42486		High		138.677		2.30565e-11	1.35626e-14			High		44.19		0.00149187		High	5.05808	High	196.752	4.18286e-17	2.11256e-20	High	74.32	1.46822e-06	0
	GETYTCVVGHEALPHMVTER	12	3	2	561876;478694	C6(Carbamidomethyl)	2286.07	1.69925e+08	5.81971e+07	0	0	2.799e-06	High		4.35704		High		169.6		2.29584e-14	1.09639e-17			High		52.77		0.000208472		High	4.23251	High	197.507	3.73334e-17	1.77524e-20	High	51.51	0.000279349	0
	SKYVTSSPAPEPQDPSAYFVHSILTVTEEDWSK	9	3	2	561876;478694		3695.78	3.09077e+07	2.11821e+07	0	0	8.515e-09	High		4.35262		High		101.261		4.14041e-07	7.48042e-11			High		35.89		0.0162823		High	5.65662	High	172.921	3.2503e-14	5.10331e-18	High	58.38	9.19913e-05	1
	EWLSQSAYTCQVEHNK	17	3	2	561876;478694	C10(Carbamidomethyl)	1979.89	6.32347e+08	3.5882e+08	0	0	3.07e-07	High		4.34438		High		138.549		1.95404e-11	1.39674e-14			High		70.08		3.02378e-06		High	4.29219	High	134.023	5.35771e-11	3.95988e-14	High	69.73	3.37865e-06	0
	RIVSDISEGQVETVQSSPTTYR	28	3	2	561876;478694		2452.23	3.22734e+07	8.90524e+07	0	0	3.901e-07	High		4.2514		High		163.298		1.12084e-13	4.67991e-17			High		54.9		0.000154031		High	5.3192	High	167.624	4.21727e-14	1.72839e-17	High	59.41	5.45264e-05	1
	DGLWSASSQVALHSSSTFQGTDGYLVCEVQHPK	35	3	2	561876;478694	C27(Carbamidomethyl)	3591.68	2.91571e+08	2.31016e+08	5.52243e+06	0	7.529e-08	High	High	4.1722	6.20055	High	High	110.512	110.219	4.61273e-08	8.88773e-12	4.81872e-08	9.50813e-12	High	High	54.05	38.92	0.000216649	0.00712976	High	6.76898	High	254.637	1.76396e-22	3.43785e-26	High	88.65	7.49838e-08	0
	GFAPADVFVQWLQK	15	3	2	561876;478694	Q10(Deamidated)	1606.83	9.11904e+06	3.59697e+06	1.49251e+06	0	4.111e-05	High	High	4.10178	3.04287	High	High	185.01	93.966	2.36297e-16	3.15484e-19	3.96823e-07	4.01236e-10	High		50.76		0.00031018		High	4.43245	High	164.422	2.56478e-14	3.61237e-17	High	51.74	0.000228096	0
	EWLSQSAYTCQVEHNKETFQK	16	3	2	561876;478694	C10(Carbamidomethyl)	2613.2	5.61266e+08	4.02152e+08	630308	0	4.641e-05	High		4.08061										High	High	39.48	31.95	0.00444679	0.0242859	High	4.70149	High	113.44	1.06975e-08	4.52901e-12	High	58.65	5.26047e-05	1
	GEASVCSEDWESGEEYTCTVAHLDLPFPEK	32	3	2	561876;478694	C6(Carbamidomethyl); C18(Carbamidomethyl)	3442.48	1.99466e+08	1.34125e+08	7.66198e+06	0	3.17e-05	High	High	4.01711	4.99187	High	High	124.713	165.981	5.32143e-10	3.37868e-13	4.04126e-14	2.52264e-17	High	High	44.63	73.64	0.000573343	7.30948e-07	High	5.45933	High	225.783	3.89462e-20	2.64042e-23	High	85.8	4.49776e-08	0
	YVTSSPAPEPQDPSAYFVHSILTVTEEDWSK	14	3	2	561876;478694		3480.65	3.51733e+08	1.80418e+08	4.15817e+06	0	8.829e-06	High	High	3.95076	3.60083	High	High	129.116	118.118	4.70054e-10	1.2257e-13	6.2721e-09	1.54257e-12	High	High	49.35	42.25	0.00116145	0.00593279	High	4.36729	High	177.948	6.3293e-15	1.60398e-18	High	62.21	5.9937e-05	0
	GLLVTVSSESESHPK	34	1	1	478694		1569.81	1.621e+08	395463490	2.22334e+06	0	4.691e-06	High	High	3.91406	3.72998	High	High	105.221	107.362	3.34508e-08	3.00546e-11	1.94393e-08	1.83563e-11	High	High	44.12	41.37	0.0012218	0.00236344	High	4.50325	High	139.893	1.13971e-11	1.02492e-14	High	70.24	2.98538e-06	0
	GETYTCVVGHEALPHMVTER	40	3	2	561876;478694	C6(Carbamidomethyl); M16(Oxidation)	2302.06	5.76819e+08	5.74159e+08	8.89672e+06	0	7.527e-06	High	High	3.89392	3.00854	High	High	198.185	125.964	3.29094e-17	1.51866e-20	5.60481e-10	2.53267e-13	High	High	61.05	52.23	2.71299e-05	0.000204956	High	4.53961	High	194.476	7.81678e-17	3.56768e-20	High	53.76	0.000142837	0
	SSLICQATDFSPK	41	3	2	561876;478694	C5(Carbamidomethyl)	1453.7	2.89529e+09	2.16744e+09	6.68146e+06	0	1.025e-06	High	High	3.70952	4.18501	High	High	172.288	180.335	1.00736e-14	5.90479e-18	1.44518e-15	9.25806e-19	High	High	60.07	70.87	3.1882e-05	2.58226e-06	High	3.81982	High	192.984	8.26075e-17	5.03091e-20	High	60.56	2.88759e-05	0
	DVAMKPPSVYVLPPTR	55	3	2	561876;478694	M4(Oxidation)	1785.96	3214661875	2.46492e+09	6.33765e+07	0	3.941e-06	High	High	3.62963	3.45677	High	High	153.827	125.916	5.31995e-13	4.14326e-16	3.37259e-10	2.56081e-13	High	High	68.4	48.62	4.17732e-06	0.000397098	High	3.6412	High	175.781	3.48998e-15	2.64192e-18	High	72.77	1.5457e-06	0
	SSLICQATDFSPKQISLSWFR	4	3	2	561876;478694	C5(Carbamidomethyl)	2471.24	5.7403e+06	1.08892e+06	0	0	8.317e-05	High		3.43556		High		92.8754		9.3511e-07	5.15781e-10			High		32.92		0.024785				High	84.5304	6.51468e-06	3.52335e-09				1
	ALETHTYFER	19	3	2	561876;478694		1266.61	6.58979e+08	6.78115e+08	2.54066e+06	0	0.001337	High	High	3.191	2.62099	High	High	111.271	107.845	7.06723e-09	7.46275e-12	1.54061e-08	1.64244e-11	High	High	54.07	50.94	0.000113605	0.000234365	High	2.87081	High	117.086	1.823e-09	1.956e-12	High	57.64	4.96759e-05	0
	EVEVLSPVVSVFVPPCNSLSGNGNSK	7	1	1	478694	C16(Carbamidomethyl); N22(Deamidated)	2716.35	2.23837e+07	5.50816e+06	0	0	0.003985	High		3.17453																High	3.05036								0
	DVAMKPPSVYVLPPTR	10	3	2	561876;478694		1769.96	5.8428e+08	1.27745e+08	0	0	1.96e-06	High		3.12321		High		199.395		6.37924e-18	1.14941e-20			High		49.71		0.000218622		High	3.0324	High	152.31	3.28981e-13	5.87466e-16	High	36.24	0.00487252	0
	EVEVLSPVVSVFVPPCNSLSGNGNSK	5	1	1	478694	C16(Carbamidomethyl)	2715.37	1.18711e+07	1.36795e+07	0	0	0.003624	High		3.00757										High		32.34		0.0307476		High	3.05869	High	102.781	1.72719e-07	5.27063e-11				0
	DFVPNSVSFSWK	28	3	2	561876;478694		1412.68	7.84981e+07	5.30634e+08	1.10553e+07	0	1.241e-06	High	High	2.94692	2.95373	High	High	113.085	139.143	3.54379e-09	4.9151e-12	1.04883e-11	1.21815e-14	High	High	55.6	63.4	6.85803e-05	1.24099e-05	High	2.59855	High	154.064	3.36993e-13	3.92309e-16	High	57.25	4.69029e-05	0
	EWLSQSAYTCQVEHNKETFQK	6	3	2	561876;478694	C10(Carbamidomethyl); Q11(Deamidated)	2614.19	7.57099e+06	2.65253e+06	0	0	8.317e-05	High		2.94356		High		87.0869		3.87044e-06	1.95576e-09			High		31.18		0.0277397		High	2.93757								1
	AYSVLTITER	46	3	2	561876;478694		1152.63	2.23084e+09	2.55202e+09	1.17427e+07	0	1.196e-06	High	High	2.67805	3.25948	High	High	138.999	139.169	2.25375e-12	1.25908e-14	3.02696e-12	1.21078e-14	High	High	55.48	59.43	4.5727e-05	1.48232e-05	High	2.79942	High	152.611	9.81262e-14	5.48191e-16	High	69.77	1.7661e-06	0
	SSLICQATDFSPK	6	3	2	561876;478694	C5(Carbamidomethyl); Q6(Deamidated)	1454.68	2.09641e+07	1.5258e+07	0	0	1.645e-05	High		2.6715		High		116.968		3.25425e-09	2.01004e-12			High		43.74		0.00133775		High	3.32418	High	132.204	1.04751e-10	6.02018e-14	High	65.77	8.10441e-06	0
	GFAPADVFVQWLQKGEPVAK	4	3	2	561876;478694		2187.16	6.41177e+06	1.67869e+06	0	0	8.058e-05					High		121.233		7.96529e-10	7.52863e-13			High		39.64		0.00359064				High	116.028	2.63812e-09	2.49586e-12	High	29.88	0.0332563	1
	QISLSWFR	9	3	2	561876;478694		1036.56	9.83307e+08	6.76461e+08	0	0	0.0007676					High		83.0373		1.80871e-06	4.96897e-09			High		42.24		0.00125079				High	85.8787	9.40213e-07	2.583e-09	High	46.99	0.000412971	0
	AYSVLTITEREWLSQSAYTCQVEHNK	1	3	2	561876;478694	C20(Carbamidomethyl)	3113.5	1.71157e+07	0	0	0	0.0003474					High		80.5501		3.12587e-05	8.81024e-09																		1
	FWTFPEVLR	5	5	2	561876;478694		1194.63	2.73001e+08	2.77695e+07	9.53262e+06	0	0.005236						High		92.2279			3.07734e-07	5.98704e-10	High	High	31.01	31.4	0.0187427	0.0179298							High	29.9	0.0278336	0
	TVDKSTGKPTLYNVSLVMSDTASTCY	3	1	1	478694	M18(Oxidation); C25(Carbamidomethyl)	2854.35	0	6.61596e+06	0	0	2.836e-09																			High	5.14441	High	116.527	1.08844e-08	2.22493e-12	High	67.54	1.04573e-05	1
	LSCLVTNLASYDGLNISWSHQNGK	1	3	2	561876;478694	C3(Carbamidomethyl)	2677.31	0	1.22537e+06	0	0	0.001293																			High	2.94558								0
	DFVPNSVSFSWK	2	3	2	561876;478694	N5(Deamidated)	1413.67	0	4.4973e+06	0	0	7.596e-05																					High	98.8239	9.05917e-08	1.31102e-10	High	35.44	0.00655817	0
426243117	PREDICTED: LOW QUALITY PROTEIN: nucleobindin-1 [Ovis aries]	62.58	1	28	29	294	8.52038e+07	1.46009e+08	8.81775e+06	98.7527	44.64	16	30	4002.75	43.11	16	33	720.78	42.23	17	32	170.917	54.05	22	53	6630.49	48.8	22	58	1083.28	53.61	20	51	40.1106	29.32	9	12	1792.12	29.32	9	14	285.535	26.26	8	11	457	53.1258	5.26221
	Sequence	# PSMs	# Proteins	# Protein Groups	Protein Group Accessions	Modifications	MH+ [Da]	A7: Area	B7: Area	C7: Area	q-Value	PEP	A2	C2	XCorr A2	XCorr C2	A4	C4	Amanda Score A4	Amanda Score C4	E-Value A4	P-Value A4	E-Value C4	P-Value C4	A5	C5	IonScore A5	IonScore C5	Exp Value A5	Exp Value C5	B2	XCorr B2	B4	Amanda Score B4	E-Value B4	P-Value B4	B5	IonScore B5	Exp Value B5	# Missed Cleavages
	TFFILHDINSDGVLDEQELEALFTK	9	1	1	426243117		2894.45	8.52473e+06	6.58301e+06	1.70429e+06	0	4.337e-07	High	High	6.06592	3.94476	High	High	195.33	144.6	1.52503e-16	2.93105e-20	1.73924e-11	3.46739e-15	High	High	55.7	43.44	0.000135653	0.00230525	High	5.88572	High	176.318	1.17099e-14	2.33451e-18	High	54.33	0.00018781	0
	FHPDTDDAPVPAPAGDQK	16	1	1	426243117		1877.87	5.24676e+07	1.48363e+07	0	0	1.966e-06	High		4.6177		High		139.982		1.38485e-11	1.00424e-14			High		45.96		0.00079603		High	4.52415	High	146.71	2.92625e-12	2.13283e-15	High	50.26	0.000296224	0
	FHPDTDDAPVPAPAGDQKDVVASEK	14	1	1	426243117		2606.24	7.93885e+07	7.30769e+07	0	0	1.404e-06	High		4.34052		High		156.323		7.23614e-13	2.33198e-16			High		43.73		0.00222201		High	4.62836	High	138.938	3.93587e-11	1.27705e-14	High	51.96	0.000330178	1
	YLQEVINVLETDGHFR	29	1	1	426243117		1932.98	5.54201e+07	2.82236e+07	1.8327e+06	0	1.557e-06	High	High	4.22613	3.4436	High	High	174.785	191.287	5.07009e-15	3.32247e-18	1.31222e-16	7.43468e-20	High	High	85.95	53.69	1.4077e-07	0.000239435	High	4.07298	High	180.606	5.30957e-15	8.69708e-19	High	74.48	1.95157e-06	0
	DLAQYDAAHHEEFKR	11	1	1	426243117		1829.86	7.22658e+06	9.98424e+07	1.01662e+07	0	0.004038	High	High	3.77928	3.91555	High	High	137.962	163.898	1.36711e-11	1.59896e-14	3.64357e-14	4.07558e-17	High	High	48.39	66.21	0.00038972	6.89275e-06			High	123.212	4.44343e-10	4.77275e-13				1
	QQQQSHNNPAPGPEGQLK	2	1	1	426243117		1957.95	9.1934e+06	0	0	0	0.0003904	High		3.55376																									0
	LVTLEEFLASTQR	28	1	1	426243117		1506.81	4.78913e+07	4.2726e+07	725947	0	1.978e-05	High	High	3.48525	3.13533	High	High	129.288	129.642	5.73814e-11	1.17826e-13	6.6355e-11	1.08601e-13	High	High	55.04	55.02	7.06556e-05	7.85363e-05	High	3.26901	High	120.286	4.5317e-10	9.36301e-13	High	45.5	0.000635545	0
	ELQQAVLQMEQR	9	1	1	426243117		1472.75	1.19448e+07	2.90073e+06	0	0	5.349e-05	High		3.39953		High		137.94		1.74848e-11	1.60706e-14			High		53.99		0.000129284		High	3.33459	High	137.292	1.96801e-11	1.86541e-14	High	52.76	0.000160223	0
	RFEEELAAR	8	1	1	426243117		1120.57	49482619	2.85059e+07	0	0	0.0001556	High		3.12789		High		107.889		9.56003e-09	1.62585e-11			High		44.64		0.00122822		High	2.65724	High	90.3353	5.44314e-07	9.25704e-10				1
	ELQQAVLQMEQR	16	1	1	426243117	M9(Oxidation)	1488.75	1.03784e+08	4.58501e+07	0	0	3.793e-05	High		3.12195		High		136.541		2.14875e-11	2.2175e-14			High		46.94		0.000658493		High	3.1564	High	112.197	6.03597e-09	6.02994e-12	High	36.8	0.00676932	0
	LSQETEALGR	17	1	1	426243117		1103.57	4.16883e+07	1.40551e+08	720621	0	0.0001886	High	High	3.0899	3.25688	High	High	100.259	93.3244	5.10582e-08	9.42033e-11	3.01858e-07	4.65113e-10	High	High	51.16	41.99	0.000242694	0.00200475	High	3.35062	High	115.282	1.65963e-09	2.96362e-12	High	58.57	3.56523e-05	0
	DLELLIQTATR	28	1	1	426243117		1272.72	2.52068e+07	1.92254e+07	1.82285e+06	0	0.0001205	High	High	2.98057	3.32946	High	High	194.025	204.365	2.2406e-17	3.95865e-20	2.07178e-18	3.66038e-21	High	High	75.9	83.9	7.27422e-07	1.14881e-07	High	3.71227	High	199.81	6.72813e-18	1.04474e-20	High	77.51	4.99434e-07	0
	EKLQAANAEDIK	5	1	1	426243117		1329.7	2.79736e+06	7.63344e+06	0	0	0.000269	High		2.83233										High		38.77		0.0045065		High	2.99573	High	86.1931	2.29213e-06	2.40265e-09	High	53.46	0.000152376	1
	YLESLGEEQRK	9	1	1	426243117		1351.68	1.7643e+07	3.92914e+07	0	0	0.001181	High		2.77574										High		37.21		0.00654921		High	2.57422	High	96.3487	1.64816e-07	2.31809e-10	High	36.76	0.00650512	1
	ELDFVSHHVR	9	1	1	426243117		1238.63	3.34245e+07	3.53534e+07	0	0	4.623e-05	High		2.55375		High		87.4008		9.0969e-07	1.81938e-09			High		37.45		0.00490192		High	2.98209	High	90.4728	4.43939e-07	8.96846e-10	High	48.87	0.000361913	0
	EVWEELDGLDPNR	8	1	1	426243117		1571.73	1.03232e+07	4.91251e+06	0	0	0.001067	High		2.53528		High		120.116		1.22383e-09	9.7361e-13			High		40.14		0.00651167		High	2.9308	High	105.375	3.62612e-08	2.9009e-11	High	31.58	0.0470184	0
	LQAANAEDIK	12	1	1	426243117		1072.56	4.12421e+07	1.13053e+08	0	0	0.0008226					High		119.424		6.326e-10	1.14188e-12			High		45.59		0.000563158		High	2.75522	High	104.131	4.29588e-08	3.8632e-11	High	54.89	7.00574e-05	0
	FEEELAAR	16	1	1	426243117		964.473	7.24391e+07	5.68486e+07	0	0	0.001312					High		93.1576		7.78639e-07	4.83327e-10			High		34.86		0.00862192		High	2.54753	High	130.256	1.51864e-10	9.42668e-14	High	44.23	0.00101756	0
	VNVPGSQAQLK	10	1	1	426243117		1140.64	6.10438e+07	1.84423e+08	4.07956e+06	0	8.185e-05													High	High	34.3	33.74	0.00475565	0.00585396	High	2.69381	High	108.142	3.2517e-09	1.53382e-11	High	53.03	6.37103e-05	0
	KQQQQSHNNPAPGPEGQLK	12	1	1	426243117		2086.04	0	3.22564e+07	2.47157e+06	0	0.000813		High		4.09985		High		90.6066			1.43231e-06	8.69649e-10		High		48.28		0.000656041	High	3.88599	High	150.971	1.25718e-12	7.99733e-16	High	48.92	0.000566149	1
	DLAQYDAAHHEEFK	7	1	1	426243117		1673.76	0	1.81707e+07	0	0	0.002087																			High	3.78172	High	143.725	3.01105e-12	4.24091e-15	High	38.81	0.00254496	0
	LQAANAEDIKSGK	3	1	1	426243117		1344.71	0	2.0482e+06	0	0	2.467e-06																			High	3.39426	High	144.219	8.00165e-12	3.78508e-15	High	59.96	3.63331e-05	1
	EFGDTGEGWETVEMHPAYTEEELR	3	1	1	426243117	M14(Oxidation)	2828.2	0	3.28369e+06	0	0	9.078e-08																			High	3.39179					High	53.79	5.13931e-05	0
	LVTLEEFLASTQRK	1	1	1	426243117		1634.91	0	1.35495e+06	0	0	0.002176																			High	2.90143								1
	YLESLGEEQR	1	1	1	426243117		1223.59	0	27278411	0	0	0.001401																					High	87.0793	1.67116e-06	1.95916e-09				0
	EEKPATESPDTGLYYHR	2	1	1	426243117		1992.93	0	0	1.47427e+06	0	0.005353		High		3.13367		High		92.022			1.02954e-06	6.2777e-10																0
	TKLDELKR	6	2	2	426243117;426244728		1002.59	0	4.58192e+07	12207491	0.001	0.04671		High		2.68377		High		115.652			7.89248e-10	2.72155e-12							High	2.58982	High	106.417	6.61773e-09	2.28198e-11	High	32.79	0.00718014	2
	EVWEELDGLDPNRFNPK	1	1	1	426243117		2057.99	0	0	0	0.003	0.06752	High		2.60485																									1
	QFEHLDPQNQHTFEAR	1	1	1	426243117		1996.93	1.75452e+07	0	0	0.003	0.01205					High		80.1878		1.67978e-05	9.57684e-09																		0
	RYLESLGEEQRK	1	1	1	426243117		1507.79	1.45766e+06	0	0	0.005	0.04007					High		84.1025		2.72565e-06	3.88823e-09																		2
397787874	kappa casein, partial [Ovis aries]	62.5	2	1	7	382	6.75653e+08	7.25031e+08	8.43775e+08	124.746	58.33	4	42	5336.66	59.17	5	37	773.406	36.67	4	28	197.101	59.17	6	62	7883.35	59.17	6	56	1362.08	36.67	5	49	120.589	62.5	6	39	5383.52	59.17	5	36	945.529	59.17	5	33	120	13.0926	6.50732
	Sequence	# PSMs	# Proteins	# Protein Groups	Protein Group Accessions	Modifications	MH+ [Da]	A7: Area	B7: Area	C7: Area	q-Value	PEP	A2	C2	XCorr A2	XCorr C2	A4	C4	Amanda Score A4	Amanda Score C4	E-Value A4	P-Value A4	E-Value C4	P-Value C4	A5	C5	IonScore A5	IonScore C5	Exp Value A5	Exp Value C5	B2	XCorr B2	B4	Amanda Score B4	E-Value B4	P-Value B4	B5	IonScore B5	Exp Value B5	# Missed Cleavages
	SPAQTLQWQVLPNAVPAK	120	23	7	284027080;57164381;397787874;284027124;284027056;284027046;42495564	Q4(Deamidated)	1949.05	1.40878e+07	1.64633e+07	7.49643e+07	0	6.383e-08	High	High	5.26088	4.95303	High	High	196.339	227.999	5.59032e-17	2.32349e-20	3.84247e-20	1.58518e-23	High	High	77.29	85.04	5.31918e-07	8.6792e-08	High	5.0587	High	232.706	1.31887e-20	5.36343e-24	High	89.98	2.84809e-08	0
	SPAQTLQWQVLPNAVPAK	115	23	7	284027080;284027124;57164381;397787874;284027056;284027046;42495564		1948.07	1.87693e+09	1.50266e+09	1.79583e+09	0	3.252e-11	High	High	4.88382	4.88055	High	High	240.839	229.075	5.65513e-22	8.24362e-25	8.82217e-21	1.23733e-23	High	High	100.84	89.13	1.89552e-09	2.76127e-08	High	4.78024	High	261.218	4.51805e-24	7.55527e-27	High	100.52	1.96061e-09	0
	YYQQRPVALINNQFLPYPYYAKPVAVR	13	1	1	397787874		3271.74	5.04503e+06	1.23729e+07	1.17701e+07	0	1.248e-05	High	High	4.80292	4.10571	High	High	93.0296	116.641	3.83792e-07	4.97784e-10	1.48464e-09	2.16735e-12		High		31.74		0.0136322	High	4.09832	High	85.1188	2.58768e-06	3.07691e-09				0
	SCQDQPTAMAR	34	23	6	57164381;397787874;284027124;284027080;284027056;42495564	C2(Carbamidomethyl); M9(Oxidation)	1280.54	7.57954e+07	5.00447e+08	4.73381e+08	0	0.0001014	High	High	3.7252	3.66753	High	High	134.277	128.673	1.80398e-11	3.73494e-14	6.48775e-11	1.35727e-13	High	High	59.54	57.83	1.21735e-05	1.81298e-05	High	3.54086	High	148.892	6.23433e-13	1.29075e-15	High	59.46	1.22865e-05	0
	HPHPHLSFMAIPPK	41	23	6	57164381;397787874;284027124;284027080;284027056;284027046	M9(Oxidation)	1624.84	7.42339e+07	1.71987e+08	2.62109e+08	0	4.486e-05	High	High	3.2992	3.81065	High	High	127.033	117.338	2.80188e-10	1.98013e-13	2.39569e-09	1.84568e-12	High	High	56.85	38.1	7.12556e-05	0.00542086	High	3.33084	High	106.492	3.17375e-08	2.24293e-11	High	40.65	0.0032029	0
	SCQDQPTAMAR	20	23	6	57164381;397787874;284027124;284027080;284027056;42495564	C2(Carbamidomethyl)	1264.54	2.20893e+07	1.01999e+08	8.93336e+07	0	8.245e-05	High	High	2.98743	3.38635	High	High	125.748	148.509	9.47654e-11	2.66195e-13	5.01796e-13	1.40954e-15	High	High	41.62	51.83	0.000902135	8.36585e-05	High	3.0075	High	136.22	8.57295e-12	2.38801e-14	High	52.17	7.94825e-05	0
	HPHPHLSFMAIPPK	8	23	6	57164381;397787874;284027124;284027080;284027056;284027046		1608.85	2.94597e+06	8.41328e+06	1.63578e+07	0	0.00012		High		3.5681	High	High	96.0727	114.779	2.48501e-07	2.47019e-10	3.30705e-09	3.32701e-12	High	High	35.56	30.1	0.0102571	0.0360601	High	3.13837	High	113.244	4.79973e-09	4.73813e-12	High	42.5	0.00207504	0
	HPHPHLSFMAIPPKK	13	23	6	57164381;397787874;284027124;284027080;284027056;284027046	M9(Oxidation)	1752.94	3.38627e+07	6.02645e+07	2.31181e+08	0	3.356e-06		High		3.47855	High	High	84.9321	92.5382	2.84915e-06	3.21212e-09	4.97779e-07	5.57423e-10	High	High	34.85	36.5	0.00910007	0.00599977	High	3.35894	High	127.395	1.62696e-10	1.82191e-13	High	43.8	0.00112138	1
	SPAQTLQWQVLPNAVPAKSCQDQPTAMAR	5	22	6	284027080;57164381;397787874;284027124;284027056;42495564	C20(Carbamidomethyl); M27(Oxidation)	3209.58	0	5.67286e+06	0	0	9.198e-05																			High	3.9473	High	102.393	2.53258e-07	5.76373e-11	High	45.09	0.00190491	1
	SCQDQPTAMAR	12	23	6	57164381;397787874;284027124;284027080;284027056;42495564	C2(Carbamidomethyl); Q3(Deamidated); M9(Oxidation)	1281.52	0	7.27042e+06	1.59993e+07	0	0.0009836		High		3.32822		High		127.521			2.67213e-10	1.76962e-13		High		55.12		2.99919e-05	High	3.3658	High	133.574	6.63091e-11	4.39133e-14	High	62.6	5.35802e-06	0
	HPHPHLSFMAIPPKKDQDK	1	22	6	57164381;397787874;284027124;284027080;284027056;284027046	M9(Oxidation)	2239.14	0	0	5.16477e+06	0	0.01011		High		3.08537																								2
284027046	K-casein [Ovis orientalis anatolica]	62.5	1	1	8	367	6.8521e+08	6.16374e+08	7.63042e+08	120.37	41.25	3	40	5107.5	41.88	5	35	696.902	20.63	3	25	198.86	41.88	4	60	7438.01	41.88	6	53	1047.05	56.88	6	40	131.102	44.38	5	43	5454.64	41.88	6	36	860.743	53.13	6	35	160	17.7307	6.90283
	Sequence	# PSMs	# Proteins	# Protein Groups	Protein Group Accessions	Modifications	MH+ [Da]	A7: Area	B7: Area	C7: Area	q-Value	PEP	A2	C2	XCorr A2	XCorr C2	A4	C4	Amanda Score A4	Amanda Score C4	E-Value A4	P-Value A4	E-Value C4	P-Value C4	A5	C5	IonScore A5	IonScore C5	Exp Value A5	Exp Value C5	B2	XCorr B2	B4	Amanda Score B4	E-Value B4	P-Value B4	B5	IonScore B5	Exp Value B5	# Missed Cleavages
	YPSYGLNYYQQRPVALINNQFLPYPYYAKPVAVR	37	23	5	57164381;284027124;284027080;284027056;284027046		4066.1	104465033	1.74476e+08	2.09078e+08	0	4.669e-08	High	High	5.42616	6.50186	High	High	115.812	183.926	1.30016e-08	2.62289e-12	1.99844e-15	4.04953e-19		High		64.01		1.26506e-05	High	6.0632	High	151.22	3.85445e-12	7.55035e-16	High	55.67	8.63196e-05	0
	SPAQTLQWQVLPNAVPAK	120	23	7	284027080;57164381;397787874;284027124;284027056;284027046;42495564	Q4(Deamidated)	1949.05	1.40878e+07	1.64633e+07	7.49643e+07	0	6.383e-08	High	High	5.26088	4.95303	High	High	196.339	227.999	5.59032e-17	2.32349e-20	3.84247e-20	1.58518e-23	High	High	77.29	85.04	5.31918e-07	8.6792e-08	High	5.0587	High	232.706	1.31887e-20	5.36343e-24	High	89.98	2.84809e-08	0
	SPAQTLQWQVLPNAVPAK	115	23	7	284027080;284027124;57164381;397787874;284027056;284027046;42495564		1948.07	1.87693e+09	1.50266e+09	1.79583e+09	0	3.252e-11	High	High	4.88382	4.88055	High	High	240.839	229.075	5.65513e-22	8.24362e-25	8.82217e-21	1.23733e-23	High	High	100.84	89.13	1.89552e-09	2.76127e-08	High	4.78024	High	261.218	4.51805e-24	7.55527e-27	High	100.52	1.96061e-09	0
	HPHPHLSFMAIPPK	41	23	6	57164381;397787874;284027124;284027080;284027056;284027046	M9(Oxidation)	1624.84	7.42339e+07	1.71987e+08	2.62109e+08	0	4.486e-05	High	High	3.2992	3.81065	High	High	127.033	117.338	2.80188e-10	1.98013e-13	2.39569e-09	1.84568e-12	High	High	56.85	38.1	7.12556e-05	0.00542086	High	3.33084	High	106.492	3.17375e-08	2.24293e-11	High	40.65	0.0032029	0
	IAKYIPIQYVLSR	6	21	5	284027124;57164381;284027080;284027056;284027046		1563.92	2.89101e+06	2.65983e+06	2.60873e+06	0	0.0002201					High	High	102.793	149.118	1.5979e-08	5.25626e-11	4.00647e-13	1.22522e-15		High		39.93		0.000879055			High	141.974	2.17065e-12	6.34693e-15	High	35.12	0.00266082	1
	HPHPHLSFMAIPPK	8	23	6	57164381;397787874;284027124;284027080;284027056;284027046		1608.85	2.94597e+06	8.41328e+06	1.63578e+07	0	0.00012		High		3.5681	High	High	96.0727	114.779	2.48501e-07	2.47019e-10	3.30705e-09	3.32701e-12	High	High	35.56	30.1	0.0102571	0.0360601	High	3.13837	High	113.244	4.79973e-09	4.73813e-12	High	42.5	0.00207504	0
	HPHPHLSFMAIPPKK	13	23	6	57164381;397787874;284027124;284027080;284027056;284027046	M9(Oxidation)	1752.94	3.38627e+07	6.02645e+07	2.31181e+08	0	3.356e-06		High		3.47855	High	High	84.9321	92.5382	2.84915e-06	3.21212e-09	4.97779e-07	5.57423e-10	High	High	34.85	36.5	0.00910007	0.00599977	High	3.35894	High	127.395	1.62696e-10	1.82191e-13	High	43.8	0.00112138	1
	YPSYGLNYYQQRPVALINNQFLPYPYYAKPVAVR	19	23	5	57164381;284027124;284027080;284027056;284027046	N7(Deamidated)	4067.09	0	4.63973e+06	0	0	0.0004924		High		5.37814		High		156.355			2.31545e-12	2.31453e-16		High		37.28		0.00710859	High	5.74589	High	150.15	9.40855e-12	9.65971e-16	High	30.86	0.0311734	0
	FFDDKIAXYIPIQYVLSR	6	21	5	284027124;57164381;284027080;284027056;284027046	X8(K)	2216.21	0	1.56795e+06	2.26451e+06	0	5.61e-05						High		129.652			9.23071e-11	1.08342e-13		High		51.85		0.000143036			High	84.6893	2.76159e-06	3.39679e-09				2
	SPAQTLQWQVLPNAVPAKSCQYQPTAMAR	1	1	1	284027046	Q4(Deamidated); Q7(Deamidated); Q9(Deamidated); N13(Deamidated); M27(Oxidation)	3204.54	0	680158	0	0	0.0003449																									High	43.46	0.00252457	1
	HPHPHLSFMAIPPKKDQDK	1	22	6	57164381;397787874;284027124;284027080;284027056;284027046	M9(Oxidation)	2239.14	0	0	5.16477e+06	0	0.01011		High		3.08537																								2
426246572	PREDICTED: complement component C7 [Ovis aries]	62.04	1	42	42	457	4.23383e+08	3.50129e+08	7.09641e+06	175.07	45.43	27	50	6815.18	46.98	32	57	1312.1	44.01	28	54	318.668	42.7	27	90	10314.2	48.4	31	86	1830.36	41.87	26	73	56.8109	24.08	13	16	1606.29	21.59	12	14	440.13	24.2	14	17	843	93.2326	7.10791
	Sequence	# PSMs	# Proteins	# Protein Groups	Protein Group Accessions	Modifications	MH+ [Da]	A7: Area	B7: Area	C7: Area	q-Value	PEP	A2	C2	XCorr A2	XCorr C2	A4	C4	Amanda Score A4	Amanda Score C4	E-Value A4	P-Value A4	E-Value C4	P-Value C4	A5	C5	IonScore A5	IonScore C5	Exp Value A5	Exp Value C5	B2	XCorr B2	B4	Amanda Score B4	E-Value B4	P-Value B4	B5	IonScore B5	Exp Value B5	# Missed Cleavages
	GGRPGFSAGLSYLELNNPAGNKR	17	1	1	426246572		2375.22	7.84369e+07	6.42125e+07	0	0	5.259e-11	High		6.17871		High		203.446		8.04975e-18	4.52233e-21			High		59.41		4.68515e-05		High	5.47984	High	185.3	4.79328e-16	2.95153e-19	High	67.28	7.6885e-06	1
	NIVYTCNEGYSLVGDPVAR	10	1	1	426246572	C6(Carbamidomethyl)	2127.02	1.56086e+07	9.55089e+06	0	0	5.086e-06	High		5.45914		High		185.024		5.37499e-16	3.14511e-19			High		74.31		1.87564e-06		High	4.91255	High	197.851	4.94682e-17	1.64019e-20	High	65.93	1.30571e-05	0
	SLVCNGDSDCEEDGADEDR	9	1	1	426246572	C4(Carbamidomethyl); C10(Carbamidomethyl)	2142.78	1.87426e+07	2.81687e+07	0	0	1.522e-10	High		4.88718		High		165.48		3.39776e-16	2.83146e-17			High		82.57		5.52039e-09		High	4.45737	High	165.829	2.09011e-16	2.61264e-17	High	70.43	9.03587e-08	0
	SLVCNGDSDCEEDGADEDR	9	1	1	426246572	C4(Carbamidomethyl); N5(Deamidated); C10(Carbamidomethyl)	2143.77	9.66337e+06	1.1083e+07	0	0	2.088e-08	High		4.77635		High		185.932		7.65384e-19	2.55128e-19			High		67.36		1.83219e-07		High	4.4808	High	208.34	1.46564e-21	1.46564e-21	High	99.79	1.04706e-10	0
	GGRPGFSAGLSYLELNNPAGNK	24	1	1	426246572		2219.12	3.2546e+08	2.13638e+08	2.53372e+06	0	2.776e-05	High	High	4.71583	4.2141	High	High	137.232	134.606	4.50521e-11	1.89136e-14	6.06283e-11	3.4625e-14	High	High	58.26	47.22	7.09077e-05	0.000901884	High	4.88919	High	157.654	2.96236e-13	1.71632e-16	High	51.04	0.000367944	0
	LIDQYGTHYLQSGSLGGEYK	39	1	1	426246572		2229.09	4.94178e+08	395705877	2.6513e+06	0	1.695e-06	High	High	4.71517	4.24502	High	High	150.492	159.301	1.75022e-12	8.9297e-16	2.30205e-13	1.17451e-16	High	High	57.26	36.72	9.01132e-05	0.0104811	High	5.10465	High	166.082	4.65121e-14	2.46487e-17	High	60.96	3.82801e-05	0
	LSGNILSYTFQVK	36	1	1	426246572		1469.8	1.65065e+08	1.33974e+08	5.01529e+06	0	4.13e-05	High	High	4.51012	4.31054	High	High	132.733	113.493	2.32374e-11	5.32967e-14	2.48301e-09	4.4739e-12	High	High	58.82	55.25	2.86716e-05	7.01565e-05	High	4.5536	High	119.831	5.54118e-10	1.03962e-12	High	82.41	1.28602e-07	0
	SLEGPSTFLCSSSLK	14	1	1	426246572	C10(Carbamidomethyl)	1612.79	7.17052e+06	2.17499e+08	1.286e+06	0	0.0001359	High	High	4.03313	2.97149	High	High	143.135	84.1915	5.14527e-12	4.85861e-15	4.35786e-06	3.80932e-09	High	High	62.37	45.03	1.97006e-05	0.00107248	High	3.76791	High	105.109	3.54047e-08	3.08403e-11	High	57.87	5.56054e-05	0
	YSQWAGSVTDLPEVIK	30	1	1	426246572		1792.91	2.79431e+08	1.55187e+08	1.01569e+06	0	8.446e-06	High	High	4.01218	4.45278	High	High	179.539	159.331	2.02359e-15	1.11186e-18	2.14524e-13	1.16652e-16	High	High	61.9	58.23	2.68915e-05	6.23052e-05	High	5.00044	High	174.483	7.39472e-15	3.562e-18	High	68.57	5.9212e-06	0
	CEDAESRPACDVVKPPPNIELTGR	4	1	1	426246572	C1(Carbamidomethyl); C10(Carbamidomethyl)	2710.3	7.28977e+07	0	0	0	8.317e-05	High		3.58496		High		164.087		1.13443e-13	3.90239e-17			High		33.51		0.0249345											0
	CASSHFQFLFTSSK	13	1	1	426246572	C1(Carbamidomethyl)	1646.76	2.98563e+07	1.2192e+07	0	0	0.0002563	High		3.57613		High		123.766		2.36515e-10	4.20098e-13			High		41.71		0.00145361		High	3.74927	High	106.461	1.38031e-08	2.2591e-11	High	39.33	0.00255531	0
	DGFVQDEGATFPVGK	26	1	1	426246572		1566.74	4.39089e+08	2.88574e+08	2.17758e+06	0	1.547e-05	High	High	3.52197	3.99458	High	High	101.971	105.291	7.76116e-08	6.3512e-11	3.70281e-08	2.95751e-11	High	High	51.36	48.15	0.000266866	0.000560378	High	3.71001	High	93.9046	4.68808e-07	4.06951e-10	High	44.2	0.0013953	0
	MPYECGSSLHVCAR	13	1	1	426246572	C5(Carbamidomethyl); C12(Carbamidomethyl)	1666.71	1.52582e+07	1.0555e+07	980681	0	8.373e-06	High	High	3.51053	3.51644	High	High	120.145	127.182	4.20672e-10	9.67063e-13	7.88267e-11	1.91327e-13	High	High	46.12	55.49	0.000276108	3.16387e-05	High	3.63516	High	112.664	1.87892e-09	5.41475e-12				0
	LLEPHCFPLSLVPTK	17	1	1	426246572	C6(Carbamidomethyl)	1750.96	2.30152e+08	1.99847e+08	0	0	5.961e-06	High		3.4359		High		150.323		7.76169e-13	9.28432e-16			High		35.55		0.00522398		High	4.34282	High	124.914	2.76076e-10	3.22518e-13	High	38.19	0.00276862	0
	CGEDLQWLVGK	6	1	1	426246572	C1(Carbamidomethyl)	1304.63	3.07715e+07	2.46483e+06	0	0	5.666e-05	High		3.34304		High		109.698		1.49878e-08	1.07209e-11			High		45.59		0.000872343		High	2.83276	High	114.371	5.02571e-09	3.65506e-12	High	29.91	0.0322617	0
	EQTMTECEAGVLR	9	1	1	426246572	C7(Carbamidomethyl)	1523.68	3.25346e+07	1.18644e+07	0	0	0.0003405	High		3.3044		High		80.0384		8.80182e-06	9.91196e-09			High		33.46		0.00856552		High	3.38793	High	93.1678	4.28191e-07	4.82197e-10	High	42.98	0.000951616	0
	GLSISVTGIRPCAAEAA	7	1	1	426246572	C12(Carbamidomethyl)	1672.87	1.03933e+08	7.47953e+07	1.52116e+06	0	0.002813	High	High	3.28962	3.11848	High		86.9381		2.19191e-06	2.02392e-09									High	3.34847								0
	DTSTEHSSSSQGR	3	1	1	426246572		1378.58	2.39661e+06	0	0	0	7.592e-07	High		3.26925		High		123.694		6.70685e-11	4.27188e-13			High		72.13		4.16398e-07											0
	ELSYLPSLYDYSAYR	16	1	1	426246572		1839.88	1.99203e+08	1.02154e+08	1.05479e+06	0	1.762e-06	High	High	3.18382	3.35711	High	High	150.208	109.526	1.03524e-12	9.53262e-16	1.53466e-08	1.11531e-11	High	High	41.17	45.8	0.00291021	0.00101002	High	3.88479	High	126.199	3.48612e-10	2.39926e-13	High	48.74	0.000511248	0
	IACVLPALMDGIQSHPHKPFYTIGEK	2	1	1	426246572	C3(Carbamidomethyl); M9(Oxidation)	2938.49	1.49443e+07	6.87327e+07	0	0	3.084e-05	High		3.18233																		High	87.7548	5.53732e-06	1.67696e-09				0
	CDAEGSECVCR	3	1	1	426246572	C1(Carbamidomethyl); C8(Carbamidomethyl); C10(Carbamidomethyl)	1342.48	6.64562e+06	0	0	0	4.367e-06	High		3.18083		High		131.594		1.38547e-12	6.92735e-14			High		50.47		8.95303e-06											0
	SVSENEGNLLR	24	1	1	426246572		1217.61	3.36884e+08	3.66107e+08	3.85273e+06	0	0.000758	High	High	3.10384	3.24277	High	High	105.789	113.327	3.20415e-08	2.63716e-11	5.64713e-09	4.64784e-12	High	High	52.55	59.15	0.000200403	4.42084e-05	High	3.6449	High	137.766	2.03886e-11	1.67256e-14	High	68.57	5.01078e-06	0
	FCSSPPALKDGFVQDEGATFPVGK	4	1	1	426246572	C2(Carbamidomethyl)	2554.23	3.79776e+07	5.65766e+06	0	0	6.252e-05	High		3.07255		High		85.7914		1.25396e-05	2.63547e-09									High	3.73811	High	97.1601	9.15554e-07	1.92303e-10				1
	SRECNNPSPR	3	1	1	426246572	C4(Carbamidomethyl)	1216.55	1.01563e+07	0	0	0	0.001617	High		3.05381		High		110.066		3.42785e-09	9.85015e-12			High		34.37		0.00478929											1
	EQTMTECEAGVLR	13	1	1	426246572	M4(Oxidation); C7(Carbamidomethyl)	1539.68	1.04581e+08	1.42944e+08	696970	0	8.307e-05	High	High	2.89244	2.84106									High	High	38.17	38.25	0.00230132	0.00237901	High	2.82257	High	92.9139	3.25135e-07	5.11219e-10	High	44.8	0.000526498	0
	GCPTEEGCGER	6	1	1	426246572	C2(Carbamidomethyl); C8(Carbamidomethyl)	1251.47	1.60607e+07	9.41465e+06	0	0	0.0007581	High		2.82368		High		110.031		8.93632e-11	9.92925e-12			High		40.48		0.000147735		High	2.99958	High	84.2403	1.05471e-07	3.76681e-09	High	37.69	0.000280856	0
	SCIGETSETR	8	1	1	426246572	C2(Carbamidomethyl)	1139.5	3.21908e+07	4.22026e+07	0	0	8.167e-05	High		2.81314		High		125.352		1.64743e-10	2.9158e-13			High		36.41		0.00315413		High	2.79989	High	132.859	2.97141e-11	5.17666e-14	High	45.57	0.000377172	0
	MHVLQCQGR	8	1	1	426246572	M1(Oxidation); C6(Carbamidomethyl)	1144.53	2.58479e+07	1.91903e+07	879654	0	5.644e-05	High		2.62115		High	High	155.992	98.1699	7.3481e-14	2.51647e-16	5.21242e-08	1.5241e-10	High	High	44.04	42.28	0.000530545	0.000792693	High	2.60505	High	152.05	1.82147e-13	6.23792e-16	High	54.19	5.67788e-05	0
	ACGVCPLWEK	9	1	1	426246572	C2(Carbamidomethyl); C5(Carbamidomethyl)	1219.56	45478516	5.36341e+07	0	0	0.0006406	High		2.55385		High		136.892		1.42985e-11	2.04556e-14			High		35.09		0.00603997		High	2.58588	High	142.776	3.23487e-12	5.27712e-15	High	40.78	0.00161271	0
	MHVLQCQGR	3	1	1	426246572	C6(Carbamidomethyl)	1128.54	8.1296e+06	0	0	0	0.0001003	High		2.51801		High		112.531		2.50146e-09	5.58361e-12			High		39.46		0.00173823											0
	MPYECGSSLHVCAR	17	1	1	426246572	M1(Oxidation); C5(Carbamidomethyl); C12(Carbamidomethyl)	1682.71	5.95724e+07	1.07898e+08	5.5863e+06	0	0.000265		High		3.03184	High	High	122.521	83.9798	1.68997e-10	5.59593e-13	8.19915e-07	3.99959e-09	High	High	34.87	44.05	0.00350274	0.000399453	High	3.20258	High	160.664	2.23976e-14	8.58144e-17	High	50.25	0.000105263	0
	ILPLTVCK	1	1	1	426246572	C7(Carbamidomethyl)	943.564	2.00796e+08	0	0	0	0.0008546					High		99.4598		7.75735e-08	1.13246e-10																		0
	RYSQWAGSVTDLPEVIK	4	1	1	426246572		1949.01	929555	3.47834e+06	0	0	0.003408					High		89.8738		1.25699e-06	1.02947e-09									High	3.30706	High	96.978	2.78752e-07	2.00541e-10	High	30.86	0.0301069	1
	QKLTPLYELVK	2	1	1	426246572		1331.79	2.72307e+07	0	0	0	1.275e-05					High		87.352		1.25116e-07	1.83994e-09			High		41.13		0.000466397											1
	VTISCSGSR	3	1	1	426246572	C5(Carbamidomethyl)	966.466	7.11018e+07	1.87839e+07	1.07388e+06	0	0.005347													High	High	33.72	43.1	0.00738838	0.000869357							High	31.46	0.0124322	0
	SIAVYGQYGGHSCVGSAFETQPCKPTR	6	1	1	426246572	C13(Carbamidomethyl); C23(Carbamidomethyl)	2957.37	0	2.62872e+07	0	0	2.149e-06																			High	4.34699	High	198.542	4.89118e-17	1.39908e-20	High	72.58	2.30768e-06	0
	ILFFHSSSSSYGYSSNTNILVK	9	1	1	426246572		2451.22	0	2.25005e+07	1.94293e+06	0	0.001297		High		3.13881		High		105.556			8.59383e-08	2.78208e-11		High		33.59		0.0213073	High	4.01862	High	96.9605	6.17539e-07	2.0135e-10	High	31.37	0.0355975	0
	RLIDQYGTHYLQSGSLGGEYK	2	1	1	426246572		2385.18	0	1.4291e+07	0	0	0.002671																			High	3.67285	High	111.167	1.69136e-08	7.64282e-12				1
	GYNVLTGQFR	15	1	1	426246572		1154.6	0	1.91562e+08	1.204e+06	0	0.000519		High		3.69422		High		122.311			4.33471e-10	5.8736e-13		High		65.37		7.10034e-06	High	3.62222	High	169.319	8.63348e-15	1.16985e-17	High	54.99	7.74959e-05	0
	VFFHMDSEK	1	1	1	426246572	M5(Oxidation)	1155.51	0	6.06495e+07	0	0	0.001959																					High	100.99	2.38038e-08	7.96115e-11				0
	QCEDEELEHLR	3	1	1	426246572	C2(Carbamidomethyl)	1457.63	0	1.01456e+07	0	0	0.0005632																					High	83.4589	9.78527e-07	4.50934e-09	High	40.39	0.00108322	0
	SVSENEGNLLR	1	1	1	426246572	N8(Deamidated)	1218.6	0	0	1.06876e+07	0	0.0179														High		34.01		0.0111809										0
	CFSGQCISK	2	1	1	426246572	C1(Carbamidomethyl); C6(Carbamidomethyl)	1086.47	2.61488e+07	5.96471e+06	0	0.001	0.005299					High		92.0522		9.0396e-08	6.2342e-10											High	92.6677	7.84515e-08	5.41045e-10				0
	RILPLTVCK	1	1	1	426246572	C8(Carbamidomethyl)	1099.66	9209349	0	0	0.001	0.007119													High		32.36		0.00740475											1
	VFFHMDSEK	1	1	1	426246572		1139.52	0	8.05767e+06	0	0.001	0.01621																					High	86.7544	6.56629e-07	2.11135e-09				0
	FDFHSEDK	1	1	1	426246572		1024.44	1.5979e+07	0	0	0.002	0.01205					High		89.0382		3.04488e-07	1.2479e-09																		0
	FDFHSEDKRK	2	1	1	426246572		1308.63	9.45772e+06	9.08627e+06	0	0.006	0.07501					High		92.9487		2.93633e-07	5.07138e-10											High	89.8231	6.13485e-07	1.04157e-09				2
	VYSGDGRDFYR	1	1	1	426246572		1334.61	6.57801e+06	0	0	0.009	0.1081													High		30.9		0.0192641											1
284027124	K-casein [Ovis vignei]	61.73	17	3	15	445	6.6953e+09	3.58921e+09	5.10399e+09	39.1127	47.53	5	11	7056.84	41.98	9	53	926.213	38.27	6	44	130.315	48.15	7	38	10202.2	41.98	10	76	1581.61	59.26	9	70	115.281	50.62	9	35	8071.12	41.98	11	58	1277.12	59.26	10	60	162	18.0138	6.15088
	Sequence	# PSMs	# Proteins	# Protein Groups	Protein Group Accessions	Modifications	MH+ [Da]	A7: Area	B7: Area	C7: Area	q-Value	PEP	A2	C2	XCorr A2	XCorr C2	A4	C4	Amanda Score A4	Amanda Score C4	E-Value A4	P-Value A4	E-Value C4	P-Value C4	A5	C5	IonScore A5	IonScore C5	Exp Value A5	Exp Value C5	B2	XCorr B2	B4	Amanda Score B4	E-Value B4	P-Value B4	B5	IonScore B5	Exp Value B5	# Missed Cleavages
	YPSYGLNYYQQRPVALINNQFLPYPYYAKPVAVR	37	23	5	57164381;284027124;284027080;284027056;284027046		4066.1	104465033	1.74476e+08	2.09078e+08	0	4.669e-08	High	High	5.42616	6.50186	High	High	115.812	183.926	1.30016e-08	2.62289e-12	1.99844e-15	4.04953e-19		High		64.01		1.26506e-05	High	6.0632	High	151.22	3.85445e-12	7.55035e-16	High	55.67	8.63196e-05	0
	SCQDQPTAMAR	34	23	6	57164381;397787874;284027124;284027080;284027056;42495564	C2(Carbamidomethyl); M9(Oxidation)	1280.54	7.57954e+07	5.00447e+08	4.73381e+08	0	0.0001014	High	High	3.7252	3.66753	High	High	134.277	128.673	1.80398e-11	3.73494e-14	6.48775e-11	1.35727e-13	High	High	59.54	57.83	1.21735e-05	1.81298e-05	High	3.54086	High	148.892	6.23433e-13	1.29075e-15	High	59.46	1.22865e-05	0
	IAKYXPIQYVLSR	12	21	5	284027124;57164381;284027080;284027056;284027046	X5(L)	1563.93	2.89101e+06	2.65983e+06	2.60873e+06	0	7.051e-06	High	High	3.53013	4.19571	High	High	102.793	149.118	1.5979e-08	5.25626e-11	4.00647e-13	1.22522e-15		High		39.93		0.000879055	High	3.95938	High	141.974	2.17065e-12	6.34693e-15	High	35.12	0.00266082	1
	HPHPHLSFMAIPPK	41	23	6	57164381;397787874;284027124;284027080;284027056;284027046	M9(Oxidation)	1624.84	7.42339e+07	1.71987e+08	2.62109e+08	0	4.486e-05	High	High	3.2992	3.81065	High	High	127.033	117.338	2.80188e-10	1.98013e-13	2.39569e-09	1.84568e-12	High	High	56.85	38.1	7.12556e-05	0.00542086	High	3.33084	High	106.492	3.17375e-08	2.24293e-11	High	40.65	0.0032029	0
	SCQDQPTAMAR	20	23	6	57164381;397787874;284027124;284027080;284027056;42495564	C2(Carbamidomethyl)	1264.54	2.20893e+07	1.01999e+08	8.93336e+07	0	8.245e-05	High	High	2.98743	3.38635	High	High	125.748	148.509	9.47654e-11	2.66195e-13	5.01796e-13	1.40954e-15	High	High	41.62	51.83	0.000902135	8.36585e-05	High	3.0075	High	136.22	8.57295e-12	2.38801e-14	High	52.17	7.94825e-05	0
	FFDDKIAK	23	18	4	57164381;284027124;284027080;284027056		983.52	1.54893e+09	2.93931e+08	2.10078e+07	0	0.0001791	High	High	2.80689	2.68691	High	High	104.036	104.266	1.96636e-08	3.94851e-11	1.8723e-08	3.7446e-11	High	High	41.9	43.25	0.00129454	0.000948668			High	107.156	9.62354e-09	1.92471e-11	High	41.52	0.00128254	1
	SPAQTLQWQVLPNAVPAK	74	23	7	284027080;284027124;57164381;397787874;284027056;284027046;42495564		1948.07	1.87693e+09	1.50266e+09	1.79583e+09	0	3.54e-11					High	High	240.839	229.075	5.65513e-22	8.24362e-25	8.82217e-21	1.23733e-23	High	High	100.84	89.13	1.89552e-09	2.76127e-08			High	261.218	4.51805e-24	7.55527e-27	High	100.52	1.96061e-09	0
	SPAQTLQWQVLPNXVPAK	59	23	7	284027080;57164381;397787874;284027124;284027056;284027046;42495564	Q9(Deamidated); X14(A)	1949.05	1.40878e+07	1.64633e+07	7.49643e+07	0	1.017e-10					High	High	196.339	227.999	5.59032e-17	2.32349e-20	3.84247e-20	1.58518e-23	High	High	77.29	85.04	5.31918e-07	8.6792e-08			High	232.706	1.31887e-20	5.36343e-24	High	89.98	2.84809e-08	0
	YXPIQYVLSR	62	18	4	57164381;284027124;284027080;284027056	X2(L)	1251.71	9.10448e+09	4632488202	6.75806e+09	0	6.73e-05		High		2.90415	High	High	154.876	155.347	1.26237e-13	3.25354e-16	1.1299e-13	2.91965e-16	High	High	48.28	52	0.000294958	0.000125245	High	2.66903	High	171.48	2.7526e-15	7.11265e-18	High	58.67	2.69625e-05	0
	HPHPHLSFMAIPPK	8	23	6	57164381;397787874;284027124;284027080;284027056;284027046		1608.85	2.94597e+06	8.41328e+06	1.63578e+07	0	0.00012		High		3.5681	High	High	96.0727	114.779	2.48501e-07	2.47019e-10	3.30705e-09	3.32701e-12	High	High	35.56	30.1	0.0102571	0.0360601	High	3.13837	High	113.244	4.79973e-09	4.73813e-12	High	42.5	0.00207504	0
	HPHPHLSFMAIPPKK	13	23	6	57164381;397787874;284027124;284027080;284027056;284027046	M9(Oxidation)	1752.94	3.38627e+07	6.02645e+07	2.31181e+08	0	3.356e-06		High		3.47855	High	High	84.9321	92.5382	2.84915e-06	3.21212e-09	4.97779e-07	5.57423e-10	High	High	34.85	36.5	0.00910007	0.00599977	High	3.35894	High	127.395	1.62696e-10	1.82191e-13	High	43.8	0.00112138	1
	YPSYGLNYYQQRPVALINNQFLPYPYYAKPVAVR	19	23	5	57164381;284027124;284027080;284027056;284027046	N7(Deamidated)	4067.09	0	4.63973e+06	0	0	0.0004924		High		5.37814		High		156.355			2.31545e-12	2.31453e-16		High		37.28		0.00710859	High	5.74589	High	150.15	9.40855e-12	9.65971e-16	High	30.86	0.0311734	0
	FFDDKIAKYXPIQYVLSR	11	21	5	284027124;57164381;284027080;284027056;284027046	X10(L)	2216.21	0	1.84545e+06	2.26451e+06	0	6.077e-05		High		4.57367		High		129.652			9.23071e-11	1.08342e-13		High		51.85		0.000143036	High	3.50185	High	84.6893	2.76159e-06	3.39679e-09				2
	SCQDQPTAMAR	12	23	6	57164381;397787874;284027124;284027080;284027056;42495564	C2(Carbamidomethyl); Q3(Deamidated); M9(Oxidation)	1281.52	0	7.27042e+06	1.59993e+07	0	0.0009836		High		3.32822		High		127.521			2.67213e-10	1.76962e-13		High		55.12		2.99919e-05	High	3.3658	High	133.574	6.63091e-11	4.39133e-14	High	62.6	5.35802e-06	0
	YIPIQYVLSR	10	18	4	57164381;284027124;284027080;284027056	Q5(Deamidated)	1252.7	0	5.21074e+07	6.27708e+07	0	0.0003993		High		2.75634		High		151.268			7.154e-13	7.46765e-16		High		42.16		0.00127404	High	3.03751	High	125.345	2.98535e-10	2.92108e-13	High	37.05	0.0035405	0
	SPAQTLQWQVLPNXVPAKSCQDQPTAMAR	2	22	6	284027080;57164381;397787874;284027124;284027056;42495564	X14(A); C20(Carbamidomethyl); M27(Oxidation)	3209.59	0	5.67286e+06	0	0	5.423e-05																									High	45.09	0.00190491	1
	HPHPHLSFMAIPPKKDQDK	1	22	6	57164381;397787874;284027124;284027080;284027056;284027046	M9(Oxidation)	2239.14	0	0	5.16477e+06	0	0.01011		High		3.08537																								2
	IAKYXPIQYVLSR	2	1	1	284027124	X5(K); Q8(Deamidated)	1579.92	0	0	3.27764e+06	0	0.004982						High		88.2161			1.80955e-07	1.50796e-09		High		30.84		0.00469759										1
	SPAQTLQWQVLPNDVPAK	1	3	1	284027124		1992.06	0	0	6.72109e+06	0.002	0.04716						High		112.921			6.65985e-09	5.10334e-12																0
	SPAQTLQWQVLPNRVPAK	1	3	1	284027124	Q9(Deamidated); N13(Deamidated)	2035.1	0	6.89206e+06	0	0.008	0.1012																					High	81.7501	6.44944e-06	6.68336e-09				1
	SPAQTLQWQVLPNSVPAK	3	3	1	284027124		1964.06	1.09248e+08	0	0							High		92.1374		3.5884e-07	6.11311e-10																		0
284027080	K-casein [Ovis orientalis isphahanica]	61.73	15	3	14	706	5.98532e+09	2545935089	3.44991e+09	136.001	58.64	6	46	9451.21	48.15	10	74	1057.92	38.27	8	80	260.071	59.26	9	79	13504.2	48.15	11	107	1744.81	59.26	10	104	184.239	61.73	10	59	9852.44	48.15	10	72	1452.48	59.26	11	85	162	17.9744	6.52197
	Sequence	# PSMs	# Proteins	# Protein Groups	Protein Group Accessions	Modifications	MH+ [Da]	A7: Area	B7: Area	C7: Area	q-Value	PEP	A2	C2	XCorr A2	XCorr C2	A4	C4	Amanda Score A4	Amanda Score C4	E-Value A4	P-Value A4	E-Value C4	P-Value C4	A5	C5	IonScore A5	IonScore C5	Exp Value A5	Exp Value C5	B2	XCorr B2	B4	Amanda Score B4	E-Value B4	P-Value B4	B5	IonScore B5	Exp Value B5	# Missed Cleavages
	YPSYGLNYYQQRPVALINNQFLPYPYYAKPVAVR	37	23	5	57164381;284027124;284027080;284027056;284027046		4066.1	104465033	1.74476e+08	2.09078e+08	0	4.669e-08	High	High	5.42616	6.50186	High	High	115.812	183.926	1.30016e-08	2.62289e-12	1.99844e-15	4.04953e-19		High		64.01		1.26506e-05	High	6.0632	High	151.22	3.85445e-12	7.55035e-16	High	55.67	8.63196e-05	0
	SPAQTXQWQVLPNAVPAK	151	23	7	284027080;57164381;397787874;284027124;284027056;284027046;42495564	X6(L); Q9(Deamidated)	1949.05	1.40878e+07	1.64633e+07	7.49643e+07	0	5.994e-08	High	High	5.26088	4.95303	High	High	196.339	227.999	5.59032e-17	2.32349e-20	3.84247e-20	1.58518e-23	High	High	77.29	85.04	5.31918e-07	8.6792e-08	High	5.0587	High	232.706	1.31887e-20	5.36343e-24	High	89.98	2.84809e-08	0
	SPAQTXQWQVLPNAVPAK	148	23	7	284027080;284027124;57164381;397787874;284027056;284027046;42495564	X6(L)	1948.07	1.87693e+09	1.50266e+09	1.79583e+09	0	5.202e-07	High	High	4.88382	4.88055	High	High	240.839	229.075	5.65513e-22	8.24362e-25	8.82217e-21	1.23733e-23	High	High	100.84	89.13	1.89552e-09	2.76127e-08	High	4.78024	High	261.218	4.51805e-24	7.55527e-27	High	100.52	1.96061e-09	0
	SCQDQPTAMAR	34	23	6	57164381;397787874;284027124;284027080;284027056;42495564	C2(Carbamidomethyl); M9(Oxidation)	1280.54	7.57954e+07	5.00447e+08	4.73381e+08	0	0.0001014	High	High	3.7252	3.66753	High	High	134.277	128.673	1.80398e-11	3.73494e-14	6.48775e-11	1.35727e-13	High	High	59.54	57.83	1.21735e-05	1.81298e-05	High	3.54086	High	148.892	6.23433e-13	1.29075e-15	High	59.46	1.22865e-05	0
	IAKYIPIQYVLSR	10	21	5	284027124;57164381;284027080;284027056;284027046		1563.92	2.89101e+06	2.65983e+06	2.60873e+06	0	0.0002201	High	High	3.53013	4.19571	High	High	102.793	149.118	1.5979e-08	5.25626e-11	4.00647e-13	1.22522e-15		High		39.93		0.000879055	High	3.95938	High	141.974	2.17065e-12	6.34693e-15	High	35.12	0.00266082	1
	HPHPHLSFMAIPPK	41	23	6	57164381;397787874;284027124;284027080;284027056;284027046	M9(Oxidation)	1624.84	7.42339e+07	1.71987e+08	2.62109e+08	0	4.486e-05	High	High	3.2992	3.81065	High	High	127.033	117.338	2.80188e-10	1.98013e-13	2.39569e-09	1.84568e-12	High	High	56.85	38.1	7.12556e-05	0.00542086	High	3.33084	High	106.492	3.17375e-08	2.24293e-11	High	40.65	0.0032029	0
	SCQDQPTAMAR	20	23	6	57164381;397787874;284027124;284027080;284027056;42495564	C2(Carbamidomethyl)	1264.54	2.20893e+07	1.01999e+08	8.93336e+07	0	8.245e-05	High	High	2.98743	3.38635	High	High	125.748	148.509	9.47654e-11	2.66195e-13	5.01796e-13	1.40954e-15	High	High	41.62	51.83	0.000902135	8.36585e-05	High	3.0075	High	136.22	8.57295e-12	2.38801e-14	High	52.17	7.94825e-05	0
	FFDDKIAK	23	18	4	57164381;284027124;284027080;284027056		983.52	1.54893e+09	2.93931e+08	2.10078e+07	0	0.0001791	High	High	2.80689	2.68691	High	High	104.036	104.266	1.96636e-08	3.94851e-11	1.8723e-08	3.7446e-11	High	High	41.9	43.25	0.00129454	0.000948668			High	107.156	9.62354e-09	1.92471e-11	High	41.52	0.00128254	1
	YIPIQYVLSR	44	18	4	57164381;284027124;284027080;284027056		1251.71	14202113920	4632488202	6.75806e+09	0	9.475e-05		High		2.90415	High	High	154.876	155.347	1.26237e-13	3.25354e-16	1.1299e-13	2.91965e-16	High	High	48.28	52	0.000294958	0.000125245	High	2.66903	High	171.48	2.7526e-15	7.11265e-18	High	58.67	2.69625e-05	0
	SPAQTXQWQVLPNAVPAK	101	1	1	284027080	Q4(Deamidated); X6(K)	1964.06	1.68221e+08	1.76851e+08	1.47415e+08	0	0.002396					High	High	148.222	181.284	8.78031e-13	1.50606e-15	4.44905e-16	7.43988e-19	High	High	56.7	69.82	4.618e-05	2.2931e-06			High	149.401	6.89911e-13	1.14794e-15	High	54.27	7.53833e-05	1
	SPAQTKQWQVLPNAVPAK	3	1	1	284027080		1963.08	1.58542e+07	6.95425e+06	0	0	0.001391					High		122.185		2.78112e-10	6.0459e-13											High	94.3947	1.78488e-07	3.6352e-10				1
	HPHPHLSFMAIPPK	8	23	6	57164381;397787874;284027124;284027080;284027056;284027046		1608.85	2.94597e+06	8.41328e+06	1.63578e+07	0	0.00012		High		3.5681	High	High	96.0727	114.779	2.48501e-07	2.47019e-10	3.30705e-09	3.32701e-12	High	High	35.56	30.1	0.0102571	0.0360601	High	3.13837	High	113.244	4.79973e-09	4.73813e-12	High	42.5	0.00207504	0
	HPHPHLSFMAIPPKK	13	23	6	57164381;397787874;284027124;284027080;284027056;284027046	M9(Oxidation)	1752.94	3.38627e+07	6.02645e+07	2.31181e+08	0	3.356e-06		High		3.47855	High	High	84.9321	92.5382	2.84915e-06	3.21212e-09	4.97779e-07	5.57423e-10	High	High	34.85	36.5	0.00910007	0.00599977	High	3.35894	High	127.395	1.62696e-10	1.82191e-13	High	43.8	0.00112138	1
	YPSYGLNYYQQRPVALINNQFLPYPYYAKPVAVR	19	23	5	57164381;284027124;284027080;284027056;284027046	N7(Deamidated)	4067.09	0	4.63973e+06	0	0	0.0004924		High		5.37814		High		156.355			2.31545e-12	2.31453e-16		High		37.28		0.00710859	High	5.74589	High	150.15	9.40855e-12	9.65971e-16	High	30.86	0.0311734	0
	SPAQTXQWQVLPNAVPAKSCQDQPTAMAR	6	22	6	284027080;57164381;397787874;284027124;284027056;42495564	X6(L); C20(Carbamidomethyl); M27(Oxidation)	3209.58	0	5.67286e+06	0	0	9.198e-05																			High	3.9473					High	45.09	0.00190491	1
	FFDDKIAKYIPIQYVLSR	9	21	5	284027124;57164381;284027080;284027056;284027046		2216.21	0	2.12296e+06	2.26451e+06	0	6.077e-05		High		4.57367		High		129.652			9.23071e-11	1.08342e-13		High		51.85		0.000143036	High	3.50185	High	84.6893	2.76159e-06	3.39679e-09				2
	SCQDQPTAMAR	12	23	6	57164381;397787874;284027124;284027080;284027056;42495564	C2(Carbamidomethyl); Q3(Deamidated); M9(Oxidation)	1281.52	0	7.27042e+06	1.59993e+07	0	0.0009836		High		3.32822		High		127.521			2.67213e-10	1.76962e-13		High		55.12		2.99919e-05	High	3.3658	High	133.574	6.63091e-11	4.39133e-14	High	62.6	5.35802e-06	0
	YIPIQYVLSR	8	18	4	57164381;284027124;284027080;284027056	Q5(Deamidated)	1252.7	0	5.21074e+07	6.27708e+07	0	0.003796		High		2.75634		High		151.268			7.154e-13	7.46765e-16		High		42.16		0.00127404	High	3.03751	High	125.345	2.98535e-10	2.92108e-13	High	37.05	0.0035405	0
	SPAQTKQWQVLPNAVPAK	11	1	1	284027080	Q7(Deamidated); Q9(Deamidated)	1965.04	0	2.31948e+06	1705098	0	0.003018						High		105.552			2.70156e-08	2.78512e-11		High		37.26		0.0052339			High	119.46	1.15268e-09	1.1323e-12	High	52.05	0.00017371	1
	HPHPHLSFMAIPPKKDQDK	1	22	6	57164381;397787874;284027124;284027080;284027056;284027046	M9(Oxidation)	2239.14	0	0	5.16477e+06	0	0.01011		High		3.08537																								2
	SPAQTYQWQVLPNAVPAK	5	1	1	284027080	Q4(Deamidated); Q7(Deamidated); Q9(Deamidated)	2000.99	104597364	2.72543e+07	0	0.002	0.02681													High		32.11		0.0257759				High	96.9173	2.81861e-07	2.03363e-10				0
	SPAQTRQWQVLPNAVPAK	1	1	1	284027080	Q4(Deamidated); Q7(Deamidated)	1993.06	0	0	0	0.004	0.01289					High		81.62		7.1688e-06	6.88646e-09																		1
	SPAQTXQWQVLPNAVPAK	1	1	1	284027080	X6(R); Q9(Deamidated)	1992.06	0	0	6.72109e+06	0.008	0.1454														High		35.56		0.00785269										1
284027056	K-casein [Ovis orientalis gmelini]	61.73	15	4	15	500	5.87599e+09	2.21186e+09	3.00909e+09	129.288	51.85	5	43	6620.07	52.47	8	49	926.213	38.27	7	39	221.187	52.47	7	67	9466.11	52.47	11	71	1654.2	59.26	11	69	157.36	54.94	9	51	7537.8	52.47	11	54	1377	59.26	11	57	162	18.0368	6.52197
	Sequence	# PSMs	# Proteins	# Protein Groups	Protein Group Accessions	Modifications	MH+ [Da]	A7: Area	B7: Area	C7: Area	q-Value	PEP	A2	C2	XCorr A2	XCorr C2	A4	C4	Amanda Score A4	Amanda Score C4	E-Value A4	P-Value A4	E-Value C4	P-Value C4	A5	C5	IonScore A5	IonScore C5	Exp Value A5	Exp Value C5	B2	XCorr B2	B4	Amanda Score B4	E-Value B4	P-Value B4	B5	IonScore B5	Exp Value B5	# Missed Cleavages
	YPSYGLNYYQQRPVALINNQFLPYPYYAKPVAVR	37	23	5	57164381;284027124;284027080;284027056;284027046		4066.1	104465033	1.74476e+08	2.09078e+08	0	4.669e-08	High	High	5.42616	6.50186	High	High	115.812	183.926	1.30016e-08	2.62289e-12	1.99844e-15	4.04953e-19		High		64.01		1.26506e-05	High	6.0632	High	151.22	3.85445e-12	7.55035e-16	High	55.67	8.63196e-05	0
	SPAQTLQWQVLPNAVPAK	120	23	7	284027080;57164381;397787874;284027124;284027056;284027046;42495564	Q4(Deamidated)	1949.05	1.40878e+07	1.64633e+07	7.49643e+07	0	6.383e-08	High	High	5.26088	4.95303	High	High	196.339	227.999	5.59032e-17	2.32349e-20	3.84247e-20	1.58518e-23	High	High	77.29	85.04	5.31918e-07	8.6792e-08	High	5.0587	High	232.706	1.31887e-20	5.36343e-24	High	89.98	2.84809e-08	0
	SPAQTLQWQVLPNAVPAK	115	23	7	284027080;284027124;57164381;397787874;284027056;284027046;42495564		1948.07	1.87693e+09	1.50266e+09	1.79583e+09	0	3.252e-11	High	High	4.88382	4.88055	High	High	240.839	229.075	5.65513e-22	8.24362e-25	8.82217e-21	1.23733e-23	High	High	100.84	89.13	1.89552e-09	2.76127e-08	High	4.78024	High	261.218	4.51805e-24	7.55527e-27	High	100.52	1.96061e-09	0
	IAKYIPIQYVLSR	10	21	5	284027124;57164381;284027080;284027056;284027046		1563.92	2.89101e+06	2.65983e+06	2.60873e+06	0	0.0002201	High	High	3.53013	4.19571	High	High	102.793	149.118	1.5979e-08	5.25626e-11	4.00647e-13	1.22522e-15		High		39.93		0.000879055	High	3.95938	High	141.974	2.17065e-12	6.34693e-15	High	35.12	0.00266082	1
	HPHPHLSFMAIPPK	41	23	6	57164381;397787874;284027124;284027080;284027056;284027046	M9(Oxidation)	1624.84	7.42339e+07	1.71987e+08	2.62109e+08	0	4.486e-05	High	High	3.2992	3.81065	High	High	127.033	117.338	2.80188e-10	1.98013e-13	2.39569e-09	1.84568e-12	High	High	56.85	38.1	7.12556e-05	0.00542086	High	3.33084	High	106.492	3.17375e-08	2.24293e-11	High	40.65	0.0032029	0
	FFDDKIAK	23	18	4	57164381;284027124;284027080;284027056		983.52	1.54893e+09	2.93931e+08	2.10078e+07	0	0.0001791	High	High	2.80689	2.68691	High	High	104.036	104.266	1.96636e-08	3.94851e-11	1.8723e-08	3.7446e-11	High	High	41.9	43.25	0.00129454	0.000948668			High	107.156	9.62354e-09	1.92471e-11	High	41.52	0.00128254	1
	YIPIQYVLSR	44	18	4	57164381;284027124;284027080;284027056		1251.71	14202113920	4632488202	6.75806e+09	0	9.475e-05		High		2.90415	High	High	154.876	155.347	1.26237e-13	3.25354e-16	1.1299e-13	2.91965e-16	High	High	48.28	52	0.000294958	0.000125245	High	2.66903	High	171.48	2.7526e-15	7.11265e-18	High	58.67	2.69625e-05	0
	SCQDQPTSMAR	5	1	1	284027056	C2(Carbamidomethyl)	1280.54	7.57954e+07	4.16967e+06	0	0	0.002885					High		113.05		2.39313e-09	4.95471e-12			High		46.07		0.000270654				High	108.478	6.80019e-09	1.41966e-11				0
	HPHPHLSFMAIPPK	8	23	6	57164381;397787874;284027124;284027080;284027056;284027046		1608.85	2.94597e+06	8.41328e+06	1.63578e+07	0	0.00012		High		3.5681	High	High	96.0727	114.779	2.48501e-07	2.47019e-10	3.30705e-09	3.32701e-12	High	High	35.56	30.1	0.0102571	0.0360601	High	3.13837	High	113.244	4.79973e-09	4.73813e-12	High	42.5	0.00207504	0
	HPHPHLSFMAIPPKK	13	23	6	57164381;397787874;284027124;284027080;284027056;284027046	M9(Oxidation)	1752.94	3.38627e+07	6.02645e+07	2.31181e+08	0	3.356e-06		High		3.47855	High	High	84.9321	92.5382	2.84915e-06	3.21212e-09	4.97779e-07	5.57423e-10	High	High	34.85	36.5	0.00910007	0.00599977	High	3.35894	High	127.395	1.62696e-10	1.82191e-13	High	43.8	0.00112138	1
	SCQDQPTXMAR	12	23	6	57164381;397787874;284027124;284027080;284027056;42495564	C2(Carbamidomethyl); X8(A); M9(Oxidation)	1280.54	7.57954e+07	5.00447e+08	4.73381e+08	0	0.0001014													High	High	59.54	57.83	1.21735e-05	1.81298e-05							High	59.46	1.22865e-05	0
	SCQDQPTXMAR	7	23	6	57164381;397787874;284027124;284027080;284027056;42495564	C2(Carbamidomethyl); X8(A)	1264.54	2.20893e+07	1.01999e+08	8.93336e+07	0	8.245e-05													High	High	41.62	51.83	0.000902135	8.36585e-05							High	52.17	7.94825e-05	0
	YPSYGLNYYQQRPVALINNQFLPYPYYAKPVAVR	19	23	5	57164381;284027124;284027080;284027056;284027046	N7(Deamidated)	4067.09	0	4.63973e+06	0	0	0.0004924		High		5.37814		High		156.355			2.31545e-12	2.31453e-16		High		37.28		0.00710859	High	5.74589	High	150.15	9.40855e-12	9.65971e-16	High	30.86	0.0311734	0
	FFDDKIAKYIPIQYVLSR	9	21	5	284027124;57164381;284027080;284027056;284027046		2216.21	0	2.12296e+06	2.26451e+06	0	6.077e-05		High		4.57367		High		129.652			9.23071e-11	1.08342e-13		High		51.85		0.000143036	High	3.50185	High	84.6893	2.76159e-06	3.39679e-09				2
	YIPIQYVLSR	8	18	4	57164381;284027124;284027080;284027056	Q5(Deamidated)	1252.7	0	5.21074e+07	6.27708e+07	0	0.003796		High		2.75634		High		151.268			7.154e-13	7.46765e-16		High		42.16		0.00127404	High	3.03751	High	125.345	2.98535e-10	2.92108e-13	High	37.05	0.0035405	0
	SCQDQPTXMAR	9	1	1	284027056	C2(Carbamidomethyl); X8(S); M9(Oxidation)	1296.53	0	8123551	1.07505e+07	0	0.003079						High		123.594			1.48181e-10	4.37112e-13		High		52.5		5.03295e-05			High	124.732	1.14035e-10	3.36387e-13	High	51.38	6.51363e-05	0
	SCQDQPTXMAR	6	1	1	284027056	C2(Carbamidomethyl); X8(N)	1307.55	0	5.34957e+06	4.65195e+06	0	0.00451						High		133.012			6.94654e-12	4.99751e-14		High		50.5		6.50613e-05			High	118.439	5.64477e-10	1.43268e-12	High	44.58	0.000254286	0
	SCQDQPTSMAR	5	1	1	284027056	C2(Carbamidomethyl); Q3(Deamidated)	1281.52	0	7.27042e+06	1.59993e+07	0	0.005044						High		122.34			8.80946e-10	5.83408e-13									High	80.4135	1.20829e-05	9.09176e-09	High	59.9	9.97711e-06	0
	SCQDQPTXMAR	4	23	6	57164381;397787874;284027124;284027080;284027056;42495564	C2(Carbamidomethyl); Q3(Deamidated); X8(A); M9(Oxidation)	1281.52	0	7.27042e+06	1.59993e+07	0	0.0006099														High		55.12		2.99919e-05							High	62.6	5.35802e-06	0
	SPAQTLQWQVLPNAVPAKSCQDQPTXMAR	2	22	6	284027080;57164381;397787874;284027124;284027056;42495564	C20(Carbamidomethyl); X26(A); M27(Oxidation)	3209.59	0	5.67286e+06	0	0	5.423e-05																									High	45.09	0.00190491	1
	HPHPHLSFMAIPPKKDQDK	1	22	6	57164381;397787874;284027124;284027080;284027056;284027046	M9(Oxidation)	2239.14	0	0	5.16477e+06	0	0.01011		High		3.08537																								2
	SPAQTLQWQVLPNAVPAKSCQDQPTSMAR	1	1	1	284027056	C20(Carbamidomethyl)	3209.58	0	5.67286e+06	0	0.001	0.01006																					High	88.6402	5.2737e-06	1.36766e-09				1
	SPAQTLQWQVLPNAVPAKSCQDQPTQMAR	1	1	1	284027056	C20(Carbamidomethyl)	3250.61	0	0	3.84282e+06	0.001	0.0234						High		105.92			1.40508e-07	2.55841e-11																1
410066862	cystatin C [Ovis aries]	61.64	2	9	9	78	6.08046e+07	2.19689e+07	3.05632e+07	16.8555	21.92	3	5	307.347	21.92	2	3	61.54	9.59	1	2	37.9515	61.64	8	11	1050.52	61.64	7	9	260.928	61.64	8	8	56.0656	61.64	8	16	1400.16	41.78	5	11	404.836	47.26	6	13	146	16.1464	9.24658
	Sequence	# PSMs	# Proteins	# Protein Groups	Protein Group Accessions	Modifications	MH+ [Da]	A7: Area	B7: Area	C7: Area	q-Value	PEP	A2	C2	XCorr A2	XCorr C2	A4	C4	Amanda Score A4	Amanda Score C4	E-Value A4	P-Value A4	E-Value C4	P-Value C4	A5	C5	IonScore A5	IonScore C5	Exp Value A5	Exp Value C5	B2	XCorr B2	B4	Amanda Score B4	E-Value B4	P-Value B4	B5	IonScore B5	Exp Value B5	# Missed Cleavages
	KQVVSGMNYFLDVK	19	2	1	410066862	M7(Oxidation)	1643.85	1.08488e+08	1.74522e+07	3.94658e+07	0	2.69e-05	High	High	4.49033	4.41449	High	High	133.595	192.776	4.50084e-11	4.36975e-14	6.92366e-17	5.27718e-20	High	High	43.95	62.4	0.0013632	1.97088e-05	High	3.92157	High	136.183	3.14249e-11	2.40803e-14	High	56.56	7.57346e-05	1
	SQTNLDSCPFHDQPHLKR	13	2	1	410066862	C8(Carbamidomethyl)	2180.03	43313548	3.49324e+07	3.79233e+07	0	0.002925	High	High	3.19285	3.49395	High	High	82.719	135.722	1.36935e-05	5.34694e-09	7.09455e-11	2.6782e-14		High		66.72		1.00129e-05	High	3.25453	High	130.359	2.43135e-10	9.20617e-14	High	39.15	0.00543027	1
	KQVVSGMNYFLDVK	9	2	1	410066862		1627.85	4.21816e+06	3.807e+06	2.72255e+06	0	0.0001113	High	High	3.17549	4.77969		High		129.567			1.15112e-10	1.10472e-13		High		58.71		4.07123e-05	High	3.17529	High	117.106	1.76785e-09	1.94698e-12				1
	QVVSGMNYFLDVK	6	1	1	410066862	M6(Oxidation)	1515.75	3.06123e+07	0	1.43005e+07	0	0.000512	High	High	3.07447	3.40879		High		88.3449			1.09646e-06	1.4639e-09		High		54.76		0.000108948										0
	LLGGLMEADVNEEGVQEALSFAVSEFNKR	6	2	1	410066862	M6(Oxidation)	3168.55	0	4.81981e+06	6.5718e+06	0	6.8e-12		High		5.3852		High		196.68			1.31538e-16	2.14791e-20		High		107.21		1.1416e-09	High	5.40635	High	169.047	7.62676e-14	1.24539e-17	High	112.06	3.73691e-10	1
	LLGGLMEADVNEEGVQEALSFAVSEFNK	3	2	1	410066862	M6(Oxidation)	3012.45	0	625489	0	0	3.49e-08																			High	3.46811	High	119.142	5.43776e-09	1.21841e-12	High	55.71	0.00014756	0
	SQTNLDSCPFHDQPHLK	6	2	1	410066862	C8(Carbamidomethyl)	2023.93	0	1.37495e+06	3.74536e+06	0	0.00109		High		4.18274		High		138.585			1.73825e-11	1.38506e-14		High		46.73		0.000678377	High	3.33653	High	95.1295	4.03929e-07	3.06937e-10	High	29.87	0.0331269	0
	EKLCSFQVYVVPWMNTINLVK	4	2	1	410066862	C4(Carbamidomethyl); M14(Oxidation)	2584.33	0	2.46968e+06	2.21729e+06	0	3.6e-05		High		3.0195															High	3.25456	High	87.329	4.19327e-06	1.8497e-09	High	31.41	0.0316573	1
	QVVSGMNYFLDVK	5	1	1	410066862		1499.76	0	1.1094e+06	1.13811e+06	0	0.00301		High		3.2461		High		114.418			2.87113e-09	3.61603e-12		High		54.67		0.000102528	High	3.02462					High	36.02	0.00748853	0
	SNDAYQSR	6	2	1	410066862		940.411	0	1.35221e+07	5.5147e+06	0	0.01913		High		2.65588										High		47.34		0.000177121	High	3.0074	High	80.2314	1.21358e-06	9.48109e-09	High	63.07	4.73447e-06	0
	LCSFQVYVVPWMNTINLVK	1	2	1	410066862	C2(Carbamidomethyl); M12(Oxidation)	2327.19	0	0	748008	0	0.01866		High		2.96425																								0
426246590	PREDICTED: LOW QUALITY PROTEIN: complement component C9 [Ovis aries]	60.57	1	30	30	427	3.7296e+08	4.53876e+08	1.37132e+07	162.492	35.17	16	51	5461.7	39.61	18	47	1109.09	42.27	19	47	243.565	37.48	17	72	9581.32	46.89	23	81	2013.24	50.98	25	80	42.8912	23.27	9	13	1899.44	26.64	11	18	419.451	30.91	13	18	563	63.5455	6.7124
	Sequence	# PSMs	# Proteins	# Protein Groups	Protein Group Accessions	Modifications	MH+ [Da]	A7: Area	B7: Area	C7: Area	q-Value	PEP	A2	C2	XCorr A2	XCorr C2	A4	C4	Amanda Score A4	Amanda Score C4	E-Value A4	P-Value A4	E-Value C4	P-Value C4	A5	C5	IonScore A5	IonScore C5	Exp Value A5	Exp Value C5	B2	XCorr B2	B4	Amanda Score B4	E-Value B4	P-Value B4	B5	IonScore B5	Exp Value B5	# Missed Cleavages
	TAGYGINILGMDPLSTPFDNQYYNGLCDR	3	1	1	426246590	C27(Carbamidomethyl)	3265.5	7.37795e+06	0	0	0	5.573e-07	High		5.89962		High		201.898		1.94363e-17	6.4594e-21			High		48.39		0.000662813											0
	TAGYGINILGMDPLSTPFDNQYYNGLCDR	15	1	1	426246590	M11(Oxidation); C27(Carbamidomethyl)	3281.49	8.10849e+07	2.30247e+07	0	0	7.876e-10	High		5.46271		High		111.335		2.23349e-08	7.35427e-12			High		47.97		0.000664684		High	5.67925	High	151.511	2.18559e-12	7.06169e-16	High	71.82	2.76874e-06	0
	DVMLQTTFLDSINALPTAYEK	22	1	1	426246590	M3(Oxidation)	2386.18	4.72324e+07	2.09344e+07	1.14805e+06	0	3.301e-09	High	High	4.97881	3.05355	High	High	181.816	89.5736	1.67465e-15	6.58274e-19	2.71378e-06	1.10316e-09	High	High	77.98	54.52	7.48338e-07	0.000165113	High	4.81229	High	135.595	7.09204e-11	2.7574e-14	High	58.74	6.27532e-05	0
	TAGYGINILGMDPLSTPFDNQYYNGLCDR	7	1	1	426246590	M11(Oxidation); N24(Deamidated); C27(Carbamidomethyl)	3282.48	0	0	0	0	2.836e-05	High		4.91873		High		89.3879		3.55426e-06	1.15136e-09			High		40.49		0.00334543								High	39.61	0.00410781	0
	GMGQMDAKPEADLFDDVITFIR	9	1	1	426246590	M2(Oxidation); M5(Oxidation)	2501.17	2.29073e+07	9.23942e+06	0	0	1.719e-08	High		4.64907		High		150.395		1.93391e-12	9.13081e-16			High		49.51		0.000482478		High	5.00163	High	193.137	1.0256e-16	4.85608e-20	High	67.32	8.7116e-06	0
	DVMLQTTFLDSINALPTAYEK	8	1	1	426246590		2370.19	8.20323e+06	2.08787e+06	1.72842e+06	0	9.077e-09	High	High	4.45817	3.88047	High	High	166.121	128.489	5.05133e-14	2.44262e-17	2.92965e-10	1.41597e-13	High	High	73.8	38.98	1.96554e-06	0.00596323	High	2.80891	High	109.306	2.78658e-08	1.1733e-11				0
	GMGQMDAKPEADLFDDVITFIR	4	1	1	426246590	M2(Oxidation)	2485.18	5.65106e+06	0	0	0	8.612e-07	High		4.36817										High		44.98		0.00153761											0
	KGMGQMDAKPEADLFDDVITFIR	10	1	1	426246590	M3(Oxidation); M6(Oxidation)	2629.26	1.92443e+07	2.78392e+07	0	0	2.187e-05	High		4.29053		High		151.311		2.03473e-12	7.39363e-16			High		55.08		0.000162213		High	3.34297	High	119.396	2.65267e-09	1.14934e-12	High	43.7	0.00229286	1
	AIEDYINEFSSR	11	1	1	426246590	N7(Deamidated)	1444.66	4.71562e+06	6.73819e+07	0	0	8.317e-05	High		4.21134		High		137.12		8.56013e-12	1.94107e-14			High		65.39		5.82472e-06		High	3.57342	High	136.886	9.0335e-12	2.04841e-14	High	58.27	3.00106e-05	0
	SRDVMLQTTFLDSINALPTAYEK	2	1	1	426246590		2613.32	2.45852e+07	6.11864e+06	0	0	9.619e-05	High		3.8724																High	4.27122								1
	AIEDYINEFSSR	37	1	1	426246590		1443.67	4.51786e+08	3.29894e+08	6.2288e+06	0	9.363e-09	High	High	3.82457	4.17206	High	High	152.803	144.876	2.40696e-13	5.24392e-16	1.34387e-12	3.25392e-15	High	High	59.8	72.94	2.74871e-05	1.29835e-06	High	3.93677	High	191.396	3.64734e-17	7.25117e-20	High	77.02	5.07447e-07	0
	TENHEEEIQVLR	33	1	1	426246590		1496.73	3.10759e+08	292973067	3.55702e+06	0	0.0002855	High	High	3.81801	3.70805	High	High	129.345	97.6422	1.11521e-10	1.16288e-13	1.51963e-07	1.72098e-10	High	High	41.27	32.4	0.00211618	0.0162274	High	4.02416	High	132.36	5.12773e-11	5.80716e-14	High	51.3	0.000219057	0
	SIEIFGQFNGR	13	1	1	426246590	N9(Deamidated)	1268.63	2.30513e+07	2.4846e+07	0	0	8.317e-05	High		3.48274		High		144.32		1.62736e-12	3.69855e-15			High		43.5		0.00122391		High	3.08268	High	136.754	1.04306e-11	2.11146e-14	High	43.13	0.00123304	0
	SRDVMLQTTFLDSINALPTAYEK	3	1	1	426246590	M5(Oxidation)	2629.32	8.84851e+07	2.1571e+07	0	0	8.81e-07	High		3.43731																High	3.21886					High	34.09	0.0185612	1
	VRDGNTLTYYR	9	1	1	426246590		1357.69	3.32769e+07	2.21143e+07	0	0	3.938e-05	High		3.43566		High		101.473		3.24131e-08	7.12376e-11			High		45.94		0.000609966		High	3.58558	High	102.219	2.95781e-08	5.99962e-11	High	41.21	0.00182775	1
	KPWNVASLSYDTK	24	1	1	426246590		1508.77	2.24159e+08	1.69695e+08	0	0	1.797e-08	High		3.34327		High		152.652		4.32773e-13	5.43003e-16			High		60.47		3.32946e-05		High	3.54171	High	145.982	2.34834e-12	2.52238e-15	High	70.52	3.09174e-06	0
	TENHEEEIQVLR	12	1	1	426246590	N3(Deamidated)	1497.72	2.14476e+07	1.99699e+07	0	0	0.003192	High		3.3183		High		126.516		4.50062e-10	2.23024e-13			High		60.06		6.08534e-05		High	3.42417	High	114.834	6.63083e-09	3.28584e-12	High	54.94	0.000195903	0
	AGVEVTGNVDSK	37	1	1	426246590		1175.59	7.28025e+07	2.18881e+08	4.38737e+06	0	5.348e-06	High	High	3.27939	3.3841	High	High	111.893	145.005	4.64374e-09	6.46761e-12	2.23945e-12	3.1586e-15	High	High	48.44	58.44	0.000409606	4.73338e-05	High	3.5713	High	130.628	6.7838e-11	8.65281e-14	High	66.4	6.50606e-06	0
	KLNVNADLTIK	22	1	1	426246590		1228.73	6.71216e+07	1.0611e+08	1.26976e+06	0	0.0001287	High	High	3.22366	3.45287	High	High	104.968	84.1248	9.39803e-09	3.18577e-11	1.11408e-06	3.86833e-09	High	High	48.16	34.85	0.000219206	0.00469734	High	4.02842	High	109.73	3.14957e-09	1.06404e-11	High	49.49	0.000161381	1
	KYATELKEK	4	1	1	426246590		1109.62	6.5532e+06	2.73946e+06	0	0	0.001356	High		3.13955		High		104.227		8.91677e-09	3.77829e-11			High		37.59		0.0020205				High	110.744	1.98835e-09	8.42523e-12				2
	NRVVEESELAR	22	1	1	426246590		1301.68	1.11795e+07	9.80402e+06	0	0	9.862e-05	High		3.12005		High		150.54		6.60549e-13	8.83087e-16			High		48.54		0.000424775		High	3.62437	High	143.815	3.05768e-12	4.15446e-15	High	47.09	0.000592165	1
	SIEIFGQFNGR	34	1	1	426246590		1267.64	7.92017e+07	9.6438e+07	609353	0	0.0002021	High	High	2.95221	2.9187	High	High	185.381	165.607	1.37022e-16	2.89688e-19	1.43267e-14	2.74984e-17	High	High	67.91	52.36	4.17465e-06	0.000149837	High	3.30689	High	162.198	2.92965e-14	6.02808e-17	High	60.42	2.34218e-05	0
	FTYSKEDIYR	12	1	1	426246590		1321.64	3.14543e+07	2.63541e+07	2.9338e+07	0	0.0005459	High	High	2.90046	2.6377	High	High	101.895	89.579	5.12542e-08	6.46333e-11	8.56092e-07	1.10179e-09	High	High	46.4	34.48	0.000721623	0.0112282			High	102.884	5.66284e-08	5.14804e-11	High	46.59	0.000708276	1
	LAPIYDLIPVK	10	1	1	426246590		1241.75	1.25293e+08	5.7992e+08	1.52286e+06	0	0.001908	High		2.50932		High	High	94.0723	83.9529	6.18629e-08	3.91537e-10	6.3587e-07	4.0245e-09	High	High	31.62	29.74	0.00688652	0.010617			High	103.954	6.35752e-09	4.02374e-11	High	42.77	0.000528445	0
	LAAEATFR	8	1	1	426246590		878.473	2.55944e+08	2.79325e+08	1.29191e+06	0	0.0003075					High	High	102.245	102.557	2.57632e-08	5.96371e-11	2.39224e-08	5.55044e-11	High	High	53.17	56.16	9.66305e-05	4.85416e-05			High	83.8179	1.7893e-06	4.1515e-09	High	50.96	0.000160736	0
	HGTPLPIDCR	6	1	1	426246590	C9(Carbamidomethyl)	1165.58	1.54159e+08	9.62763e+07	0	0	0.0005097					High		89.727		5.30307e-07	1.06487e-09									High	2.65174	High	122.238	2.97454e-10	5.97298e-13	High	29.9	0.0318756	0
	QCVPTEACEDPEDDCGNNFQCGTGR	3	1	1	426246590	C2(Carbamidomethyl); C8(Carbamidomethyl); C15(Carbamidomethyl); C21(Carbamidomethyl)	2916.1	1.52868e+07	0	5.57284e+06	0	0.001076													High	High	45.64	48.41	2.86543e-05	1.65843e-05										0
	VVEESELAR	22	1	1	426246590		1031.54	3.56336e+08	4.17291e+08	2.60978e+06	0	0.0004448		High		2.78499		High		115.758			2.34793e-09	2.65603e-12	High	High	30.32	55.78	0.0287051	8.16504e-05	High	3.30802	High	131.659	5.95073e-11	6.82423e-14	High	61.02	2.4432e-05	0
	NQLLCNDDNDCGDYSDEDNCER	3	1	1	426246590	C5(Carbamidomethyl); C11(Carbamidomethyl); C20(Carbamidomethyl)	2720.98	0	3.8898e+06	0	0	1.057e-05																			High	4.27847	High	152.498	5.62619e-16	5.62619e-16	High	55.57	2.77332e-06	0
	CLGFDLDLSLK	2	1	1	426246590	C1(Carbamidomethyl)	1280.66	0	1.50259e+06	0	0	0.0004739																			High	2.61873	High	96.3733	2.89504e-07	2.30497e-10				0
	DGNTLTYYR	6	1	1	426246590		1102.52	0	1.58736e+08	629347	0	0.000157														High		44.22		0.000526035			High	84.0272	1.5904e-06	3.95621e-09	High	46.17	0.000317633	0
	RQCVPTEACEDPEDDCGNNFQCGTGR	1	1	1	426246590	C3(Carbamidomethyl); C9(Carbamidomethyl); C16(Carbamidomethyl); C22(Carbamidomethyl)	3072.2	0	3.41762e+06	0	0	3.398e-09																									High	54.15	1.32684e-05	1
	GEYFAFLETYGTHYSSSGSLGGLYELIYVLDKK	2	1	1	426246590		3707.82	0	0	1.90756e+06	0	0.00412		High		4.43367		High		86.0608			1.20604e-05	2.47697e-09																1
	KGMGQMDAKPEADLFDDVITFIR	1	1	1	426246590	M3(Oxidation)	2613.27	0	0	730223	0	0.0101														High		42.77		0.00288795										1
	GVACEIKK	2	1	1	426246590	C4(Carbamidomethyl)	904.492	0	4.14462e+07	0	0.001	0.01242																									High	39	0.00358164	1
	YTPVEAIEK	1	1	1	426246590		1049.55	0	3.64418e+08	0	0.001	0.01155																									High	35.19	0.00596302	0
	SIEIFGQFNGR	1	1	1	426246590	Q7(Deamidated); N9(Deamidated)	1269.61	0	0	754649	0.001	0.02266						High		81.5515			3.40705e-06	6.99599e-09																0
	CVDAVGDRR	3	1	1	426246590	C1(Carbamidomethyl)	1047.5	1.92267e+07	4.04625e+06	0	0.002	0.02611					High		93.412		2.87629e-07	4.55831e-10			High		31.21		0.0178991				High	80.7094	5.26571e-06	8.49307e-09				1
	EKAFLHVK	2	1	1	426246590		971.566	0	5.60513e+06	0	0.002	0.02751																					High	80.0599	4.07339e-06	9.86292e-09	High	38.01	0.00404799	1
	KYATELK	1	1	1	426246590		852.483	0	6.93333e+06	0	0.004	0.05486																									High	34.01	0.00242287	1
88853993	beta-2-microglobulin [Ovis aries]	60	1	1	2	27	6.55437e+07	3.23648e+08	2.61218e+08	5.59401	28.57	1	2	90.1897	28.57	1	1	38.42	28.57	1	1	10.8493	60	2	4	277.384	28.57	1	3	86.5332	28.57	1	5	8.44102	60	2	3	417.151	60	2	4	79.5823	60	2	4	35	4.12509	8.22119
	Sequence	# PSMs	# Proteins	# Protein Groups	Protein Group Accessions	Modifications	MH+ [Da]	A7: Area	B7: Area	C7: Area	q-Value	PEP	A2	C2	XCorr A2	XCorr C2	A4	C4	Amanda Score A4	Amanda Score C4	E-Value A4	P-Value A4	E-Value C4	P-Value C4	A5	C5	IonScore A5	IonScore C5	Exp Value A5	Exp Value C5	B2	XCorr B2	B4	Amanda Score B4	E-Value B4	P-Value B4	B5	IonScore B5	Exp Value B5	# Missed Cleavages
	VNHVTLTQPK	19	4	2	145207027;88853993		1136.64	6.55437e+07	6.4624e+08	5.21205e+08	0	0.0002204	High	High	2.92921	3.08383	High	High	90.1897	112.865	2.441e-07	9.57256e-10	1.62358e-09	5.17065e-12	High	High	38.42	40.89	0.00201432	0.00113651	High	2.96503	High	104.777	1.01865e-08	3.32893e-11	High	45.74	0.000464033	0
	LSHAEFTPNSK	4	1	1	88853993		1230.61	0	1.05516e+06	1.23051e+06	0	0.01468		High		2.62007		High		116.094			1.18241e-09	2.45824e-12		High		30.32		0.0237351	High	2.6589								0
	VNHVTLTQPK	4	4	2	145207027;88853993	N2(Deamidated)	1137.63	0	2.06093e+07	2.89351e+06	0.001	0.005001		High		2.73712		High		94.1705			1.46604e-07	3.82778e-10							High	2.61233					High	29.79	0.0156907	0
242247455	ADP-ribosylation factor 1 [Ovis aries]	59.67	6	6	11	95	2.90555e+07	2.33939e+07	1.85599e+07	9.58847	19.89	3	3	644.959	30.94	4	6	193.896	19.89	3	5	55.4195	59.67	11	17	1478.97	34.81	6	13	327.693	54.7	8	13	46.3944	53.59	7	13	1565.63	43.65	7	12	464.039	43.65	6	13	181	20.6837	6.80029
	Sequence	# PSMs	# Proteins	# Protein Groups	Protein Group Accessions	Modifications	MH+ [Da]	A7: Area	B7: Area	C7: Area	q-Value	PEP	A2	C2	XCorr A2	XCorr C2	A4	C4	Amanda Score A4	Amanda Score C4	E-Value A4	P-Value A4	E-Value C4	P-Value C4	A5	C5	IonScore A5	IonScore C5	Exp Value A5	Exp Value C5	B2	XCorr B2	B4	Amanda Score B4	E-Value B4	P-Value B4	B5	IonScore B5	Exp Value B5	# Missed Cleavages
	QDLPNAMNAAEITDK	8	3	1	242247455	M7(Oxidation)	1646.77	1.3976e+07	8.83107e+06	7.22524e+06	0	8.317e-05	High	High	3.45844	4.11957	High	High	85.4537	115.546	1.96838e-06	2.84859e-09	1.90729e-09	2.78844e-12	High	High	66.94	83.77	4.9564e-06	1.02841e-07	High	2.82596					High	39.39	0.00281946	0
	DAVLLVFANK	26	3	1	242247455		1089.63	3.53643e+07	2.31801e+07	1.97834e+07	0	0.001128	High	High	3.19463	3.63299	High	High	138.83	145.429	4.03265e-12	1.3093e-14	8.99491e-13	2.86462e-15	High	High	62.49	67.85	7.24274e-06	2.11636e-06	High	3.52867	High	142.858	1.56905e-12	5.17838e-15	High	58	2.04451e-05	0
	ILMVGLDAAGK	11	6	2	242247455;242247463	M3(Oxidation)	1103.61	3.78262e+07	1.9602e+07	1.82953e+07	0	0.0003081	High	High	2.9354	2.92593	High	High	132.464	119.765	1.84295e-11	5.67061e-14	3.25149e-10	1.05568e-12	High	High	71.75	69.38	1.56058e-06	2.71062e-06	High	2.8919	High	110.887	5.56837e-09	8.15282e-12	High	55.72	6.41661e-05	0
	ILMVGLDAAGK	6	6	2	242247455;242247463		1087.62	2.00945e+07	1.02687e+07	9.29177e+06	0	0.0001092		High		2.83521	High	High	97.672	120.802	5.53784e-08	1.70921e-10	2.56903e-10	8.31401e-13	High	High	46.77	55.03	0.000553294	8.25954e-05	High	2.65163								0
	HYFQNTQGLIFVVDSNDRER	4	5	2	242247455;242247463		2438.18	6.88289e+06	8.15754e+06	0	0	0.0003365					High		87.4618		5.22947e-06	1.79399e-09									High	2.97909	High	105.874	7.35132e-08	2.58576e-11				1
	NISFTVWDVGGQDK	12	5	1	242247455		1565.76	0	1.07502e+07	1.02363e+07	0	1.13e-05		High		4.70555		High		198.958			2.26639e-17	1.27111e-20		High		100.92		3.36179e-09	High	4.18495	High	165.71	3.97153e-14	2.68528e-17	High	72.79	2.1856e-06	0
	HYFQNTQGLIFVVDSNDR	4	5	2	242247455;242247463		2153.04	0	2.6478e+06	1.43672e+06	0	8.441e-07		High		3.02808															High	4.0132	High	143.958	1.21595e-11	4.01967e-15	High	40.1	0.00748075	0
	LGEIVTTIPTIGFNVETVEYK	9	6	2	242247455;242247463		2323.24	0	1.90934e+06	2.01564e+06	0	0.0001486		High		5.77109		High		131.323			4.53544e-11	7.3747e-14		High		47.59		0.000412808	High	3.80849					High	30.92	0.0188924	0
	DAVLLVFANKQDLPNAMNAAEITDK	2	2	1	242247455	M17(Oxidation)	2717.39	0	1.02541e+06	980828	0	0.0001926						High		86.6406			5.56156e-06	2.1674e-09							High	3.4711								1
	LKLGEIVTTIPTIGFNVETVEYK	2	6	2	242247455;242247463		2564.43	0	514736	0	0	6.238e-07																			High	3.28755					High	39.44	0.00112056	1
	QDLPNAMNAAEITDKLGLHSLR	1	3	1	242247455	M7(Oxidation)	2423.24	0	1.11675e+06	0	0	0.0001695																			High	2.88921								1
	MLAEDELR	8	4	1	242247455	M1(Oxidation)	992.471	0	2.73996e+07	1.76011e+07	0	0.0002516		High		2.65713		High		113.795			2.62928e-09	4.17346e-12		High		36.63		0.0053883	High	2.55839	High	109.924	6.41153e-09	1.0177e-11	High	45.79	0.00065381	0
	MLAEDELR	2	4	1	242247455		976.476	0	1.96259e+06	0	0	0.0002909																					High	82.2339	3.47962e-06	5.97874e-09	High	34.77	0.00920257	0
426223865	PREDICTED: xanthine dehydrogenase/oxidase [Ovis aries]	59.64	3	56	64	1080	3.57708e+08	3.23861e+08	4.22149e+07	369.905	42.55	33	100	12742.9	39.68	38	102	2646.47	42.77	35	100	665.44	43	39	177	23357.7	44.13	43	189	4859.53	44.65	46	187	245.99	36.6	34	64	10548.9	40.06	44	80	2375.43	40.21	45	81	1328	146.402	7.79639
	Sequence	# PSMs	# Proteins	# Protein Groups	Protein Group Accessions	Modifications	MH+ [Da]	A7: Area	B7: Area	C7: Area	q-Value	PEP	A2	C2	XCorr A2	XCorr C2	A4	C4	Amanda Score A4	Amanda Score C4	E-Value A4	P-Value A4	E-Value C4	P-Value C4	A5	C5	IonScore A5	IonScore C5	Exp Value A5	Exp Value C5	B2	XCorr B2	B4	Amanda Score B4	E-Value B4	P-Value B4	B5	IonScore B5	Exp Value B5	# Missed Cleavages
	DKVTCVGHIIGAVVADTPEHAQR	41	1	1	426223865	C5(Carbamidomethyl)	2473.26	1.38971e+08	1.23605e+08	8.25345e+06	0	3.60209e-20	High	High	7.35084	6.34414	High	High	249.925	241.196	2.73716e-22	1.01753e-25	2.03559e-21	7.59263e-25	High	High	82.79	78.54	2.55907e-07	6.66204e-07	High	6.25613	High	225.521	7.48521e-20	2.8045e-23	High	63.71	2.06415e-05	1
	SVASIGGNIITASPISDLNPVFMASGTK	19	1	1	426223865		2747.43	2.27793e+07	5.00575e+06	0	0	3.144e-08	High		6.00577		High		183.677		5.31332e-16	4.2884e-19			High		73.21		1.64986e-06		High	5.03302	High	172.037	1.04295e-14	6.25645e-18	High	87.17	6.45632e-08	0
	IVALEVDHYSNAGNSQDLSHGIMER	19	1	1	426223865		2755.31	2.7668e+07	6.02039e+06	1.97034e+06	0	6.626e-10	High	High	5.95163	6.467	High	High	215.534	204.576	7.63476e-19	2.79661e-22	1.02862e-17	3.48686e-21	High	High	70.08	72.25	5.02655e-06	3.05575e-06	High	5.95498	High	172.383	1.59224e-14	5.77737e-18	High	62.85	2.64329e-05	0
	IVALEVDHYSNAGNSQDLSHGIMER	30	1	1	426223865	N11(Deamidated); M23(Oxidation)	2772.29	7.64337e+06	7.12307e+06	4.15984e+06	0	1.742e-06	High	High	5.81657	5.27536	High	High	179.777	143.078	2.67694e-15	1.05267e-18	1.13124e-11	4.9227e-15	High	High	55.73	66.82	0.000123493	9.41063e-06	High	4.15873	High	91.5685	1.69616e-06	6.96861e-10	High	41.94	0.00291719	0
	IVALEVDHYSNAGNSQDLSHGIMER	24	1	1	426223865	M23(Oxidation)	2771.31	1.72308e+08	9.90673e+07	2.30081e+07	0	8.491e-11	High	High	5.80937	6.20729	High	High	264.507	311.353	7.76069e-24	3.54208e-27	1.64248e-28	7.3227e-32	High	High	68.25	84.82	7.36896e-06	1.60355e-07	High	6.67372	High	298.137	3.41346e-27	1.53552e-30	High	88.35	7.12811e-08	0
	VTYEDLPAIITIEDAIK	57	1	1	426223865		1904.03	1.45119e+08	8.96278e+07	4.21204e+07	0	3.614e-05	High	High	5.5176	4.53534	High	High	183.417	140.915	2.96838e-16	4.55274e-19	4.78728e-12	8.1003e-15	High	High	56.64	54.96	5.80945e-05	8.64907e-05	High	5.09758	High	210.654	5.118e-19	8.60168e-22	High	80.83	2.15183e-07	0
	VTCVGHIIGAVVADTPEHAQR	28	1	1	426223865	C3(Carbamidomethyl)	2230.14	5.46578e+07	5.50205e+07	3.77058e+06	0	4.566e-07	High	High	5.47381	5.63525	High	High	162.136	209.811	1.50383e-13	6.1156e-17	2.81402e-18	1.04455e-21	High	High	45.04	60.24	0.00142878	4.09248e-05	High	5.56795	High	200.424	2.43955e-17	9.06897e-21	High	56.08	0.00010604	0
	VPGFVCFLSADDIPGSNETGLFNDETVFAK	27	1	1	426223865	C6(Carbamidomethyl)	3246.54	5.14338e+07	1.69827e+07	3.98348e+06	0	7.75e-05	High	High	5.46138	4.71693	High	High	174.081	159.604	1.46919e-14	3.90742e-18	4.17298e-13	1.09556e-16	High	High	61.15	59.23	4.42768e-05	6.88931e-05	High	5.08797	High	141.205	2.87348e-11	7.57774e-15	High	54.07	0.000229952	0
	SVASIGGNIITASPISDLNPVFMASGTK	48	1	1	426223865	M23(Oxidation)	2763.42	1.66953e+08	6.17859e+07	3.07841e+07	0	3.123e-07	High	High	5.45838	5.8756	High	High	120.25	165.865	1.93075e-09	9.44131e-13	5.2063e-14	2.59149e-17	High	High	63.99	74.3	1.4744e-05	1.3561e-06	High	5.72598	High	159.735	2.17449e-13	1.0628e-16	High	60.12	3.55053e-05	0
	TPNLGYSFETNSGNAFHYFTYGVACSEVEIDCLTGDHK	8	2	2	426223865;145688460	C25(Carbamidomethyl); C32(Carbamidomethyl)	4300.89	8.66353e+06	6.91983e+06	0	0	2.332e-08	High		5.1867		High		134.68		1.32587e-10	3.40402e-14			High		38.48		0.00454808		High	6.16744	High	133.602	2.17057e-10	4.36295e-14	High	45.1	0.000806567	0
	LDPTYTSATLLFQKDPPANIQLFQEVPK	16	1	1	426223865		3174.68	2.95519e+07	1.01487e+07	3.51932e+06	0	8.915e-06	High	High	4.88069	4.79347	High	High	210.415	185.592	1.08237e-18	9.08792e-22	3.44636e-16	2.7593e-19	High	High	67.79	48.96	4.01714e-06	0.000294773	High	4.7051	High	141.661	8.12484e-12	6.82187e-15	High	41.47	0.00166095	1
	GEAGEMELFASTQNPMK	26	1	1	426223865	M6(Oxidation); M16(Oxidation)	1871.82	1.65333e+08	1.249e+08	8.92986e+06	0	8.954e-05	High	High	4.69468	4.54523	High	High	153.896	158.833	6.49102e-13	4.07727e-16	2.10254e-13	1.30836e-16	High	High	78.85	74.02	2.60633e-07	8.02463e-07	High	4.7574	High	175.806	4.19967e-15	2.62643e-18	High	84.2	7.47072e-08	0
	EDTVGRPLPHLAAAMQASGEAVYCDDIPR	12	1	1	426223865	M15(Oxidation); C24(Carbamidomethyl)	3155.49	6.05571e+06	7.92959e+06	0	0	5.36e-07	High		4.69216		High		130.361		4.39147e-10	9.20258e-14			High		69.18		7.28916e-06		High	5.92561	High	144.938	1.53073e-11	3.20773e-15	High	80.16	5.81671e-07	0
	NQPEPTVEEIEDAFQGNLCR	47	1	1	426223865	C19(Carbamidomethyl)	2346.07	7.22672e+07	2.79118e+07	1.04664e+07	0	3.074e-05	High	High	4.61721	5.58703	High	High	174.995	202.675	6.38259e-15	3.16597e-18	1.13092e-17	5.40076e-21	High	High	66.04	81.56	7.80257e-06	2.17849e-07	High	4.89076	High	187.014	4.06274e-16	1.98861e-19	High	78.07	4.98277e-07	0
	VTLSPSLFNPEEFMPLDPTQEPIFPPELLR	8	1	1	426223865	M14(Oxidation)	3469.77	4.9326e+07	1.98369e+07	1.04585e+06	0	6.201e-06	High	High	4.55649	3.5177	High		188.828		5.30323e-16	1.30976e-19			High		61.51		3.33029e-05		High	5.46984	High	191.626	2.82489e-16	6.87656e-20	High	62.72	2.48038e-05	0
	NPDGSWEDWVMAAYQDR	16	2	2	426223865;145688460	M11(Oxidation)	2055.85	6.36031e+06	1.60946e+06	1.18799e+06	0	1.962e-08	High	High	4.41251	4.94534	High	High	107.337	139.315	1.95329e-08	1.84621e-11	1.24474e-11	1.17097e-14	High	High	59.63	97.19	9.3648e-06	1.63292e-09	High	4.57621	High	112.383	2.62867e-09	5.7773e-12	High	66.61	1.85532e-06	0
	SHGSQCGFCTPGIVMSMYTLLR	21	1	1	426223865	C6(Carbamidomethyl); C9(Carbamidomethyl); M15(Oxidation); M17(Oxidation)	2534.13	3.81474e+07	2.24627e+07	4.12513e+06	0	4.822e-09	High	High	4.29904	5.05065	High	High	119.842	94.5076	1.47142e-09	1.03694e-12	4.7426e-07	3.5419e-10	High	High	58.9	57.96	3.77457e-05	4.77468e-05	High	5.4481	High	137.004	2.66917e-11	1.99341e-14	High	69.96	3.0429e-06	0
	STLVTVAVALAAYK	47	1	1	426223865		1406.82	2.16687e+07	5.01858e+07	3.84079e+07	0	1.74e-06	High	High	4.20373	5.48532	High	High	189.376	196.786	4.04115e-18	1.15461e-19	7.54613e-19	2.09615e-20	High	High	71.05	78.74	3.10168e-07	7.81908e-08	High	4.72158	High	183.117	2.0978e-17	4.87861e-19	High	78.91	5.14115e-08	0
	GEAGEMELFASTQNPMK	26	1	1	426223865	M16(Oxidation)	1855.82	1.82946e+07	9.75948e+06	620409	0	1.976e-07	High	High	4.20225	2.99616	High	High	162.314	120.209	5.0534e-14	5.86922e-17	8.03383e-10	9.53005e-13	High	High	94.08	58.97	8.5985e-09	2.74447e-05	High	4.55603	High	199.031	1.05111e-17	1.24983e-20	High	74.56	7.50632e-07	0
	DPPANIQLFQEVPK	30	1	1	426223865		1595.84	2.98481e+08	2.39651e+08	1.34276e+07	0	7.45e-07	High	High	4.1693	4.58166	High	High	194.316	199.208	3.00582e-17	3.70175e-20	9.67141e-18	1.19993e-20	High	High	80.92	76.67	2.03892e-07	5.66182e-07	High	5.00878	High	249.852	8.40089e-23	1.03459e-25	High	84.95	8.3971e-08	0
	IIHFSANACLAPICSLHHVAVTTVEGIGSTK	6	1	1	426223865	C9(Carbamidomethyl); C14(Carbamidomethyl)	3303.7	3.77417e+06	7.82654e+06	6.30268e+06	0	3.146e-06	High	High	3.98167	5.07411		High		117.541			3.01842e-08	1.76145e-12		High		42.22		0.00271405	High	3.55979								0
	TLLGPEEILLSIEIPYSR	17	1	1	426223865		2043.14	5.38671e+06	3.63218e+06	1.1981e+06	0	0.000406	High	High	3.93417	3.08172	High	High	110.429	91.1643	1.69424e-09	9.06009e-12	2.21038e-07	7.64836e-10	High		59.27		1.72133e-05		High	4.10416	High	114.461	1.03465e-09	3.5801e-12	High	53.44	6.72553e-05	0
	STLVTVAVALAAYKTGHPVR	11	1	1	426223865		2054.17	2.38503e+06	2.23346e+06	3.22809e+06	0	0.0001075	High	High	3.86292	3.48866	High	High	95.8274	82.1193	3.97287e-08	2.61373e-10	7.42777e-07	6.13866e-09	High	High	37.95	30.87	0.00116235	0.00548371	High	3.14837					High	29.89	0.00733341	1
	LGCGEGGCGACTVMLSK	30	1	1	426223865	C3(Carbamidomethyl); C8(Carbamidomethyl); C11(Carbamidomethyl); M14(Oxidation)	1772.75	3.02892e+07	27062748	1.85501e+06	0	1.543e-06	High	High	3.84106	3.87442	High	High	146.92	165.055	5.62919e-13	2.0322e-15	6.15152e-15	3.1226e-17	High	High	85.69	77.8	2.34703e-08	1.39405e-07	High	4.25005	High	171.6	1.11376e-15	6.91774e-18	High	78.72	1.16149e-07	0
	NADPETTLLAYLR	48	1	1	426223865		1476.77	1.51844e+08	8.58065e+07	1.96345e+07	0	0.001236	High	High	3.76873	3.87705	High	High	133.769	152.288	4.05604e-11	4.1988e-14	4.3809e-13	5.90418e-16	High	High	50.29	71.44	0.000345632	2.90707e-06	High	3.89187	High	126.954	1.95e-10	2.01654e-13	High	46.22	0.000957512	0
	IPAFGSIPTEFR	43	2	2	426223865;145688460		1334.71	369508492	370779119	2.80399e+07	0	7.438e-08	High	High	3.4068	3.59298	High	High	137.531	117.35	1.46733e-11	1.76574e-14	1.3124e-09	1.84067e-12	High	High	63.83	64.48	1.15713e-05	1.02658e-05	High	3.50292	High	143.353	3.29413e-12	4.6201e-15	High	77.16	5.5385e-07	0
	LDPTYTSATLLFQK	24	1	1	426223865		1597.85	1.05304e+08	8.3226e+07	6.00661e+06	0	1.752e-05	High	High	3.37731	4.35029	High	High	111.184	211.622	5.4593e-09	7.61408e-12	4.63991e-19	6.88414e-22		High		75.92		6.81863e-07	High	3.55317	High	168.33	1.01948e-14	1.46899e-17	High	46.69	0.000562509	0
	DPPANIQLFQEVPK	4	1	1	426223865	Q10(Deamidated)	1596.83	765956	1.10841e+06	0	0	0.001193	High		3.2815		High		80.3438		1.94754e-05	9.23881e-09									High	2.59231								0
	GEAGEMELFASTQNPMK	3	1	1	426223865		1839.83	2.27365e+06	0	0	0	0.0001075	High		3.25209		High		115.404		2.57581e-09	2.88121e-12			High		39.09		0.00278065											0
	LGKEDSEDKCGK	3	1	1	426223865	C10(Carbamidomethyl)	1365.63	0	0	0	0	0.000314	High		3.15508		High		128.462		9.93232e-11	1.42501e-13			High		36.75		0.00474478											2
	NADPETTLLAYLR	6	1	1	426223865	N1(Deamidated)	1477.76	1.84034e+06	454359	0	0	0.000381	High		3.11978		High		122.833		5.86004e-10	5.20892e-13			High		40.14		0.00383922		High	3.42901	High	122.426	6.44618e-10	5.71977e-13	High	58.39	5.85304e-05	0
	LGCGEGGCGACTVMLSK	4	1	1	426223865	C3(Carbamidomethyl); C8(Carbamidomethyl); C11(Carbamidomethyl)	1756.75	2.52599e+06	173558	0	0	1.408e-05	High		3.09188		High		80.9273		3.27131e-06	8.07731e-09			High		43.58		0.000482384		High	2.71709								0
	DEDMLITGGR	15	1	1	426223865	M4(Oxidation)	1122.51	1.65523e+07	3.9212e+07	4.61165e+07	0	0.000512	High	High	3.07541	3.42969	High	High	92.9847	104.048	4.43107e-07	5.0296e-10	3.44487e-08	3.93699e-11	High	High	35.27	39.55	0.00601762	0.00203534	High	2.87718	High	98.979	6.42636e-08	1.26503e-10	High	42.75	0.000974173	0
	LVVGNTEIGIEMK	26	1	1	426223865	M12(Oxidation)	1418.76	1.13417e+08	1.12725e+08	2.14656e+07	0	0.001675	High	High	3.02739	3.57712	High	High	115.419	135.792	1.99278e-09	2.87144e-12	1.373e-11	2.63531e-14	High	High	55.53	62.21	9.50254e-05	2.03798e-05	High	3.35272	High	128.855	8.96772e-11	1.30156e-13	High	62.07	1.80362e-05	0
	NQLFPVIICPAWIPELNSVEHGPEGISFGAACPLSSVEK	2	1	1	426223865	C9(Carbamidomethyl); C32(Carbamidomethyl)	4263.13	5.42554e+06	0	0	0	0.001639	High		2.97437										High		30.5		0.0387249											0
	ELALCYGGMADR	14	1	1	426223865	C5(Carbamidomethyl); M9(Oxidation)	1371.6	6.74769e+07	7.61397e+07	6.27467e+06	0	1.537e-07	High	High	2.90528	3.75271	High	High	88.043	96.042	6.24567e-07	1.56926e-09	9.8016e-08	2.48771e-10	High	High	72.88	78.24	7.18744e-07	2.08456e-07	High	3.22691	High	84.3139	1.40362e-06	3.70348e-09	High	53.05	6.91153e-05	0
	KNPDGSWEDWVMAAYQDR	12	2	2	426223865;145688460	M12(Oxidation)	2183.95	1.913e+07	1.61178e+07	6.2011e+06	0	0.0003901	High	High	2.89958	3.30649		High		120.838			8.09682e-10	8.24523e-13							High	3.94429	High	106.761	2.13123e-08	2.10804e-11	High	30.94	0.0145371	1
	VSLSATGFYR	29	2	2	426223865;145688460		1100.57	2.37076e+08	2.59291e+08	2.44091e+07	0	0.0008315	High	High	2.83314	2.56065	High	High	108.744	131.544	9.29431e-09	1.33539e-11	4.87745e-11	7.00784e-14	High	High	65.34	71.18	6.95948e-06	1.55464e-06	High	2.72167	High	109.265	8.2439e-09	1.18447e-11	High	65.78	5.39051e-06	0
	VLFQPGSTQVK	7	1	1	426223865		1203.67	4.05133e+08	3.3487e+08	3.45366e+07	0	5.175e-05	High	High	2.80543	2.76681										High		42.79		0.00107308	High	2.93753					High	31.73	0.0136971	0
	DEDMLITGGR	5	1	1	426223865		1106.51	1.26166e+06	4.97941e+06	0	0	0.0002524	High		2.76464		High		113.232		2.65095e-09	4.75081e-12			High		45.56		0.000557333		High	2.73064					High	35.5	0.00565086	0
	LVVGNTEIGIEMK	13	1	1	426223865		1402.76	1.62252e+07	5.11531e+06	1.98685e+06	0	1.835e-05	High	High	2.74028	3.45664	High	High	82.4143	178.051	3.95172e-06	5.73544e-09	7.36275e-16	1.56654e-18	High	High	38.47	77.31	0.00426699	4.62593e-07	High	3.26533	High	134.903	1.51992e-11	3.23388e-14	High	57.83	4.10392e-05	0
	NNSFYGSELKIEK	10	1	1	426223865		1528.76	1.808e+07	3.5771e+06	2.61847e+06	0	0.000836	High	High	2.64572	3.0816	High	High	92.0515	91.9104	5.21889e-07	6.23523e-10	5.41047e-07	6.44104e-10	High	High	32.09	41.56	0.0178298	0.00212612			High	82.4904	4.13109e-06	5.63587e-09	High	40.01	0.00286839	1
	TADELVFFVNGK	23	1	1	426223865		1339.69	4.25995e+07	3.72441e+07	5.75818e+06	0	4.424e-07					High	High	150.913	125.672	4.33539e-13	8.10353e-16	1.66878e-10	2.70906e-13	High	High	64.51	56.11	9.52253e-06	6.90636e-05			High	166.923	1.08456e-14	2.03101e-17	High	78.39	3.91168e-07	0
	TADELVFFVNGKK	16	1	1	426223865	N10(Deamidated)	1468.77	8.08624e+06	9.89679e+06	1.52819e+06	0	0.0001598					High	High	128.792	118.488	7.09155e-11	1.32059e-13	7.60564e-10	1.41632e-12	High	High	45.75	43.34	0.000819503	0.00148998			High	121.343	3.94184e-10	7.34048e-13	High	40.21	0.00300607	1
	KNPDGSWEDWVMAAYQDR	4	2	2	426223865;145688460		2167.95	8.22901e+06	1.95217e+06	0	0	0.003634					High		120.639		5.79696e-09	8.63157e-13											High	108.047	1.04094e-07	1.56792e-11				1
	YESELFLR	11	1	1	426223865		1056.54	1.06138e+08	1.37355e+08	8.09214e+06	0	0.00442					High	High	118.422	139.703	5.93927e-10	1.43808e-12	3.6301e-12	1.07083e-14	High	High	35.6	48.97	0.00411757	0.000235783	High	2.73791	High	122.981	1.70637e-10	5.03353e-13	High	48.74	0.000253953	0
	TADELVFFVNGK	24	1	1	426223865	N10(Deamidated)	1340.67	5.08721e+06	8.75686e+06	1.6308e+06	0	1.898e-06					High	High	112.641	148.317	4.66036e-09	5.44435e-12	1.00486e-12	1.47341e-15	High	High	45.73	70.87	0.000783191	2.38582e-06			High	141.416	5.11697e-12	7.21717e-15	High	64.52	1.02423e-05	0
	CMLDRDEDMLITGGR	1	1	1	426223865	C1(Carbamidomethyl); M2(Oxidation); M9(Oxidation)	1813.79	2.15648e+07	0	0	0	8.317e-05					High		87.6692		1.45893e-06	1.71035e-09																		1
	ELALCYGGMADR	4	1	1	426223865	C5(Carbamidomethyl)	1355.61	7.96385e+06	0	366686	0	8.317e-05		High		2.59131	High		82.3604		2.82806e-06	5.8071e-09			High	High	33.86	31.44	0.00820244	0.0147866										0
	NNSFYGSELK	4	1	1	426223865		1158.54	4.89315e+07	0	1.09129e+07	0	0.0006812		High		2.87741	High	High	80.9418	95.6614	2.89819e-06	8.05053e-09	9.77609e-08	2.71558e-10		High		38.52		0.00234107										0
	SSQYYAR	4	1	1	426223865		874.405	7.58707e+06	0	4.78168e+06	0	0.01462					High	High	80.3199	93.4454	2.2203e-06	9.28994e-09	1.08109e-07	4.52337e-10	High	High	31.82	44.24	0.00414324	0.000237323										0
	LEGFSVPR	10	1	1	426223865		904.488	2.3288e+08	2.65935e+08	2.12953e+07	0	0.002762													High	High	39.87	41.09	0.00284902	0.00215127	High	2.54484	High	80.0451	7.00681e-06	9.89663e-09	High	42.97	0.00139791	0
	ALFHMDNCYK	8	1	1	426223865	M5(Oxidation); C8(Carbamidomethyl)	1314.56	6.46264e+06	2.85654e+07	3.73739e+06	0	0.001886						High		101.765			1.26551e-08	6.66055e-11	High	High	32.67	38.63	0.00424492	0.00110356			High	98.7889	2.10138e-08	1.32162e-10	High	33.53	0.00348233	0
	SVASIGGNIITASPISDLNPVFMASGTKLTIVSR	5	1	1	426223865	M23(Oxidation)	3432.85	0	2.63245e+06	2.19683e+06	0	5.959e-07		High		4.46527		High		80.1424			9.89042e-06	9.67751e-09		High		87.21		2.8231e-08	High	5.60612					High	69.36	1.72078e-06	1
	EDTVGRPLPHLAAAMQASGEAVYCDDIPRYESELFLR	2	1	1	426223865	M15(Oxidation); C24(Carbamidomethyl)	4193	0	2.14779e+06	0	0	0.0001073																			High	3.3457					High	29.91	0.0589082	1
	KTLLGPEEILLSIEIPYSR	3	1	1	426223865		2171.23	0	2.66269e+06	0	0	0.0008139																			High	3.28132	High	98.9523	2.54563e-08	1.27281e-10	High	33.55	0.00357672	1
	NLYKEGDLTHFNQR	4	1	1	426223865		1734.86	0	1.66337e+06	1.64396e+06	0	0.001378		High		3.3633		High		113.903			5.31617e-09	4.07058e-12		High		35.08		0.0130236	High	2.97279								1
	NNSFYGSELK	6	1	1	426223865	N2(Deamidated)	1159.53	0	3.96555e+06	0	0	0.0008098																			High	2.93399	High	91.6389	1.74844e-07	6.85662e-10	High	34.16	0.0040673	0
	TRLHPVQER	4	4	1	426223865		1135.63	0	947555	798169	0	0.001383		High		2.61785										High		30.26		0.0131394	High	2.8686	High	85.4208	8.75429e-07	2.87026e-09				1
	VLFQPGSTQVK	2	1	1	426223865	Q9(Deamidated)	1204.66	0	2.71611e+06	808205	0	0.02281		High		2.66507															High	2.75752								0
	VTWIQSSTLK	9	1	1	426223865		1162.65	0	3.10628e+06	1.38517e+07	0	0.0006736		High		3.13301		High		138.325			5.42621e-12	1.47052e-14		High		53.36		7.47334e-05	High	2.64756	High	89.6095	4.03716e-07	1.09408e-09	High	42.49	0.00114137	0
	EGDLTHFNQR	10	1	1	426223865		1216.57	0	9.00105e+07	7.12738e+06	0	0.004199						High		118.874			3.44766e-10	1.29611e-12		High		54.99		4.75435e-05			High	110.673	2.23545e-09	8.56496e-12	High	46.95	0.000302755	0
	TLLGPEEILLSIEIPYSREDEFFSAFK	3	1	1	426223865		3143.62	0	3.2259e+06	0	0	7.327e-05																					High	99.0462	3.14016e-07	1.2456e-10	High	39.49	0.00450967	1
	TADELVFFVNGKK	5	1	1	426223865		1467.78	0	688618	2.05451e+06	0	0.001044						High		92.9954			2.15741e-07	5.01723e-10									High	97.9311	8.08335e-08	1.61023e-10	High	34.86	0.00867091	1
	TNLPSNTAFR	3	2	1	426223865		1120.57	0	2.04845e+08	2.33902e+07	0	0.0003649						High		89.0156			7.30072e-07	1.25442e-09		High		36.44		0.00811477			High	93.3696	2.67891e-07	4.60294e-10				0
	MLGVPVNR	7	1	1	426223865	M1(Oxidation)	901.492	0	2.30987e+08	1.70131e+07	0	0.001566						High		100.094			2.51495e-08	9.7858e-11		High		44.19		0.00116797			High	87.6569	5.31702e-07	1.71517e-09	High	44.12	0.00118694	0
	GLCIIPTK	4	1	1	426223865	C3(Carbamidomethyl)	901.517	0	1.50091e+07	1.24556e+06	0	0.0001232						High		91.39			2.90443e-08	7.26108e-10		High		31.25		0.0310456			High	82.7418	3.63281e-06	5.3189e-09	High	32.74	0.0220293	0
	FTTLCVTCVPENCKPWSLR	1	2	2	426223865;145688460	C5(Carbamidomethyl); C8(Carbamidomethyl); C13(Carbamidomethyl)	2368.13	0	1.50374e+06	0	0	1.79e-05																									High	32.71	0.0279954	0
	SIDVSEAQK	2	1	1	426223865		976.494	0	0	1.80293e+07	0	0.001122						High		131.263			2.94594e-11	7.47701e-14		High		59.66		3.28756e-05										0
	TLTLSFFFK	2	1	1	426223865		1103.61	0	0	4.27554e+06	0	0.01095						High		102.964			1.64237e-08	5.05346e-11		High		42.54		0.00130103										0
	VTYEDLPAIITIEDAIKNNSFYGSELK	1	1	1	426223865		3043.55	0	0	889817	0	0.009537														High		29.8		0.043927										1
	KSEVDKFNK	6	1	1	426223865		1094.58	9.70759e+06	0	542206	0.001	0.0485	High	High	2.6303	2.81777	High	High	121.029	128.453	3.75592e-10	7.89058e-13	6.2833e-11	1.42802e-13	High	High	41.44	52.17	0.00157915	0.000133482										2
	EDEFFSAFK	1	1	1	426223865		1119.5	0	8.06924e+06	0	0.001	0.003756																									High	31.24	0.0100342	0
	AQHTDNKIKELFR	1	3	2	426223865;145688460		1599.86	0	1.4661e+06	0	0.002	0.01935																					High	96.4856	1.86882e-07	2.24617e-10				2
	LDSPATPEK	1	2	2	426223865;145688460		957.488	0	1.43623e+08	0	0.002	0.01764																									High	36.33	0.00315456	0
	FYLTVLK	2	1	1	426223865		883.528	0	0	1.40592e+06	0.002	0.04042						High		92.4071			2.70013e-08	5.74497e-10		High		33.07		0.00318097										0
	YDRLQDK	2	1	1	426223865		937.473	8.04445e+06	0	924550	0.004	0.01219					High	High	83.4453	84.0541	1.642e-06	4.52342e-09	1.93051e-06	3.9318e-09																1
	ETRSTLVTVAVALAAYKTGHPVR	1	1	1	426223865		2440.37	1.49631e+06	0	0	0.004	0.01205					High		80.5244		2.49037e-06	8.86253e-09																		2
	TIPMDHTFFPSYR	1	1	1	426223865	M4(Oxidation)	1627.76	0	30735503	0	0.004	0.03889																			High	2.54324								0
	CTGYRPILQGFR	1	1	1	426223865	C1(Carbamidomethyl)	1467.75	0	5.57644e+06	0	0.006	0.07674																					High	81.9969	3.88948e-06	6.3141e-09				0
426224831	PREDICTED: protein OS-9 isoform 1 [Ovis aries]	58.98	2	2	27	264	9.3123e+07	9.32606e+07	1.52257e+07	112.219	50.15	20	31	3671.38	45.06	19	31	606.669	45.66	18	27	200.284	52.84	22	56	5763.93	42.51	18	49	896.982	43.11	19	42	40.0995	23.8	9	11	1115.15	24.1	9	10	217.057	18.26	7	7	668	75.9812	4.91943
	Sequence	# PSMs	# Proteins	# Protein Groups	Protein Group Accessions	Modifications	MH+ [Da]	A7: Area	B7: Area	C7: Area	q-Value	PEP	A2	C2	XCorr A2	XCorr C2	A4	C4	Amanda Score A4	Amanda Score C4	E-Value A4	P-Value A4	E-Value C4	P-Value C4	A5	C5	IonScore A5	IonScore C5	Exp Value A5	Exp Value C5	B2	XCorr B2	B4	Amanda Score B4	E-Value B4	P-Value B4	B5	IonScore B5	Exp Value B5	# Missed Cleavages
	EKGDPEQQNEVEEEEDDEDEDEDEDER	9	7	2	426224839;426224831		3280.22	1.58912e+07	3.25256e+07	3.1248e+07	0	4.844e-05	High	High	7.10422	7.54597	High	High	253.973	246.49	7.29149e-24	4.00631e-26	4.08424e-23	2.24409e-25	High	High	81.02	85.69	1.50229e-08	5.80014e-09	High	6.15898	High	243.322	8.47067e-23	4.65421e-25	High	68.64	2.59868e-07	1
	FLCDEGAGISGDYIDRVDEPLSCSYVLTIR	6	6	2	426224839;426224831	C3(Carbamidomethyl); C23(Carbamidomethyl)	3420.61	2.01377e+07	9.03969e+06	0	0	6.14e-07	High		5.47616		High		171.537		3.24599e-14	7.01988e-18			High		69.68		5.95823e-06		High	5.68814	High	154.359	1.76242e-12	3.66483e-16	High	47.41	0.00102577	1
	FLCDEGAGISGDYIDR	9	6	2	426224839;426224831	C3(Carbamidomethyl)	1787.79	11683235	8.04777e+06	0	0	2.371e-07	High		4.63593		High		165.259		2.4448e-13	2.97892e-17			High		59.52		2.71398e-05		High	4.5157	High	192.705	4.33645e-16	5.36424e-20	High	73.39	1.09038e-06	0
	GKPNTGQEQPGDSATEVPFREPEVK	18	7	2	426224839;426224831		2697.31	1.04632e+08	1.10531e+08	0	0	0.002217	High		4.581		High		137.261		2.64141e-10	1.87894e-14			High		37.73		0.0141249		High	4.35201	High	129.748	1.49822e-09	1.05979e-13	High	30.74	0.0702498	1
	EETQAEEQEPNLEAIDPPPTSPDDFQNNVQVK	12	7	2	426224839;426224831		3608.65	8.73736e+07	2.15621e+07	0	0	5.709e-06	High		4.4487		High		149.238		6.81755e-12	1.19188e-15			High		61.91		3.53327e-05		High	4.85945	High	148.666	7.0677e-12	1.35943e-15	High	58.95	6.94059e-05	0
	HGGPNQDLTVLEMKR	8	2	1	426224831	M13(Oxidation)	1710.86	1.01672e+07	4.84875e+06	7.24488e+06	0	4.617e-05	High	High	4.40424	3.0456	High		157.672		1.79112e-13	1.70909e-16			High		43.2		0.00187144								High	33.12	0.0189405	1
	KPPPPPQPTEEDPEHR	14	2	1	426224831		1850.9	2.10109e+07	1785668	0	0	3.746e-07	High		4.2143		High		122.494		8.55382e-10	5.63122e-13			High		32.45		0.0221568		High	4.14376	High	138.039	2.13296e-11	1.57066e-14	High	35.99	0.00983153	0
	LCPHPLLRPPPSAAPQAILCHPALQPEEYMAYIQR	3	7	2	426224839;426224831	C2(Carbamidomethyl); C20(Carbamidomethyl); M30(Oxidation)	4051.05	2.15885e+07	1.24809e+07	0	0	0.0001811	High		4.19663										High		31.13		0.0302194		High	3.57929								0
	RQDPDPPVWSETKPGVVPPK	10	7	2	426224839;426224831		2229.17	2.70192e+07	2.0245e+07	5.43697e+06	0	2.053e-05	High	High	3.87613	2.96029	High		128.467		3.05466e-10	1.42342e-13			High		46.01		0.000823257		High	3.35215	High	148.27	3.24517e-12	1.48929e-15	High	43.01	0.00167262	1
	YGIEILPLPVMGGQSQASDVVIVSSK	19	6	2	426224839;426224831	M11(Oxidation)	2703.43	3.04115e+07	1.30285e+07	1.31926e+06	0	1.643e-05	High	High	3.82714	3.59162	High	High	116.313	84.6216	2.65713e-09	2.33696e-12	4.03673e-06	3.4502e-09	High	High	41.48	34.24	0.00220476	0.0115083	High	4.46156	High	134.86	3.19046e-11	3.26557e-14	High	49.29	0.000350927	0
	RVWGSPGGEGTGDLDEFDF	5	7	2	426224839;426224831		2040.9	3.69363e+06	817373	0	0	7.476e-05	High		3.49685		High		83.085		3.78926e-06	4.91473e-09									High	3.87386								1
	KGKPNTGQEQPGDSATEVPFREPEVK	19	7	2	426224839;426224831		2825.41	6.05519e+07	4.64683e+07	5.43769e+06	0	0.0001359	High		3.38		High	High	105.554	91.9644	6.51124e-08	2.78377e-11	1.54714e-06	6.36158e-10	High		31.03		0.0397585		High	5.22438	High	123.448	1.12742e-09	4.52054e-13	High	30.65	0.0421026	2
	EREEEAPAYQGPGIPELLSPMK	8	6	2	426224839;426224831	M21(Oxidation)	2457.2	8.68217e+07	6.02835e+07	0	0	8.317e-05	High		3.27883		High		131.288		2.90254e-10	7.43288e-14			High		38.61		0.00720969		High	3.01252	High	129.871	4.00514e-10	1.03013e-13	High	44.09	0.00203745	1
	IVRPGTEGTEEDAR	18	7	2	426224839;426224831		1529.75	2.18913e+07	2.98791e+07	0	0	7.12e-06	High		3.18908		High		102.966		4.26819e-08	5.05111e-11			High		32.65		0.016379		High	3.68333	High	119.112	1.13738e-09	1.22695e-12	High	34.94	0.00928215	0
	ELENIIQETEK	10	4	2	426224839;426224831		1345.69	4.59191e+07	6.96958e+07	4.14901e+06	0	9.804e-05	High		3.17588		High	High	128.277	125.243	1.38129e-10	1.48686e-13	2.77776e-10	2.99005e-13	High	High	48.67	51.15	0.000504613	0.000285075	High	2.96806	High	120.6	6.34106e-10	8.71024e-13	High	54.8	0.000120697	0
	AMLALTSTLNK	11	7	2	426224839;426224831		1162.65	2.55369e+07	7.05611e+06	0	0	0.001467	High		3.1383		High		168.741		4.8771e-15	1.33619e-17			High		56.93		3.46734e-05		High	3.29247	High	148.137	5.55867e-13	1.53554e-15	High	60.78	1.43306e-05	0
	EREEEAPAYQGPGIPELLSPMK	2	6	2	426224839;426224831		2441.2	2.22165e+07	3.81426e+06	0	0	0.002066	High		2.97256																High	2.96756								1
	AMLALTSTLNK	13	7	2	426224839;426224831	M2(Oxidation)	1178.64	8.73637e+07	9.95546e+07	0	0	1.308e-05	High		2.95424		High		80.3582		3.95954e-06	9.20824e-09			High		52.58		0.000111796		High	3.28691	High	94.4996	1.4939e-07	3.54845e-10	High	42.98	0.00103469	0
	LPAGAIHFQR	15	6	2	426224839;426224831		1109.62	4.94001e+07	4.18273e+07	7.18422e+06	0	0.0001268	High	High	2.94412	2.96193		High		89.0182			2.95865e-07	1.25366e-09	High	High	49.97	63.87	0.000147515	5.98898e-06	High	3.24258	High	92.9294	1.21747e-07	5.09404e-10	High	66.44	3.15511e-06	0
	ELENIIQETEKELDPDGLKK	3	4	2	426224839;426224831		2341.21	3.88462e+07	7.99062e+06	0	0	0.002292	High		2.9102		High		85.3866		5.50817e-06	2.89295e-09									High	2.93311								2
	VDEPLSCSYVLTIR	8	7	2	426224839;426224831	C7(Carbamidomethyl)	1651.84	8.20606e+06	5.45424e+06	0	0	0.0001811	High		2.74619		High		110.223		2.40702e-08	9.4989e-12			High		38.16		0.00575129		High	3.23016	High	126.111	5.89339e-10	2.44844e-13	High	51.48	0.000269194	0
	MLHEPEEQPQER	11	7	2	426224839;426224831	M1(Oxidation)	1538.69	3.69425e+07	2.01462e+07	2.15418e+06	0	0.001863	High	High	2.51777	2.91963	High	High	85.3377	92.313	2.17966e-06	2.92572e-09	5.24851e-07	5.87082e-10							High	2.76719	High	107.918	1.3517e-08	1.61493e-11				0
	ELEGILLPSDR	2	7	2	426224839;426224831		1241.67	4.55025e+07	3.96936e+06	0	0	0.00018					High		90.7041		2.602e-07	8.50325e-10											High	84.3929	9.89178e-07	3.63668e-09				0
	MLHEPEEQPQER	5	7	2	426224839;426224831		1522.7	2.50424e+06	5.01575e+06	925848	0	0.001458		High		2.60287	High	High	81.0178	82.7357	5.37144e-06	7.9108e-09	3.6592e-06	5.32634e-09							High	3.12484	High	95.8377	2.25549e-07	2.60751e-10				0
	LIEELKGGTR	6	7	2	426224839;426224831		1115.64	7.47575e+06	1.28259e+07	6.36962e+06	0	0.0009236													High	High	44.98	40.24	0.000778334	0.00231828	High	2.74561					High	43.3	0.00114595	1
	EIFFNILVQGAEEAQK	10	7	2	426224839;426224831		1835.95	0	1.43919e+06	462007	0	0.0001014		High		3.67095		High		87.9563			1.82183e-06	1.6009e-09							High	4.80956	High	132.679	6.20547e-11	5.39606e-14	High	40.52	0.0031361	0
	EREEEAPAYQGPGIPELLSPMKDAPCLLK	1	6	2	426224839;426224831	M21(Oxidation); C26(Carbamidomethyl)	3254.61	0	1.08029e+07	0	0	0.002471																			High	3.3857								2
	EIFFNILVQGAEEAQKER	4	7	2	426224839;426224831		2121.1	0	4.50505e+06	405812	0	0.01538														High		38.98		0.00528027							High	34.79	0.01384	1
	TKDWWTYEFCYGR	2	6	2	426224839;426224831	C10(Carbamidomethyl)	1811.78	0	0	5.83398e+06	0	0.0003346		High		3.97927		High		131.717			4.21554e-11	6.73409e-14																1
	EEEAPAYQGPGIPELLSPMK	3	6	2	426224839;426224831	M19(Oxidation)	2172.05	0	0	3.7631e+06	0	0.003665		High		3.57123		High		83.093			9.32562e-06	4.90564e-09		High		32.83		0.0238707										0
426244714	PREDICTED: LOW QUALITY PROTEIN: heat shock cognate 71 kDa protein [Ovis aries]	58.15	1	19	34	646	2.98514e+08	3.92416e+08	1.14345e+07	225.001	51.69	27	70	8031.69	48.15	29	71	1534.7	50.77	28	67	425.504	52.62	29	129	14133.3	48.92	30	124	2590.38	51.85	29	113	78.6408	31.54	16	25	2700.73	26	14	23	603.033	27.54	16	24	650	71.2413	5.57959
	Sequence	# PSMs	# Proteins	# Protein Groups	Protein Group Accessions	Modifications	MH+ [Da]	A7: Area	B7: Area	C7: Area	q-Value	PEP	A2	C2	XCorr A2	XCorr C2	A4	C4	Amanda Score A4	Amanda Score C4	E-Value A4	P-Value A4	E-Value C4	P-Value C4	A5	C5	IonScore A5	IonScore C5	Exp Value A5	Exp Value C5	B2	XCorr B2	B4	Amanda Score B4	E-Value B4	P-Value B4	B5	IonScore B5	Exp Value B5	# Missed Cleavages
	SINPDEAVAYGAAVQAAILSGDK	17	2	2	426244714;426252231		2260.15	3.72936e+07	1.88034e+07	0	0	5.031e-12	High		6.37749		High		174.733		1.19373e-14	3.36263e-18			High		70.53		4.38575e-06		High	5.47793	High	182.349	1.19361e-15	5.8225e-19	High	73.41	2.2209e-06	0
	LYQSAGGMPGGMPGGMPGGFPGGGAPPSGGASSGPTIEEVD	7	1	1	426244714	M8(Oxidation); M12(Oxidation); M16(Oxidation)	3736.62	74763021	3.97976e+07	0	0	1.69e-05	High		5.11702										High		51.86		0.00013391		High	5.62401					High	42.45	0.00126001	0
	QTQTFTTYSDNQPGVLIQVYEGER	22	3	2	426244714;426252231		2774.33	5.90417e+07	2.71765e+07	1.75197e+06	0	2.44e-07	High	High	4.82373	4.21618	High	High	161.86	108.563	1.97523e-13	6.51674e-17	4.61759e-08	1.3921e-11	High	High	95.33	29.51	1.77172e-08	0.067782	High	4.76388	High	176.574	7.25365e-15	2.20074e-18	High	78.89	7.82479e-07	0
	IINEPTAAAIAYGLDK	46	5	3	426244714;426233526;426223038		1659.89	1.5021e+08	160046060	3.36066e+06	0	1.932e-07	High	High	4.64286	4.22756	High	High	156.154	186.266	2.41472e-13	2.42442e-16	2.35344e-16	2.36289e-19	High	High	72.44	72.37	1.82738e-06	1.85707e-06	High	4.12034	High	206.605	2.17675e-18	2.18549e-21	High	74.33	1.12538e-06	0
	LDKSQIHDIVLVGGSTR	28	1	1	426244714		1838.01	8.4237e+07	6.72379e+07	0	0	1.174e-08	High		4.61637		High		178.413		4.16523e-16	1.44126e-18			High		79.82		1.77194e-07		High	4.59993	High	165.673	7.82734e-15	2.70842e-17	High	79.51	2.14932e-07	1
	TVTNAVVTVPAYFNDSQR	20	1	1	426244714		1982	2.83568e+08	2.13149e+08	0	0	0.0009232	High		4.15417		High		98.6864		1.63464e-07	1.35318e-10			High		38.77		0.00596664		High	3.94912	High	126.322	2.78282e-10	2.33262e-13	High	41.47	0.00325774	0
	STAGDTHLGGEDFDNR	26	2	2	426244714;426233526		1691.72	1.72225e+08	9.69634e+07	0	0	7.196e-05	High		3.88514		High		114.701		1.31097e-09	3.38751e-12			High		44.29		0.000426389		High	4.07514	High	136.407	1.29468e-11	2.28742e-14	High	51.29	9.21344e-05	0
	IINEPTAAAIAYGLDKK	26	2	2	426244714;426233526		1787.99	9.73767e+07	492374241	0	0	4.087e-07	High		3.8452		High		149.417		2.68792e-13	1.1438e-15			High		76.36		4.18484e-07		High	4.07211	High	146.317	5.04377e-13	2.33508e-15	High	60.5	1.57306e-05	1
	NQVAMNPTNTVFDAK	32	1	1	426244714	M5(Oxidation)	1665.79	327567555	2.49135e+08	1.14717e+06	0	1.88e-06	High	High	3.73668	3.70598	High	High	142.4	121.954	7.02094e-12	5.75487e-15	9.27766e-10	6.3764e-13	High	High	83.51	67.64	1.61773e-07	6.00071e-06	High	4.50809	High	144.173	5.57329e-12	3.82518e-15	High	74.22	1.3132e-06	0
	SQIHDIVLVGGSTR	17	1	1	426244714		1481.81	1.03483e+08	1.24124e+08	0	0	5.751e-06	High		3.65514		High		151.549		3.79375e-13	6.99954e-16			High		66.61		4.48551e-06		High	3.50716	High	126.632	1.17708e-10	2.17174e-13	High	43.41	0.000937156	0
	HWPFMVVNDAGRPK	6	1	1	426244714	M5(Oxidation)	1669.82	9.95978e+07	4.84715e+07	0	0	6.736e-05	High		3.52827		High		110.708		1.25828e-08	8.49614e-12									High	3.64661	High	120.871	1.22326e-09	8.18234e-13	High	36.11	0.00854723	0
	ARFEELNADLFR	37	2	2	426244714;426233526		1480.75	1.66943e+08	1.92517e+08	1.18689e+06	0	0.0001707	High	High	3.43052	3.8711	High	High	122.54	94.6488	1.43022e-09	5.57155e-13	1.00048e-06	3.42866e-10	High	High	42	34.21	0.00234401	0.0146985	High	3.52912	High	127.863	4.38499e-10	1.63558e-13	High	40.8	0.00308168	1
	VEIIANDQGNR	25	8	4	426250524;426244714;426233526;426223038		1228.63	2.84406e+08	3.18832e+08	1.5043e+06	0	0.000203	High	High	3.42271	3.28719	High	High	101.821	87.5176	4.34644e-08	6.57556e-11	1.20435e-06	1.77111e-09	High	High	51.97	50.25	0.000162645	0.00024168	High	3.66215	High	97.758	1.10765e-07	1.67572e-10	High	47.6	0.000444877	0
	NQVAMNPTNTVFDAKR	11	1	1	426244714	M5(Oxidation)	1821.89	8.29783e+06	3.50422e+06	1.66976e+06	0	0.0004834	High	High	3.39976	2.60985	High		118.374		2.44555e-09	1.45396e-12			High	High	74	35.98	1.84125e-06	0.0115575	High	3.0885	High	94.7587	4.8439e-07	3.34293e-10	High	47.56	0.0008024	1
	RFDDAVVQSDMKHWPFMVVNDAGRPK	5	1	1	426244714	M11(Oxidation); M17(Oxidation)	3077.47	4.4499e+07	2.28201e+07	0	0	0.0004547	High		3.39602																High	4.16958	High	82.1079	2.34066e-05	6.15478e-09				2
	TVTNAVVTVPAYFNDSQR	9	1	1	426244714	N14(Deamidated)	1982.98	6.95553e+06	6.8774e+06	6.77649e+06	0	8.983e-05	High	High	3.34722	3.58281	High		105.173		4.4119e-08	3.0385e-11			High		40.36		0.00434912		High	3.32884	High	87.4946	2.5657e-06	1.7805e-09				0
	SFYPEEVSSMVLTK	9	1	1	426244714		1616.79	6.22798e+07	1.91385e+07	0	0	2.117e-05	High		3.33488		High		112.436		7.52675e-09	5.70641e-12			High		43.08		0.00169262		High	2.78972	High	134.676	4.61657e-11	3.40706e-14	High	41.14	0.0026535	0
[truncated: 4,920 more rows]

## Sheet: S1b Table
Supplementary Table S1b: 654 sheep milk whey protein entries identified by OFFGEL isoelectric focusing/LCMS/MS.
[truncated: 5,912 more rows]

## Sheet: S1c Table
Supplementary Table S1c: 669 sheep milk whey protein entries identified by combining 1D-PAGE and OFFGEL isoelectric focusing methods
[truncated: 9,966 more rows]
[truncated: 38 more columns]
