# Supplementary material for: In-Depth Characterization of Sheep (Ovis aries) Milk Whey Proteome and Comparison with Cow (Bos taurus)
Source: PLoS One. 2015 Oct 8;10(10):e0139774. doi: 10.1371/journal.pone.0139774 (PMC4598025; doi:10.1371/journal.pone.0139774)
Supplement: S2 Table — (XLSX) [file pone.0139774.s003.xlsx]

## Sheet: S2 Table
Supplementary Table S2: Gene products identified in sheep (from the current study) and cow milk whey (compiled from literature)
Sheep	Cow
A1BG	A1BG
A2M	A2M
ABCG2	A2ML1
ABHD14B	ABCA3
ACE	ABCA7
ACO1	ABCB1
ACSL1	ABCB7
ACSL3	ABCG2
ACTBL2	ACBD3
ACTC1	ACO1
ACTG1	ACSM2B
ACY1	ACTC1
ADAM10	ACTG1
ADIPOQ	ACTN4
AGRN	ACTR1A
AGT	ADAM10
AHCY	ADAM9
AHSG	ADAMTS7
ALB	ADAR
ALDH1A1	ADARB1
ALDH7A1	ADCY10
ALDOA	ADGB
ALPL	ADIPOQ
AMBP	AFP
ANGPT1	AGBL3
ANGPTL4	AGRN
ANPEP	AHSG
ANXA1	AKAP6
ANXA2	AKAP9
AOC3	ALB
APOA1	ALDH1L1
APOA4	ALDOA
APOB	ALDOC
APOE	ALPI
APOF	ALPL
ARF1	ALS2CR11
ARF4	AMBP
ARHGDIA	AMIGO3
ARSA	AMY2B
ASAH1	ANAPC1
ASRGL1	ANKRD16
ATP5B	ANO1
ATP6AP1	ANXA5
ATP6AP2	AOC3
AZGP1	AOX1
AZU1	APCS
B2M	APOA1
B3GAT3	APOA4
B4GALNT3	APOB
B4GALT1	APOC3
BPIFA2	APOE
BPIFB1	APOH
BSCL2	AQPEP
BTD	AQR
BTN1A1	ARF4
C12orf23	ARHGAP35
C1QA	ARHGAP42
C1QB	ARHGDIA
C1QBP	ARHGEF12
C1QC	ARHGEF26
C1QTNF7	ARHGEF4
C1QTNF9	ARHGEF40
C1R	ASAP1
C1S	ATG2B
C2	ATIC
C3	ATM
C4A	ATP6AP1
C4B	ATP6AP2
C4BPA	ATRX
C5	AXDND1
C6	AZGP1
C7	B2M
C8A	B4GALNT3
C8B	B4GALT1
C9	BAZ1B
CAB39	BCHE
CACHD1	BGN
CALM1	BRCA2
CALR	BTBD9
CALU	BTC
CAMP	BTD
CANT1	BTN1A1
CANX	C11orf30
CAP1	C14orf28
CAPG	C1QTNF9
CAPZA1	C1R
CAPZA2	C1S
CAPZB	C2
CCT8	C3
CD14	C4A
CD36	C4BPA
CD81	C5
CD9	C6
CDC42	C7
CDH1	C8B
CFB	C9
CFD	CA6
CFH	CABIN1
CFHR2	CALCA
CFHR3	CALR
CFL1	CAMP
CHRDL2	CAP1
CIB1	CASC4
CILP	CASK
CKAP4	CASP1
CLEC2D	CASP8AP2
CLEC3B	CC2D2B
CLIC4	CCDC15
CLSTN1	CCDC158
CLU	CCDC168
CNDP2	CCDC18
COL14A1	CCDC40
COL6A3	CCDC81
CP	CCDC88A
CPB2	CCNB3
CPD	CD109
CPE	CD14
CPN2	CD163L1
CPQ	CD36
CPXM1	CD44
CPXM2	CD5
CREG1	CD5L
CRP	CD81
CSN1S1	CDC42
CSN2	CDCA7
CSN3	CELSR2
CST3	CENPE
CTH	CENPF
CTNNA1	CEP112
CTSB	CEP120
CTSD	CEP152
CTSG	CEP162
CUTA	CEP164
CYB5R3	CEP250
CYR61	CEP350
DAG1	CEP63
DCHS1	CEP83
DDR1	CFAP43
DHRS1	CFAP45
DMBT1	CFAP58
DNAJB11	CFB
DNAJC3	CFD
DNASE1L1	CFH
DPP3	CFI
DSG1	CFTR
DSG2	CHD6
DSP	CHD7
ECHDC1	CHD9
ECM1	CHI3L2
EDEM2	CHL1
EEF1A1	CHPF2
EEF1D	CIB1
EEF1G	CIT
EEF2	CLASP2
EHD4	CLEC3B
EIF3B	CLIP1
EIF3J	CLSPN
ENO1	CLTC
ENPP2	CLU
EPHB6	CNGA1
ERAP1	CNGB3
ERAP2	CNOT1
ERO1L	CNP
ERP29	CNTFR
ETF1	CNTRL
EZR	COL14A1
F2	COL18A1
F9	COL27A1
FABP3	COTL1
FAM114A1	CP
FAM20A	CPB2
FAM20C	CPSF2
FAM3C	CREG1
FAM49B	CRISP2
FASN	CROCC
FAT2	CRTAC1
FBLN1	CSF2
FBP1	CSF3
FCGBP	CSMD3
FDPS	CSN1S1
FGA	CSN2
FGB	CSN3
FGFBP1	CSNK1A1
FGG	CST3
FHL1	CSTB
FLNA	CTAGE5
FLNB	CTNNA1
FN1	CTSA
FOLR1	CTSB
FUCA1	CTSC
FUCA2	CTSD
FURIN	CTSF
FUT11	CTSL
GALM	CTSV
GALNT1	CTSZ
GALNT3	CTTNBP2
GALNT5	CXCL2
GANAB	CXCL8
GAPDH	CXorf23
GARS	CYR61
GAS6	DAG1
GBA	DBF4
GC	DCBLD1
GCHFR	DCDC1
GDI1	DDR1
GDI2	DEFB4A
GLA	DGKD
GLB1	DHX34
GLG1	DHX57
GLOD4	DICER1
GNAI2	DLGAP4
GNPTG	DMBT1
GOLGA4	DNAH10
GOLIM4	DNAH11
GP2	DNAH17
GPD1L	DNAH2
GPI	DNAH3
GPLD1	DNAH5
GPX3	DNAH7
GRN	DNAH8
GSN	DNAH9
GSTM1	DNAJB9
GSTP1	DNAJC13
H3F3A	DNAJC3
H6PD	DNHD1
HBA1	DNMT3A
HBB	DOCK10
HEBP1	DOCK3
HEXA	DOCK5
HHIPL2	DPF2
HINT1	DPT
HIST1H1D	DSC2
HIST1H2AC	DSP
HIST1H2AD	DST
HIST2H4B	DVL1
HLA-A	DYNC1H1
HLA-B	DZIP3
HMGB1	E2F8
HMGB2	ECHDC1
HP	ECM1
HPN	EEF1E1
HPRT1	EFHD2
HPX	EGF
HRG	EIF3C
HSP90AA1	EIF4G2
HSP90AB1	EIF4G3
HSP90B1	ELMO1
HSPA13	ELMSAN1
HSPA1B	EML6
HSPA1L	ENO1
HSPA2	ENPP1
HSPA4	ENPP3
HSPA5	EPB41L5
HSPA8	EPHB6
HSPA9	EPS8
HSPG2	ERAP1
HYOU1	ETAA1
IDH1	EVPL
IDUA	EXPH5
IFI27	EZR
IGF2R	F11
IGFALS	F13B
IGJ	F2
IGLL1	F9
IGLL5	FABP3
IGSF3	FAM13B
IST1	FAM179B
ITFG1	FAM184A
ITGAL	FAM81B
ITGAM	FAM83C
ITIH1	FANCI
ITIH2	FARP1
ITIH3	FAS
ITIH4	FAT3
JUP	FAT4
KCNJ18	FBP1
KEL	FBXO17
KLKB1	FBXO34
KNG1	FCAMR
KRAS	FCGBP
KRT1	FCGR2B
KRT10	FETUB
KRT12	FGA
KRT14	FGB
KRT17	FGF1
KRT19	FGF2
KRT2	FGFBP1
KRT3	FGG
KRT31	FHAD1
KRT5	FLNA
KRT6C	FLNC
KRT7	FLT1
KRT75	FN1
KRT77	FOLR1
KRT79	FRMPD3
KRT83	FRY
KRT85	FSIP2
KRT86	FUCA1
KRTAP6-3	FYB
LALBA	GALM
LAMA3	GANAB
LAMA4	GAPDH
LAMA5	GC
LAMB1	GCC1
LAMB2	GCC2
LAMC1	GDI1
LAMC2	GDI2
LAP3	GGT1
LBP	GH1
LCAT	GHRH
LCN2	GLCE
LCP1	GLG1
LDHB	GM2A
LEPR	GNAQ
LGALS3	GNRH1
LGALS3BP	GOLGA4
LIFR	GOLGB1
LIPH	GP2
LMAN1	GPI
LMAN2	GPRC5B
LNPEP	GRAMD1B
LOC100293211	GRP
LOC100653049	GSAP
LOC102723407	GSN
LOC102725018	GTF3C1
LOC154872	H3F3A
LOC401052	HEBP1
LPL	HECTD1
LPO	HFM1
LRP2	HHIP
LRP5	HIST1H2BD
LRRC57	HMGB2
LTBP1	HMGXB3
LTF	HNRNPA2B1
LUM	HP
MAMDC2	HPSE
MAML3	HPX
MAN1A1	HRG
MAN2A1	HRSP12
MAN2A2	HSP90AA1
MAN2B1	HSP90AB1
MANBA	HSP90B1
MASP1	HSPA13
MASP2	HSPA1B
MDH1	HSPA8
MDH2	HSPG2
MESDC2	HTRA1
MFGE8	HUWE1
MFI2	HYDIN
MIA3	HYOU1
MINPP1	IDH1
MLEC	IDS
MMP2	IFIH1
MPO	IFNG
MSN	IFT81
MUC1	IGF1
MUC20	IGF2
MYH9	IGF2R
NAAA	IGFBP1
NACA	IGFBP2
NAGA	IGFBP3
NAGLU	IGFBP4
NAPA	IGJ
NCL	IGLL1
NDST1	IGLL5
NEU1	IKBIP
NHLRC3	IL10
NID1	IL12A
NME1-NME2	IL18BP
NOMO1	IL1B
NQO2	IL1R2
NT5E	IL2
NUCB1	IL4
NUCB2	IL6
OAF	INADL
OLFM3	INS
OS9	INVS
P4HA1	IPO13
P4HB	ITFG1
PA2G4	ITGA8
PABPC1	ITGB8
PAEP	ITIH1
PAK2	ITIH2
PCBP1	ITIH4
PCBP2	ITPR1
PCDH1	ITPR3
PCDHB14	ITSN1
PCDHB7	JAK1
PCDHB8	KCTD4
PCDHGA10	KCTD9
PCDHGA11	KDM2A
PCDHGA2	KDM3A
PCDHGA3	KDM5A
PCDHGA8	KIAA0232
PCDHGB3	KIAA0391
PCDHGB5	KIAA1217
PCDHGB7	KIF15
PCDHGC3	KIF18B
PCMT1	KIF22
PCOLCE	KIF23
PCYOX1	KIF27
PDCD6IP	KIF2C
PDIA3	KMT2A
PDIA4	KMT2C
PDIA6	KNG1
PDXK	KRI1
PEBP1	KRT10
PEPD	KRT14
PFN1	KRT15
PGD	KRT3
PGK1	KRT4
PGLYRP1	KRT5
PGLYRP2	KRT6C
PGM2	KTN1
PHGDH	LALBA
PIEZO1	LAMA1
PIGR	LAMA5
PITPNA	LAMB1
PITPNB	LAMC1
PLBD2	LAMC2
PLD3	LAP3
PLG	LARGE
PLIN2	LARP1
PLIN3	LBP
PLOD1	LCAT
PLOD2	LCN2
PLTP	LCN9
PLXNB2	LCP1
PM20D1	LDHA
PON1	LDHB
PPA1	LDHC
PPIA	LENG8
PPIB	LEP
PPIC	LGMN
PPP1R7	LOC101060521
PPT1	LOC102723407
PRAMEF5	LOC102725018
PRCP	LOC653486
PRDX1	LOC728819
PRDX4	LONP1
PRDX5	LONP2
PRDX6	LPL
PRG3	LPO
PRKCSH	LRBA
PROC	LRG1
PROM2	LRP1
PROS1	LRP2
PRSS22	LRRC49
PRTN3	LRRC7
PSAP	LRRCC1
PSAT1	LRRIQ1
PSMA5	LRRK1
PSMA8	LTF
PSMB1	LTV1
PSME1	LZTS2
PSME2	MACF1
PSPH	MAN1B1
PTGDS	MAN2A2
PTGR1	MAN2B1
PTPRF	MAP3K19
PTX3	MAPK7
PVRL2	MAPK8IP3
PXDN	MASP1
QSOX1	MBL2
QSOX2	MCCC1
RAB10	MCM2
RAB11A	MECOM
RAB11B	METTL2B
RAB14	MFAP1
RAB18	MFGE8
RAB1A	MFI2
RAB1B	MIA3
RAB21	MICAL2
RAB2A	MINPP1
RAB2B	MIS18BP1
RAB5A	MMP8
RAB5B	MMP9
RAB5C	MOCS1
RAB6A	MOK
RAB6B	MORF4L1
RAB7A	MPO
RAB8A	MRC1
RAC1	MSN
RAC2	MTMR6
RALA	MUC1
RALB	MUC15
RAP1A	MYCBP2
RAP1B	MYH10
RBP1	MYH13
RDX	MYH2
RHOA	MYH7B
RHOC	MYO18A
RNASE4	MYO1D
RPL10A	MYO3A
RPL12	MYO5C
RPL13	MYO7B
RPL23A	NAGA
RPL31	NAMPT
RPLP0	NCLN
RPLP1	NDNF
RPLP2	NDRG1
RPS14	NEB
RPS27L	NEK3
RPS3	NELL2
RPS3A	NET1
RPSA	NFKB1
RRBP1	NIPBL
SAA1	NME1-NME2
SARS	NMRAL1
SCGB1D2	NOL8
SCGB2A2	NOS2
SCPEP1	NPC2
SDCBP	NRAP
SDF4	NUCB1
SDS	NUCB2
SEL1L	ODF2
SELENBP1	OGG1
SEMA3C	ORM1
SEMA4A	OS9
SEMA7A	OSBP2
2015-09-01	OSMR
SEPP1	OXT
SERPINA1	P4HB
SERPINA10	PAEP
SERPINA5	PBRM1
SERPINB1	PCDP1
SERPINB3	PCNXL2
SERPINB4	PDE6B
SERPINC1	PDE6H
SERPINF1	PDGFA
SERPINF2	PDGFB
SERPING1	PDIA4
SFTPD	PDLIM7
SHBG	PDXK
SIAE	PEBP1
SIL1	PFN1
SLC3A2	PGD
SMPD1	PGLYRP1
SNAP23	PGM1
SOD3	PHF21A
SORT1	PHKA1
SPATA31A3	PHLDB1
SPCS3	PIBF1
SPP1	PIEZO1
ST13	PIGR
ST14	PITPNB
ST3GAL1	PKDREJ
ST3GAL6	PKM
ST6GALNAC2	PLAT
STOM	PLBD2
SULF2	PLCB1
TAGLN2	PLCB3
TCN1	PLEC
TCN2	PLEKHA7
TF	PLEKHH1
TGFB2	PLG
TGFBI	PLIN2
TGFBR3	PLIN3
THBS1	PLK2
THBS4	PLXNA4
TIMP3	PNP
TINAGL1	PNPLA1
TKT	POLDIP3
TLL1	POLE
TLN1	POLQ
TLR4	POLR1B
TMEM132A	POLR2A
TNFAIP6	POLR2B
TNFSF13	POMC
TOR1AIP2	PPARD
TPD52L1	PPFIA1
TPI1	PPFIA3
TPM2	PPIA
TPM3	PPIB
TPP1	PPL
TROVE2	PPP1R13B
TSG101	PRDX6
TTC17	PREX1
TTR	PRKCSH
TUBA1B	PRKD3
TXNDC12	PRKDC
TXNDC5	PRL
UBA1	PROC
UBC	PROM2
UBQLN1	PRSS1
UBQLN2	PRSS22
UGP2	PRTN3
USO1	PSAP
UXS1	PSMB1
VAT1	PTAR1
VCL	PTGDS
VPREB1	PTHLH
VTN	PTPN23
WARS	PTPN7
XDH	PURA
XYLT2	PVRL2
YARS	PXK
YBX1	PYGL
YBX3	QSOX1
YKT6	R3HDM1
YWHAB	RAB11A
YWHAE	RAB1A
YWHAG	RAB28
YWHAQ	RAB7A
YWHAZ	RAD54B
ZNF469	RANBP2
	RANBP6
	RASAL2
	RASGRF1
	RET
	REV3L
	RNASE1
	RNASE4
	RNF214
	ROCK1
	ROS1
	RPL7A
	RPTN
	RYR1
	RYR3
	S100A12
	S100A8
	S100A9
	S100B
	SAA1
	SACS
	SAMD7
	SAMD9
	SBF1
	SCGB1D2
	SCGB2A2
	SCN2A
	SCUBE3
	SCYL2
	SDF4
	SDHA
	SDS
	SEC23B
	SEC23IP
	SEMA4A
	SERPINA1
	SERPINA10
	SERPINB1
	SERPINC1
	SERPIND1
	SERPINF1
	SERPINF2
	SERPING1
	SETBP1
	SETD2
	SFTPD
	SHMT1
	SHQ1
	SIL1
	SIN3B
	SIPA1L1
	SIRPA
	SLA
	SLC16A6
	SLC34A2
	SLC38A10
	SLC3A2
	SLIT1
	SLK
	SLX4
	SMG1
	SORT1
	SPAG17
	SPATA31A3
	SPDL1
	SPEF2
	SPG20
	SPIDR
	SPINT1
	SPP1
	SPPL2A
	SPTA1
	SPTBN1
	SPTBN5
	SREBF2
	STAG1
	STAG3
	STAP2
	SUPT6H
	SYCP1
	SYNE1
	SYNE2
	TACC2
	TALDO1
	TARS
	TBC1D4
	TCHP
	TCN1
	TCN2
	TDO2
	TECPR2
	TEX15
	TF
	TGFA
	TGFB1
	TGFB2
	TGFBI
	THBS1
	THEG5
	THOC2
	TIMP2
	TKT
	TLR7
	TMEM232
	TMSB4X
	TNF
	TNFRSF21
	TNFRSF6B
	TNS1
	TOP2A
	TOPAZ1
	TOX4
	TP63
	TPI1
	TPM2
	TPP1
	TPR
	TRIB3
	TRIML2
	TRPC5
	TRPM1
	TSHB
	TTBK2
	TTN
	TTR
	TYK2
	UBC
	UBR4
	UBTFL1
	UGGT2
	UGP2
	ULK3
	UPF1
	UPP1
	URB2
	USP24
	USP28
	USP34
	UTRN
	VAT1
	VIM
	VPREB1
	VPS13C
	VPS13D
	VPS8
	VTN
	WDR65
	WDR72
	WHSC1
	WRN
	XDH
	XIRP2
	XRCC6
	YIPF3
	YKT6
	YWHAE
	ZC3H13
	ZDBF2
	ZEB2
	ZFHX3
	ZFYVE9
	ZG16B
	ZMYM4
	ZNF106
	ZNF142
	ZNF280D
	ZNF292
	ZNF462
	ZNF469
	ZNF507
	ZNF518A
	ZNF618
	ZNF667
	ZNF668
	ZNF804B
	ZNFX1
	ZNHIT6
	ZYX
