# Supplementary material for: In-Depth Characterization of Sheep (Ovis aries) Milk Whey Proteome and Comparison with Cow (Bos taurus)
Source: PLoS One. 2015 Oct 8;10(10):e0139774. doi: 10.1371/journal.pone.0139774 (PMC4598025; doi:10.1371/journal.pone.0139774)
Supplement: S3 Table — (XLSX) [file pone.0139774.s004.xlsx]

## Sheet:  S3a Table
Supplementary Table S3a: Biological Process GO terms of sheep milk whey proteins
Category	Term	Count	%	PValue	Genes	List Total	Pop Hits	Pop Total	Fold Enrichment	Bonferroni	Benjamini	FDR
GOTERM_BP_FAT	GO:0002526~acute inflammatory response	39	6.55462	1.14397e-28	TF, C7, A2M, YWHAZ, C9, MASP1, C3, MASP2, C6, CLU, CRP, C5, TLR4, C1R, C1S, C1QC, AHSG, SAA1, KLKB1, CFH, KRT1, ITIH4, SERPINA1, C2, LBP, CFD, FN1, B4GALT1, C4A, C4B, CFB, SERPING1, C4BPA, C8A, C1QA, C1QB, C8B, SERPINF2, F2	522	98	13528	10.3134	3.15278e-25	3.15278e-25	2.04045e-25
GOTERM_BP_FAT	GO:0006956~complement activation	25	4.20168	1.21637e-23	C7, C9, MASP1, C3, MASP2, C6, C5, CRP, CLU, C1R, C1S, C1QC, KRT1, CFH, C2, CFD, C4A, C4B, CFB, SERPING1, C4BPA, C8A, C1QA, C8B, C1QB	522	42	13528	15.426	3.35232e-20	1.67616e-20	2.16959e-20
GOTERM_BP_FAT	GO:0002541~activation of plasma proteins involved in acute inflammatory response	25	4.20168	2.65139e-23	C7, C9, MASP1, C3, MASP2, C6, C5, CRP, CLU, C1R, C1S, C1QC, KRT1, CFH, C2, CFD, C4A, C4B, CFB, SERPING1, C4BPA, C8A, C1QA, C8B, C1QB	522	43	13528	15.0673	7.30723e-20	2.43574e-20	4.72918e-20
GOTERM_BP_FAT	GO:0009611~response to wounding	72	12.1008	8.84707e-21	A2M, MASP1, NDST1, MASP2, CRP, PRDX5, TLR4, C1QC, TGFB2, GSN, SAA1, ITIH4, CFH, SERPINA1, LBP, CFD, KNG1, C4A, C4B, F9, SERPING1, PROC, C1QA, C8A, TNFAIP6, C8B, C1QB, CD36, SERPINF2, F2, DSP, PEBP1, CTSB, PROS1, AOC3, TF, C7, ITGAL, YWHAZ, SERPINA10, C9, C3, C6, C5, CLU, C1R, C1S, LMAN1, TIMP3, AHSG, AZU1, CD9, FGG, MIA3, LAMB2, FGA, FGB, KLKB1, RAC1, SERPINC1, KRT1, C2, THBS1, PTX3, SPP1, FN1, B…	522	530	13528	3.52062	2.43825e-17	6.09563e-18	1.57802e-17
GOTERM_BP_FAT	GO:0006958~complement activation, classical pathway	20	3.36134	1.33314e-20	C7, C9, C4A, C4B, MASP2, C3, C6, CLU, C5, CRP, SERPING1, C1R, C4BPA, C1S, C1QC, C8A, C1QA, C8B, C1QB, C2	522	29	13528	17.8729	3.67413e-17	7.34827e-18	2.37787e-17
GOTERM_BP_FAT	GO:0051605~protein maturation by peptide bond cleavage	30	5.04202	3.62879e-20	C7, C9, MASP1, C3, MASP2, ATP6AP2, C6, CLU, C5, CRP, C1R, C1S, C1QC, KLKB1, KRT1, CFH, C2, CFD, C4A, C4B, CFB, SERPING1, C4BPA, FURIN, C8A, C1QA, C1QB, C8B, CPE, SPCS3	522	86	13528	9.04036	1.00009e-16	1.66682e-17	6.47252e-17
GOTERM_BP_FAT	GO:0002455~humoral immune response mediated by circulating immunoglobulin	20	3.36134	8.70696e-20	C7, C9, C4A, C4B, MASP2, C3, C6, CLU, C5, CRP, SERPING1, C1R, C4BPA, C1S, C1QC, C8A, C1QA, C8B, C1QB, C2	522	31	13528	16.7198	2.39964e-16	3.42805e-17	1.55303e-16
GOTERM_BP_FAT	GO:0006959~humoral immune response	28	4.70588	4.89187e-19	C7, C9, MASP1, C3, MASP2, C6, CLU, C5, CRP, C1R, C1S, C1QC, KRT1, CFH, LTF, C2, CFD, C4A, C4B, CFB, SERPING1, C4BPA, C8A, C1QA, C1QB, GPI, C8B, DMBT1	522	79	13528	9.18531	1.3482e-15	1.68525e-16	8.72544e-16
GOTERM_BP_FAT	GO:0006954~inflammatory response	52	8.7395	4.52403e-18	A2M, NDST1, MASP1, MASP2, CRP, PRDX5, TLR4, C1QC, SAA1, CFH, ITIH4, SERPINA1, LBP, CFD, KNG1, C4A, C4B, SERPING1, C1QA, C8A, C1QB, C8B, TNFAIP6, SERPINF2, F2, AOC3, ITGAL, C7, TF, YWHAZ, C9, C3, C6, C5, CLU, C1R, C1S, AHSG, AZU1, KLKB1, RAC1, KRT1, C2, PTX3, THBS1, FN1, SPP1, B4GALT1, CFB, ANXA1, C4BPA, CD14	522	325	13528	4.14651	1.24682e-14	1.38536e-15	8.06934e-15
GOTERM_BP_FAT	GO:0016485~protein processing	30	5.04202	1.15109e-16	C7, C9, MASP1, C3, MASP2, ATP6AP2, C6, CLU, C5, CRP, C1R, C1S, C1QC, KLKB1, KRT1, CFH, C2, CFD, C4A, C4B, CFB, SERPING1, C4BPA, FURIN, C8A, C1QA, C1QB, C8B, CPE, SPCS3	522	112	13528	6.94171	3.05977e-13	3.06422e-14	1.9984e-13
GOTERM_BP_FAT	GO:0051604~protein maturation	31	5.21008	1.59575e-16	C7, C9, MASP1, C3, MASP2, ATP6AP2, C6, CLU, C5, CRP, C1R, C1S, CALR, C1QC, KLKB1, CFH, KRT1, C2, CFD, C4A, C4B, CFB, SERPING1, C4BPA, FURIN, C8A, C1QA, C1QB, C8B, CPE, SPCS3	522	122	13528	6.58514	3.05977e-13	2.78666e-14	1.9984e-13
GOTERM_BP_FAT	GO:0045087~innate immune response	32	5.37815	8.7695e-16	C7, C9, MASP1, C3, MASP2, C6, CLU, C5, PGLYRP1, TLR4, C1R, C1S, C1QC, PRDX1, APOA4, PGLYRP2, KRT1, CFH, SFTPD, LBP, C2, CFD, C4A, C4B, CFB, SERPING1, C4BPA, C8A, C1QA, C1QB, C8B, DMBT1	522	138	13528	6.00944	2.44782e-12	2.03948e-13	1.58762e-12
GOTERM_BP_FAT	GO:0002253~activation of immune response	26	4.36975	8.53924e-15	C7, C9, MASP1, C3, MASP2, C6, CLU, C5, CRP, C1R, TLR4, C1S, C1QC, KRT1, CFH, C2, CFD, C4A, C4B, CFB, SERPING1, C4BPA, C8A, C1QA, C8B, C1QB	522	94	13528	7.16817	2.35603e-11	1.81233e-12	1.52434e-11
GOTERM_BP_FAT	GO:0006952~defense response	67	11.2605	2.44586e-14	A2M, MASP1, NDST1, MASP2, CRP, PGLYRP1, PRDX5, HP, TLR4, PRDX1, C1QC, APOA4, SAA1, PGLYRP2, ITIH4, CFH, LTF, SERPINA1, LBP, CFD, KNG1, C4A, C4B, CAMP, CST3, SERPING1, HLA-B, C1QA, C8A, C8B, C1QB, TNFAIP6, SERPINF2, F2, CTSG, AOC3, LALBA, TF, ITGAL, C7, YWHAZ, C9, C3, C6, C5, CLU, C1R, C1S, AHSG, AZU1, LGALS3BP, KLKB1, RAC1, SFTPD, KRT1, C2, PTX3, THBS1, SPP1, FN1, B4GALT1, CFB, ANXA1, C4BPA, MPO,…	522	615	13528	2.82334	6.7315e-11	4.80826e-12	4.35652e-11
GOTERM_BP_FAT	GO:0050778~positive regulation of immune response	31	5.21008	2.72015e-14	C7, C9, MASP1, C3, MASP2, C6, CLU, C5, CRP, TLR4, C1R, C1S, C1QC, TGFB2, B2M, PVRL2, KRT1, CFH, LBP, C2, CFD, C4A, C4B, CFB, SERPING1, C4BPA, C8A, C1QA, C1QB, C8B, HPX	522	145	13528	5.5406	7.49645e-11	4.99767e-12	4.85167e-11
GOTERM_BP_FAT	GO:0016064~immunoglobulin mediated immune response	20	3.36134	5.0795e-14	C7, C9, C4A, C4B, MASP2, C3, C6, CLU, C5, CRP, SERPING1, C1R, C4BPA, C1S, C1QC, C8A, C1QA, C8B, C1QB, C2	522	54	13528	9.59841	1.40138e-10	8.75855e-12	9.06941e-11
GOTERM_BP_FAT	GO:0019724~B cell mediated immunity	20	3.36134	1.0926e-13	C7, C9, C4A, C4B, MASP2, C3, C6, CLU, C5, CRP, SERPING1, C1R, C4BPA, C1S, C1QC, C8A, C1QA, C8B, C1QB, C2	522	56	13528	9.25561	3.01082e-10	1.77107e-11	1.94855e-10
GOTERM_BP_FAT	GO:0002252~immune effector process	29	4.87395	1.54752e-13	C7, YWHAZ, C9, MASP1, C3, MASP2, C6, CLU, C5, CRP, C1R, C1S, C1QC, PRDX1, KRT1, CFH, LBP, C2, PTX3, CFD, C4A, C4B, CFB, SERPING1, C4BPA, C8A, C1QA, C1QB, C8B	522	134	13528	5.60862	4.26533e-10	2.36963e-11	2.76046e-10
GOTERM_BP_FAT	GO:0002449~lymphocyte mediated immunity	21	3.52941	9.692e-13	C7, C9, C4A, C4B, MASP2, C3, C6, CLU, C5, CRP, SERPING1, C1R, C4BPA, C1S, PRDX1, C1QC, C8A, C1QA, C8B, C1QB, C2	522	70	13528	7.77471	2.67118e-09	1.40589e-10	1.72877e-09
GOTERM_BP_FAT	GO:0007155~cell adhesion	68	11.4286	3.50929e-12	CLSTN1, PCDHGA8, VTN, PCDHGA3, PCDHGA2, VCL, APOA4, AZGP1, PCDH1, TGFBI, RHOA, MSN, CIB1, CYR61, PCDHGA10, PCDHB7, PCDHB8, PCDHGA11, PTPRF, PCDHGB7, IGFALS, CPXM2, MFGE8, MYH9, PCDHGB3, CTNNA1, PCDHGB5, AMBP, JUP, DDR1, TNFAIP6, CD36, CPXM1, LAMC2, LAMC1, AOC3, ITGAL, PCDHB14, CDH1, PCDHGC3, DCHS1, ITGAM, CD9, LGALS3BP, EZR, LAMB2, AGT, PVRL2, COL6A3, FAT2, RAC1, LAMB1, THBS1, SPP1, FN1, THBS4, B…	522	700	13528	2.51753	9.67164e-09	4.83582e-10	6.2594e-09
GOTERM_BP_FAT	GO:0022610~biological adhesion	68	11.4286	3.68038e-12	CLSTN1, PCDHGA8, VTN, PCDHGA3, PCDHGA2, VCL, APOA4, AZGP1, PCDH1, TGFBI, RHOA, MSN, CIB1, CYR61, PCDHGA10, PCDHB7, PCDHB8, PCDHGA11, PTPRF, PCDHGB7, IGFALS, CPXM2, MFGE8, MYH9, PCDHGB3, CTNNA1, PCDHGB5, AMBP, JUP, DDR1, TNFAIP6, CD36, CPXM1, LAMC2, LAMC1, AOC3, ITGAL, PCDHB14, CDH1, PCDHGC3, DCHS1, ITGAM, CD9, LGALS3BP, EZR, LAMB2, AGT, PVRL2, COL6A3, FAT2, RAC1, LAMB1, THBS1, SPP1, FN1, THBS4, B…	522	701	13528	2.51393	1.01432e-08	4.83007e-10	6.56456e-09
GOTERM_BP_FAT	GO:0002460~adaptive immune response based on somatic recombination of immune receptors built from immunoglobulin superfamily domains	21	3.52941	6.85601e-12	C7, C9, C4A, C4B, MASP2, C3, C6, CLU, C5, CRP, TLR4, SERPING1, C1R, C4BPA, C1S, C1QC, C8A, C1QA, C8B, C1QB, C2	522	77	13528	7.06792	1.8895e-08	8.58865e-10	1.22287e-08
GOTERM_BP_FAT	GO:0002250~adaptive immune response	21	3.52941	6.85601e-12	C7, C9, C4A, C4B, MASP2, C3, C6, CLU, C5, CRP, TLR4, SERPING1, C1R, C4BPA, C1S, C1QC, C8A, C1QA, C8B, C1QB, C2	522	77	13528	7.06792	1.8895e-08	8.58865e-10	1.22287e-08
GOTERM_BP_FAT	GO:0002443~leukocyte mediated immunity	22	3.69748	7.43841e-12	C7, YWHAZ, C9, C4A, C4B, C3, MASP2, C6, CLU, C5, CRP, SERPING1, C1R, C4BPA, C1S, PRDX1, C1QC, C8A, C1QA, C8B, C1QB, C2	522	86	13528	6.6296	2.05002e-08	8.91312e-10	1.32675e-08
GOTERM_BP_FAT	GO:0006957~complement activation, alternative pathway	11	1.84874	1.66495e-11	C8A, C8B, C7, C9, C4A, C3, CFB, C5, CFH, C2, CFD	522	15	13528	19.0049	4.58859e-08	1.91191e-09	2.9697e-08
GOTERM_BP_FAT	GO:0048584~positive regulation of response to stimulus	35	5.88235	2.70071e-11	C7, C9, MASP1, C3, MASP2, C6, CLU, CRP, C5, TLR4, C1R, C1S, C1QC, TGFB2, B2M, AZU1, AGT, PVRL2, KRT1, CFH, LBP, C2, CFD, THBS1, ADAM10, C4A, C4B, CFB, SERPING1, C4BPA, C8A, C1QA, C1QB, C8B, HPX	522	236	13528	3.84343	7.44318e-08	2.97727e-09	4.81716e-08
GOTERM_BP_FAT	GO:0002684~positive regulation of immune system process	35	5.88235	3.42612e-11	C7, C9, MASP1, C3, MASP2, C6, CLU, CRP, C5, TLR4, C1R, TNFSF13, C1S, C1QC, TGFB2, B2M, MIA3, PVRL2, CFH, KRT1, C2, LBP, CFD, THBS1, ADAM10, C4A, C4B, CFB, SERPING1, C4BPA, C8A, C1QA, C1QB, C8B, HPX	522	238	13528	3.81113	9.44237e-08	3.63168e-09	6.11102e-08
GOTERM_BP_FAT	GO:0032101~regulation of response to external stimulus	28	4.70588	7.02948e-11	A2M, MASP1, C3, TLR4, AHSG, AZU1, APOE, SAA1, AGT, KLKB1, KRT1, SERPINC1, HRG, LBP, THBS1, NT5E, SPP1, KNG1, ADAM10, SERPING1, ADIPOQ, PLG, ANXA2, PROC, SERPINF1, SERPINF2, F2, CPB2	522	159	13528	4.56377	1.93732e-07	7.17527e-09	1.25382e-07
GOTERM_BP_FAT	GO:0007264~small GTPase mediated signal transduction	38	6.38655	5.61866e-10	RAB7A, RAB5B, RAB5C, RAB1B, RAB1A, CDC42, APOA1, KRAS, RAC2, APOE, RAC1, RALB, RHOA, RAB11B, RALA, RAB11A, RHOC, RAB6B, RAB6A, RAB21, ARHGDIA, RAB2A, GDI1, RAB2B, GDI2, RAB8A, YWHAB, RAB18, ARF1, ARF4, CFL1, YWHAQ, RAB14, RAB5A, RAP1A, SDCBP, RAP1B, RAB10	522	305	13528	3.22884	1.5485e-06	5.53037e-08	1.00218e-06
GOTERM_BP_FAT	GO:0006955~immune response	62	10.4202	8.78177e-10	PXDN, MASP1, MASP2, CRP, PGLYRP1, TNFSF13, VTN, TLR4, PRDX1, C1QC, B2M, APOA4, AZGP1, PGLYRP2, SEMA7A, CFH, SEMA3C, ERAP1, IGLL1, LTF, ERAP2, LBP, CFD, PRG3, C4A, C4B, HLA-A, SERPING1, HLA-B, C1QA, C8A, C8B, C1QB, C1QBP, SERPINB4, CTSG, LCP1, ITGAL, C7, YWHAZ, C9, C3, ENPP2, C6, VPREB1, C5, CLU, C1R, C1S, SFTPD, KRT1, C2, PTX3, THBS1, CFB, IGJ, C4BPA, TINAGL1, GPI, TGFBR3, CD14, DMBT1	522	690	13528	2.32866	2.42025e-06	8.34571e-08	1.56637e-06
GOTERM_BP_FAT	GO:0030193~regulation of blood coagulation	13	2.18487	5.05036e-09	KNG1, TLR4, PLG, ANXA2, PROC, SERPINF2, APOE, KLKB1, F2, KRT1, HRG, THBS1, CPB2	522	36	13528	9.35845	1.39187e-05	4.6396e-07	9.00812e-06
GOTERM_BP_FAT	GO:0050818~regulation of coagulation	13	2.18487	2.67226e-08	KNG1, TLR4, PLG, ANXA2, PROC, SERPINF2, APOE, KLKB1, F2, KRT1, HRG, THBS1, CPB2	522	41	13528	8.21718	7.36447e-05	2.37572e-06	4.7664e-05
GOTERM_BP_FAT	GO:0006508~proteolysis	78	13.1092	2.7891e-08	SCPEP1, DPP3, MASP1, CNDP2, ATP6AP2, MASP2, TSG101, CRP, ANPEP, HP, MMP2, C1QC, OS9, LNPEP, TPP1, CFH, ERAP1, ERAP2, CFD, PEPD, ADAM10, C4A, C4B, CPXM2, F9, SERPING1, MYH9, PROC, LAP3, C8A, C1QA, C8B, C1QB, PSME1, CPE, PSMA5, PSME2, ST14, F2, CPXM1, UBC, PRCP, CTSD, CPD, CTSB, PCYOX1, CTSG, C7, C9, PRTN3, C3, C6, KEL, C5, CLU, C1R, C1S, PSMA8, AZU1, ACE, PSMB1, KLKB1, KRT1, C2, HPN, ACY1, CFB, PM…	522	1054	13528	1.91786	7.68647e-05	2.40211e-06	4.97481e-05
GOTERM_BP_FAT	GO:0008104~protein localization	68	11.4286	5.8402e-08	GNPTG, TLN1, PDIA3, RAB5B, RAB5C, TSG101, ATP6AP1, RAB1B, SELENBP1, PDIA4, CANX, RAB1A, TGFB2, OS9, CDC42, APOB, RAB6B, RAB6A, RAB21, CUTA, ERP29, MYH9, FLNB, FLNA, CD36, RAB18, CD81, F2, RAB14, USO1, RAB5A, SIL1, SDCBP, SORT1, PDCD6IP, RAB10, RAB7A, YWHAZ, NACA, NAPA, PPT1, RDX, LMAN2, LMAN1, CALR, MIA3, EZR, RAB11B, RAB11A, SNAP23, HSPA9, RAB2A, GDI1, RAB2B, GDI2, RAB8A, RRBP1, HSPG2, YWHAB, YW…	522	882	13528	1.99804	0.000160943	4.87744e-06	0.000104169
GOTERM_BP_FAT	GO:0042060~wound healing	26	4.36975	8.38603e-08	C9, SERPINA10, LMAN1, TIMP3, TGFB2, CD9, MIA3, FGG, FGA, SAA1, FGB, GSN, KLKB1, SERPINC1, SERPINA1, FN1, B4GALT1, KNG1, F9, SERPING1, PLG, PROC, CD36, F2, DSP, PROS1	522	191	13528	3.52779	0.000231092	6.7976e-06	0.000149578
GOTERM_BP_FAT	GO:0007156~homophilic cell adhesion	21	3.52941	1.32471e-07	PCDHB7, PCDHGA10, PCDHGA11, PCDHB8, PTPRF, CLSTN1, PCDHGA8, PCDHGB7, PCDHB14, CDH1, PCDHGC3, PCDHGB3, PCDHGA3, PCDHGA2, PCDHGB5, DCHS1, PCDH1, DSG2, PVRL2, FAT2, DSG1	522	131	13528	4.15443	0.000365023	1.04311e-05	0.000236283
GOTERM_BP_FAT	GO:0007599~hemostasis	19	3.19328	1.4448e-07	KNG1, C9, F9, SERPING1, LMAN1, PLG, PROC, CD9, GPI, FGG, CD36, FGA, SAA1, FGB, KLKB1, F2, SERPINC1, SERPINA1, PROS1	522	108	13528	4.55925	0.000398109	1.10607e-05	0.000257703
GOTERM_BP_FAT	GO:0016192~vesicle-mediated transport	50	8.40336	1.50297e-07	ATP5B, CRP, RAB1A, APOE, GSN, RAB6B, RAB6A, CAP1, LBP, GOLGA4, MFGE8, FLNA, CD36, RAB18, TXNDC5, IGF2R, RAB14, RAB5A, USO1, SORT1, RAB7A, YWHAZ, PPT1, NAPA, LMAN1, AHSG, MIA3, KRAS, FOLR1, PLIN3, RAC1, SFTPD, SNAP23, PTX3, THBS1, SDF4, HSPA8, EHD4, RAB2A, RAB2B, RAB8A, GARS, TINAGL1, NME1-NME2, ARF1, ARF4, LRP2, YKT6, CD14, LRP5	522	576	13528	2.24963	0.000414134	1.11951e-05	0.000268079
GOTERM_BP_FAT	GO:0010033~response to organic substance	58	9.7479	1.67693e-07	HSP90AB1, A2M, LEPR, TLR4, ASAH1, TGFB2, B2M, APOB, APOE, GSN, LCAT, ANGPT1, SERPINA1, LBP, DNAJC3, CYR61, HSP90AA1, ADAM10, LIFR, FBP1, MFGE8, C1QB, DDR1, KRT19, SERPINF2, CFL1, SORT1, PEBP1, ALPL, TF, HMGB2, CDH1, HSPA1B, C1S, HPRT1, TIMP3, AHSG, HSPA1L, KRAS, ACSL1, PLIN2, HSPA2, IDH1, HSPA4, ERO1L, THBS1, SDF4, HSPA8, SPP1, ACTC1, CFB, ADIPOQ, NME1-NME2, SMPD1, ARSA, FABP3, TGFBR3, CD14	522	721	13528	2.08476	0.000462054	1.21621e-05	0.000299106
GOTERM_BP_FAT	GO:0030155~regulation of cell adhesion	21	3.52941	2.80757e-07	KNG1, ADAM10, ATP5B, VTN, NID1, ADIPOQ, TGFB2, AZU1, DDR1, LAMA4, MIA3, LAMA3, CD36, SAA1, GSN, LAMA5, TGFBI, THBS1, ARHGDIA, CYR61, SPP1	522	137	13528	3.97248	0.000773468	1.984e-05	0.000500774
GOTERM_BP_FAT	GO:0050817~coagulation	18	3.02521	3.20839e-07	KNG1, C9, F9, SERPING1, LMAN1, PLG, PROC, CD9, FGG, CD36, FGA, FGB, SAA1, KLKB1, F2, SERPINC1, SERPINA1, PROS1	522	102	13528	4.57336	0.00088384	2.21055e-05	0.000572265
GOTERM_BP_FAT	GO:0007596~blood coagulation	18	3.02521	3.20839e-07	KNG1, C9, F9, SERPING1, LMAN1, PLG, PROC, CD9, FGG, CD36, FGA, FGB, SAA1, KLKB1, F2, SERPINC1, SERPINA1, PROS1	522	102	13528	4.57336	0.00088384	2.21055e-05	0.000572265
GOTERM_BP_FAT	GO:0030100~regulation of endocytosis	14	2.35294	4.25444e-07	RAB5B, RAB5C, C3, ATP6AP1, PPT1, MFGE8, CALR, ADIPOQ, AHSG, AZU1, RAC1, SFTPD, PTX3, EHD4	522	61	13528	5.94787	0.00117184	2.85977e-05	0.000758844
GOTERM_BP_FAT	GO:0050878~regulation of body fluid levels	21	3.52941	4.518e-07	KNG1, C9, F9, SERPING1, LMAN1, PLG, PROC, ANXA2, CD9, GPI, FGG, CD36, FGA, SAA1, FGB, KLKB1, F2, SERPINC1, RAB14, SERPINA1, PROS1	522	141	13528	3.85979	0.00124439	2.96463e-05	0.000805855
GOTERM_BP_FAT	GO:0016044~membrane organization	37	6.21849	6.25196e-07	RAB7A, ATP5B, CRP, NAPA, PPT1, AHSG, CD9, KRAS, FOLR1, APOE, SERPINA5, RAC1, SFTPD, HSPA4, AGRN, CAP1, LBP, SNAP23, THBS1, PTX3, HSPA8, EHD4, RAB8A, HSP90AA1, MFGE8, CD36, NME1-NME2, ARF1, RAB18, IGF2R, TXNDC5, RAB5A, USO1, SORT1, LRP2, CD14, LRP5	522	381	13528	2.51675	0.00172156	4.00699e-05	0.00111513
GOTERM_BP_FAT	GO:0045184~establishment of protein localization	59	9.91597	6.32977e-07	GNPTG, PDIA3, RAB5B, RAB5C, TSG101, ATP6AP1, RAB1B, SELENBP1, PDIA4, CANX, RAB1A, TGFB2, APOB, RAB6B, RAB6A, RAB21, ERP29, MYH9, FLNA, CD36, RAB18, F2, RAB14, USO1, RAB5A, SDCBP, SORT1, SIL1, PDCD6IP, RAB10, RAB7A, YWHAZ, NACA, NAPA, PPT1, LMAN2, LMAN1, CALR, MIA3, RAB11B, RAB11A, SNAP23, HSPA9, RAB2A, GDI1, RAB2B, GDI2, RAB8A, RRBP1, YWHAB, YWHAE, YWHAG, HSP90B1, ARF1, ARF4, YWHAQ, LRP2, YKT6, D…	522	769	13528	1.98833	0.00174296	3.96466e-05	0.00112901
GOTERM_BP_FAT	GO:0030203~glycosaminoglycan metabolic process	13	2.18487	9.0716e-07	MAMDC2, NDST1, GALNT5, HEXA, PGLYRP1, FUCA1, B3GAT3, XYLT2, ITIH1, PGLYRP2, ITIH4, ITIH2, ITIH3	522	55	13528	6.12553	0.00249701	5.5557e-05	0.00161805
GOTERM_BP_FAT	GO:0050727~regulation of inflammatory response	15	2.52101	1.01264e-06	A2M, MASP1, C3, SERPING1, TLR4, ADIPOQ, AHSG, SERPINF1, APOE, SAA1, KLKB1, AGT, SERPINC1, LBP, NT5E	522	76	13528	5.11494	0.00278695	6.06687e-05	0.00180619
GOTERM_BP_FAT	GO:0015031~protein transport	58	9.7479	1.01424e-06	GNPTG, PDIA3, RAB5B, TSG101, RAB5C, ATP6AP1, RAB1B, SELENBP1, PDIA4, CANX, RAB1A, TGFB2, APOB, RAB6B, RAB6A, RAB21, ERP29, MYH9, CD36, RAB18, F2, RAB14, USO1, RAB5A, SDCBP, SORT1, SIL1, PDCD6IP, RAB10, RAB7A, YWHAZ, NACA, NAPA, PPT1, LMAN2, LMAN1, CALR, MIA3, RAB11B, RAB11A, SNAP23, HSPA9, RAB2A, GDI1, RAB2B, GDI2, RAB8A, RRBP1, YWHAB, YWHAE, YWHAG, HSP90B1, ARF1, ARF4, YWHAQ, LRP2, YKT6, DMBT1	522	762	13528	1.97259	0.00279133	5.94714e-05	0.00180904
GOTERM_BP_FAT	GO:0050764~regulation of phagocytosis	8	1.34454	1.02044e-06	AZU1, C3, SFTPD, MFGE8, CALR, PTX3, ADIPOQ, AHSG	522	16	13528	12.9579	0.00280839	5.85887e-05	0.00182011
GOTERM_BP_FAT	GO:0010035~response to inorganic substance	25	4.20168	1.21075e-06	XDH, A2M, PXDN, PRDX5, PRDX1, ACTG1, APOA4, APOB, FGG, FGA, FGB, APOE, GSN, LCAT, GPX3, SERPINA1, THBS1, CUTA, LPO, SOD3, PRDX6, KRT14, PEBP1, MPO, CALM1	522	205	13528	3.16045	0.00333127	6.80963e-05	0.00215955
GOTERM_BP_FAT	GO:0030195~negative regulation of blood coagulation	9	1.51261	1.3485e-06	KNG1, APOE, KLKB1, F2, KRT1, CPB2, PLG, PROC, ANXA2	522	23	13528	10.1409	0.00370958	7.43269e-05	0.00240525
GOTERM_BP_FAT	GO:0019318~hexose metabolic process	24	4.03361	1.35198e-06	B4GALT1, ALDOA, LDHB, PGD, FBP1, FUCA2, FUCA1, ADIPOQ, PGM2, MAN2A2, MAN2A1, GPI, TPI1, GALM, TROVE2, H6PD, SDS, PGK1, MAN2B1, GAPDH, MDH2, UGP2, MDH1, ENO1	522	192	13528	3.23946	0.00371913	7.30574e-05	0.00241145
GOTERM_BP_FAT	GO:0006414~translational elongation	17	2.85714	1.44066e-06	RPSA, EEF1A1, RPL13, RPLP2, EEF2, RPL23A, RPS3, RPL31, RPS3A, RPLP0, RPS14, RPLP1, UBC, EEF1G, RPL10A, RPL12, EEF1D	522	101	13528	4.36205	0.0039626	7.63524e-05	0.00256962
GOTERM_BP_FAT	GO:0006953~acute-phase response	11	1.84874	1.96788e-06	TF, A2M, SAA1, SERPINF2, F2, CRP, ITIH4, SERPINA1, LBP, AHSG, FN1	522	40	13528	7.12682	0.00540881	0.000102325	0.00350998
GOTERM_BP_FAT	GO:0030036~actin cytoskeleton organization	26	4.36975	2.08244e-06	ALDOA, TLN1, CAPZA2, CAPZA1, CALR, CAPZB, ACTG1, PFN1, CDC42, EZR, KRAS, PAK2, RAC2, GSN, RAC1, RHOA, RALA, CAP1, ACTC1, MYH9, FLNB, FLNA, KRT19, CFL1, SDCBP, LCP1	522	226	13528	2.98145	0.00572278	0.000106276	0.0037143
GOTERM_BP_FAT	GO:0050766~positive regulation of phagocytosis	7	1.17647	2.40374e-06	AZU1, C3, SFTPD, MFGE8, CALR, PTX3, AHSG	522	12	13528	15.1175	0.00660281	0.000120442	0.00428736
GOTERM_BP_FAT	GO:0016337~cell-cell adhesion	29	4.87395	2.88103e-06	ITGAL, CLSTN1, PCDHGA8, PCDHB14, CDH1, PCDHGC3, PCDHGA3, PCDHGA2, ITGAM, DCHS1, APOA4, PCDH1, EZR, FAT2, PVRL2, MSN, PCDHB7, PCDHGA10, PCDHGA11, PCDHB8, PTPRF, PCDHGB7, MYH9, PCDHGB3, PCDHGB5, JUP, COL14A1, DSG2, DSG1	522	276	13528	2.72303	0.00790869	0.000141778	0.00513865
GOTERM_BP_FAT	GO:0050819~negative regulation of coagulation	9	1.51261	3.87898e-06	KNG1, APOE, KLKB1, F2, KRT1, CPB2, PLG, PROC, ANXA2	522	26	13528	8.97082	0.0106336	0.000187535	0.00691856
GOTERM_BP_FAT	GO:0006897~endocytosis	25	4.20168	4.24708e-06	RAB7A, ATP5B, CRP, PPT1, AHSG, KRAS, APOE, FOLR1, RAC1, SFTPD, LBP, CAP1, THBS1, PTX3, EHD4, MFGE8, CD36, RAB18, NME1-NME2, IGF2R, RAB5A, SORT1, LRP2, CD14, LRP5	522	220	13528	2.94497	0.0116367	0.00020179	0.00757508
GOTERM_BP_FAT	GO:0010324~membrane invagination	25	4.20168	4.24708e-06	RAB7A, ATP5B, CRP, PPT1, AHSG, KRAS, APOE, FOLR1, RAC1, SFTPD, LBP, CAP1, THBS1, PTX3, EHD4, MFGE8, CD36, RAB18, NME1-NME2, IGF2R, RAB5A, SORT1, LRP2, CD14, LRP5	522	220	13528	2.94497	0.0116367	0.00020179	0.00757508
GOTERM_BP_FAT	GO:0005996~monosaccharide metabolic process	25	4.20168	4.9719e-06	ALDOA, LDHB, PGD, TROVE2, GALM, TPI1, ST3GAL6, MAN2B1, GAPDH, ENO1, B4GALT1, FBP1, FUCA2, ADIPOQ, FUCA1, MAN2A2, PGM2, GPI, MAN2A1, SDS, H6PD, PGK1, MDH2, UGP2, MDH1	522	222	13528	2.91844	0.0136091	0.00023222	0.00886781
GOTERM_BP_FAT	GO:0006022~aminoglycan metabolic process	13	2.18487	5.86375e-06	MAMDC2, NDST1, GALNT5, HEXA, PGLYRP1, FUCA1, B3GAT3, XYLT2, ITIH1, PGLYRP2, ITIH4, ITIH2, ITIH3	522	65	13528	5.18314	0.0160307	0.000269306	0.0104584
GOTERM_BP_FAT	GO:0030029~actin filament-based process	26	4.36975	6.61905e-06	ALDOA, TLN1, CAPZA2, CAPZA1, CALR, CAPZB, ACTG1, PFN1, CDC42, EZR, KRAS, PAK2, RAC2, GSN, RAC1, RHOA, RALA, CAP1, ACTC1, MYH9, FLNB, FLNA, KRT19, CFL1, SDCBP, LCP1	522	241	13528	2.79589	0.0180768	0.000299007	0.0118055
GOTERM_BP_FAT	GO:0051129~negative regulation of cellular component organization	19	3.19328	8.61591e-06	HMGB1, PTPRF, CAPZA2, CLU, CAPZA1, CST3, RDX, CAPZB, ADIPOQ, CDC42, APOA1, GSN, RAC1, CAPG, RHOA, TGFBR3, THBS1, ARHGDIA, SPP1	522	142	13528	3.46759	0.0234659	0.00038292	0.0153667
GOTERM_BP_FAT	GO:0045807~positive regulation of endocytosis	9	1.51261	9.62218e-06	AZU1, C3, ATP6AP1, SFTPD, PPT1, MFGE8, CALR, PTX3, AHSG	522	29	13528	8.04281	0.0261703	0.000420846	0.0171613
GOTERM_BP_FAT	GO:0006007~glucose catabolic process	12	2.01681	1.09533e-05	ALDOA, GPI, LDHB, TROVE2, TPI1, H6PD, PGD, PGK1, GAPDH, MDH2, MDH1, ENO1	522	58	13528	5.36187	0.0297363	0.000471567	0.0195351
GOTERM_BP_FAT	GO:0006928~cell motion	39	6.55462	1.62223e-05	ITGAL, TLN1, ENPP2, ATP5B, CAPZA2, CAPZA1, TNFSF13, CAPZB, ITGAM, TPM3, VCL, TGFB2, AZU1, ACTG1, CD9, APOB, APOA1, SAA1, RAC1, SFTPD, SEMA3C, KRT2, CAP1, MSN, THBS1, ARHGDIA, THBS4, FN1, B4GALT1, ANXA1, MYH9, YWHAE, LAMA5, CFL1, UBC, TGFBR3, SDCBP, LAMC1, LRP5	522	475	13528	2.12782	0.0437243	0.000687594	0.0289311
GOTERM_BP_FAT	GO:0060627~regulation of vesicle-mediated transport	15	2.52101	1.73941e-05	B4GALT1, RAB5B, RAB5C, C3, ATP6AP1, PPT1, MFGE8, CALR, ADIPOQ, AHSG, AZU1, RAC1, SFTPD, PTX3, EHD4	522	96	13528	4.04933	0.0468078	0.00072608	0.0310207
GOTERM_BP_FAT	GO:0016052~carbohydrate catabolic process	16	2.68908	1.7919e-05	ALDOA, LDHB, PGD, PGLYRP1, FUCA1, GPD1L, GPI, TPI1, TROVE2, H6PD, PGLYRP2, PGK1, GAPDH, MDH2, ENO1, MDH1	522	109	13528	3.80414	0.0481855	0.000736819	0.0319565
GOTERM_BP_FAT	GO:0045454~cell redox homeostasis	12	2.01681	2.48896e-05	P4HB, TXNDC12, PDIA3, PRDX6, TXNDC5, PRDX4, PDIA6, PRDX5, PDIA4, QSOX2, PRDX1, QSOX1	522	63	13528	4.93633	0.0662967	0.00100826	0.0443853
GOTERM_BP_FAT	GO:0042744~hydrogen peroxide catabolic process	7	1.17647	2.72966e-05	APOA4, PXDN, LPO, PRDX6, GPX3, MPO, PRDX1	522	17	13528	10.6712	0.0724703	0.0010897	0.0486767
GOTERM_BP_FAT	GO:0048585~negative regulation of response to stimulus	15	2.52101	2.78938e-05	A2M, PTPRF, MASP1, SERPING1, ADIPOQ, RPS3, TGFB2, AHSG, AMBP, SERPINF1, APOE, SAA1, SERPINC1, NT5E, SPP1	522	100	13528	3.88736	0.0739956	0.00109763	0.0497413
GOTERM_BP_FAT	GO:0030162~regulation of proteolysis	11	1.84874	2.88557e-05	HSP90AB1, A2M, MASP1, APOE, SERPINA5, KLKB1, SERPING1, SERPINB4, THBS1, FURIN, TIMP3	522	53	13528	5.37873	0.0764474	0.00111948	0.0514563
GOTERM_BP_FAT	GO:0010953~regulation of protein maturation by peptide bond cleavage	5	0.840336	3.06709e-05	A2M, MASP1, KLKB1, SERPING1, THBS1	522	6	13528	21.5964	0.0810562	0.00117334	0.0546923
GOTERM_BP_FAT	GO:0070613~regulation of protein processing	5	0.840336	3.06709e-05	A2M, MASP1, KLKB1, SERPING1, THBS1	522	6	13528	21.5964	0.0810562	0.00117334	0.0546923
GOTERM_BP_FAT	GO:0051248~negative regulation of protein metabolic process	21	3.52941	3.5457e-05	HSP90AB1, A2M, MASP1, PRG3, YWHAB, SERPING1, CALR, FURIN, YWHAE, TIMP3, FLNA, APOA4, PSMB1, PSME1, PSME2, PSMA5, SERPINA5, UBC, PON1, PEBP1, THBS1	522	187	13528	2.91032	0.0930982	0.00133775	0.0632243
GOTERM_BP_FAT	GO:0070301~cellular response to hydrogen peroxide	7	1.17647	3.9618e-05	APOA4, PXDN, LPO, PRDX6, GPX3, MPO, PRDX1	522	18	13528	10.0783	0.103439	0.00147444	0.0706414
GOTERM_BP_FAT	GO:0030198~extracellular matrix organization	15	2.52101	4.35966e-05	B4GALT1, LGALS3, LUM, HSPG2, CST3, VTN, NID1, ANXA2, TGFB2, COL14A1, P4HA1, AGT, TGFBI, LAMC1, CYR61	522	104	13528	3.73784	0.113217	0.00160078	0.077733
GOTERM_BP_FAT	GO:0042981~regulation of apoptosis	55	9.2437	4.46909e-05	PDIA3, PRDX5, TLR4, RPS27L, TNFSF13, PRDX1, TGFB2, RPS3, APOE, RPS3A, RHOA, KNG1, PTPRF, PROC, IGF2R, TXNDC5, CFL1, F2, UBC, SORT1, CTSB, GSTP1, LALBA, HMGB1, YWHAZ, C9, C6, CLU, PPT1, CDH1, HSPA1B, CALR, TIMP3, AZU1, KRAS, ALB, AGT, RAC1, HSPA5, THBS1, ARHGDIA, HSPA9, ANGPTL4, B4GALT1, YWHAB, ANXA1, FURIN, YWHAE, ADIPOQ, PLG, TXNDC12, HSP90B1, NME1-NME2, SMPD1, MPO	522	804	13528	1.77284	0.115887	0.00161936	0.0796833
GOTERM_BP_FAT	GO:0042730~fibrinolysis	6	1.0084	5.25697e-05	KLKB1, F2, KRT1, CPB2, PLG, ANXA2	522	12	13528	12.9579	0.134879	0.00187986	0.0937249
GOTERM_BP_FAT	GO:0006457~protein folding	20	3.36134	5.2608e-05	HSP90AB1, HSP90AA1, ERP29, PDIA6, CALR, LMAN1, CANX, ST13, HSP90B1, PPIB, DNAJB11, PPIA, PPIC, CCT8, SEP15, SIL1, ERO1L, QSOX1, HSPA8, HSPA9	522	177	13528	2.92833	0.13497	0.00185714	0.0937933
GOTERM_BP_FAT	GO:0043067~regulation of programmed cell death	55	9.2437	5.67633e-05	PDIA3, PRDX5, TLR4, RPS27L, TNFSF13, PRDX1, TGFB2, RPS3, APOE, RPS3A, RHOA, KNG1, PTPRF, PROC, IGF2R, TXNDC5, CFL1, F2, UBC, SORT1, CTSB, GSTP1, LALBA, HMGB1, YWHAZ, C9, C6, CLU, PPT1, CDH1, HSPA1B, CALR, TIMP3, AZU1, KRAS, ALB, AGT, RAC1, HSPA5, THBS1, ARHGDIA, HSPA9, ANGPTL4, B4GALT1, YWHAB, ANXA1, FURIN, YWHAE, ADIPOQ, PLG, TXNDC12, HSP90B1, NME1-NME2, SMPD1, MPO	522	812	13528	1.75537	0.144821	0.00197834	0.101198
GOTERM_BP_FAT	GO:0046164~alcohol catabolic process	13	2.18487	5.88233e-05	ALDOA, LDHB, PGD, GPD1L, GPI, TROVE2, TPI1, H6PD, PGK1, GAPDH, MDH2, ENO1, MDH1	522	81	13528	4.15931	0.149662	0.00202447	0.104869
GOTERM_BP_FAT	GO:0019320~hexose catabolic process	12	2.01681	5.98361e-05	ALDOA, GPI, LDHB, TROVE2, TPI1, H6PD, PGD, PGK1, GAPDH, MDH2, MDH1, ENO1	522	69	13528	4.50708	0.152033	0.0020339	0.106674
GOTERM_BP_FAT	GO:0010941~regulation of cell death	55	9.2437	6.34943e-05	PDIA3, PRDX5, TLR4, RPS27L, TNFSF13, PRDX1, TGFB2, RPS3, APOE, RPS3A, RHOA, KNG1, PTPRF, PROC, IGF2R, TXNDC5, CFL1, F2, UBC, SORT1, CTSB, GSTP1, LALBA, HMGB1, YWHAZ, C9, C6, CLU, PPT1, CDH1, HSPA1B, CALR, TIMP3, AZU1, KRAS, ALB, AGT, RAC1, HSPA5, THBS1, ARHGDIA, HSPA9, ANGPTL4, B4GALT1, YWHAB, ANXA1, FURIN, YWHAE, ADIPOQ, PLG, TXNDC12, HSP90B1, NME1-NME2, SMPD1, MPO	522	815	13528	1.74891	0.160539	0.00213182	0.113192
GOTERM_BP_FAT	GO:0006096~glycolysis	10	1.68067	6.4101e-05	ALDOA, GPI, LDHB, TROVE2, TPI1, PGK1, GAPDH, MDH2, MDH1, ENO1	522	47	13528	5.51398	0.161942	0.00212627	0.114273
GOTERM_BP_FAT	GO:0032269~negative regulation of cellular protein metabolic process	20	3.36134	6.61967e-05	HSP90AB1, A2M, MASP1, PRG3, YWHAB, SERPING1, CALR, FURIN, YWHAE, TIMP3, APOA4, PSMB1, PSME1, PSME2, PSMA5, SERPINA5, UBC, PON1, PEBP1, THBS1	522	180	13528	2.87952	0.166769	0.0021696	0.118007
GOTERM_BP_FAT	GO:0001568~blood vessel development	24	4.03361	7.49467e-05	B4GALT1, ATP5B, LEPR, ANPEP, TNFSF13, MYH9, MMP2, NCL, ANXA2, TGFB2, GPI, APOB, LAMA4, ACE, APOE, LAMA5, AGT, ERAP1, TGFBR3, SEMA3C, ANGPT1, THBS1, CYR61, ANGPTL4	522	245	13528	2.53868	0.186623	0.00242718	0.133595
GOTERM_BP_FAT	GO:0034369~plasma lipoprotein particle remodeling	7	1.17647	7.74497e-05	APOA4, LPL, APOB, APOE, AGT, LCAT, MPO	522	20	13528	9.0705	0.192215	0.00247901	0.138054
GOTERM_BP_FAT	GO:0034367~macromolecular complex remodeling	7	1.17647	7.74497e-05	APOA4, LPL, APOB, APOE, AGT, LCAT, MPO	522	20	13528	9.0705	0.192215	0.00247901	0.138054
GOTERM_BP_FAT	GO:0034368~protein-lipid complex remodeling	7	1.17647	7.74497e-05	APOA4, LPL, APOB, APOE, AGT, LCAT, MPO	522	20	13528	9.0705	0.192215	0.00247901	0.138054
GOTERM_BP_FAT	GO:0046365~monosaccharide catabolic process	12	2.01681	7.83699e-05	ALDOA, GPI, LDHB, TROVE2, TPI1, H6PD, PGD, PGK1, GAPDH, MDH2, MDH1, ENO1	522	71	13528	4.38012	0.194261	0.00247963	0.139693
GOTERM_BP_FAT	GO:0044275~cellular carbohydrate catabolic process	13	2.18487	9.5167e-05	ALDOA, LDHB, PGD, GPD1L, GPI, TROVE2, TPI1, H6PD, PGK1, GAPDH, MDH2, ENO1, MDH1	522	85	13528	3.96358	0.230714	0.00297616	0.16961
GOTERM_BP_FAT	GO:0019835~cytolysis	7	1.17647	0.000104923	C8A, C8B, C7, C9, C6, C5, HPRT1	522	21	13528	8.63857	0.251125	0.00324398	0.186982
GOTERM_BP_FAT	GO:0001944~vasculature development	24	4.03361	0.000108024	B4GALT1, ATP5B, LEPR, ANPEP, TNFSF13, MYH9, MMP2, NCL, ANXA2, TGFB2, GPI, APOB, LAMA4, ACE, APOE, LAMA5, AGT, ERAP1, TGFBR3, SEMA3C, ANGPT1, THBS1, CYR61, ANGPTL4	522	251	13528	2.478	0.257499	0.00330266	0.192504
GOTERM_BP_FAT	GO:0034614~cellular response to reactive oxygen species	8	1.34454	0.000113517	APOA4, PXDN, LPO, PRDX6, GPX3, MPO, PRDX5, PRDX1	522	30	13528	6.91086	0.268655	0.00343223	0.202282
GOTERM_BP_FAT	GO:0045861~negative regulation of proteolysis	7	1.17647	0.000139607	HSP90AB1, A2M, MASP1, SERPINA5, SERPING1, THBS1, TIMP3	522	22	13528	8.24591	0.319402	0.0041737	0.248719
GOTERM_BP_FAT	GO:0051235~maintenance of location	11	1.84874	0.000153354	TLN1, HSP90B1, EZR, PDIA3, ALB, APOE, YWHAB, CALR, FLNB, FLNA, OS9	522	64	13528	4.45426	0.344709	0.00453459	0.273179
GOTERM_BP_FAT	GO:0007010~cytoskeleton organization	34	5.71429	0.000169308	KRT6C, ALDOA, TLN1, CAPZA2, CAPZA1, CALR, CAPZB, ACTG1, CDC42, PFN1, KRAS, EZR, RAC2, PAK2, APOE, GSN, KRT7, RAC1, RHOA, RALA, KRT3, CAP1, TUBA1B, KRT86, ACTC1, MYH9, FLNB, FLNA, KRT19, LAMA5, CFL1, KRT14, SDCBP, LCP1	522	436	13528	2.02095	0.372902	0.00495208	0.301558
GOTERM_BP_FAT	GO:0016477~cell migration	25	4.20168	0.000172904	ATP5B, TNFSF13, ITGAM, TGFB2, AZU1, APOA1, SAA1, RAC1, SFTPD, KRT2, SEMA3C, MSN, CAP1, THBS1, FN1, THBS4, B4GALT1, MYH9, YWHAE, LAMA5, CFL1, SDCBP, TGFBR3, LAMC1, LRP5	522	276	13528	2.34744	0.379087	0.0050039	0.307953
GOTERM_BP_FAT	GO:0043062~extracellular structure organization	18	3.02521	0.000183285	B4GALT1, LGALS3, LUM, CST3, HSPG2, PCDHB14, CDH1, VTN, NID1, ANXA2, TGFB2, COL14A1, P4HA1, AGT, TGFBI, AGRN, LAMC1, CYR61	522	163	13528	2.86186	0.396602	0.00524846	0.326414
GOTERM_BP_FAT	GO:0048514~blood vessel morphogenesis	21	3.52941	0.000190781	B4GALT1, ATP5B, LEPR, ANPEP, TNFSF13, MYH9, NCL, ANXA2, TGFB2, GPI, APOB, ACE, LAMA5, APOE, AGT, ERAP1, SEMA3C, ANGPT1, THBS1, CYR61, ANGPTL4	522	211	13528	2.57929	0.408943	0.00540639	0.339742
GOTERM_BP_FAT	GO:0043933~macromolecular complex subunit organization	48	8.06723	0.000197051	HIST1H2AC, HMGB2, HIST1H2AD, CAPZA2, CAPZA1, DAG1, CDH1, HPRT1, CALR, HIST2H4B, C1QTNF7, APOA4, APOB, FGG, APOA1, PAK2, FGA, GSN, FGB, APOE, AGT, LCAT, RAC1, GPX3, HSPA4, ANGPT1, AGRN, TUBA1B, GCHFR, ANGPTL4, CUTA, LPL, HSP90AA1, HIST1H1D, MUC20, YWHAB, ETF1, ADIPOQ, FLNA, STOM, JUP, CTH, RPS14, CAPG, H3F3A, MPO, PEBP1, LAMC1	522	710	13528	1.75205	0.419071	0.00552678	0.35089
GOTERM_BP_FAT	GO:0051130~positive regulation of cellular component organization	19	3.19328	0.000218139	PTPRF, C3, ATP6AP1, PLXNB2, MFGE8, PPT1, CALR, TGFB2, AHSG, AZU1, CDC42, CFL1, RAC1, RHOA, SFTPD, PEBP1, RALA, PTX3, ARHGDIA	522	181	13528	2.72043	0.451877	0.00605488	0.388371
GOTERM_BP_FAT	GO:0010955~negative regulation of protein maturation by peptide bond cleavage	4	0.672269	0.000220702	A2M, MASP1, SERPING1, THBS1	522	4	13528	25.9157	0.455737	0.00606475	0.392927
GOTERM_BP_FAT	GO:0006800~oxygen and reactive oxygen species metabolic process	11	1.84874	0.000226436	APOA4, PXDN, LPO, PRG3, PRDX6, AGT, GPX3, SFTPD, MPO, PRDX1, SOD3	522	67	13528	4.25482	0.464271	0.00616043	0.403115
GOTERM_BP_FAT	GO:0051917~regulation of fibrinolysis	5	0.840336	0.000234798	SERPINF2, KLKB1, HRG, THBS1, PLG	522	9	13528	14.3976	0.476479	0.0063248	0.417972
GOTERM_BP_FAT	GO:0031333~negative regulation of protein complex assembly	8	1.34454	0.000262467	CDC42, GSN, CAPZA2, CLU, CAPG, CAPZA1, RDX, CAPZB	522	34	13528	6.09781	0.514927	0.00699923	0.46712
GOTERM_BP_FAT	GO:0006006~glucose metabolic process	17	2.85714	0.000272846	ALDOA, LDHB, PGD, FBP1, ADIPOQ, PGM2, GPI, TPI1, TROVE2, H6PD, SDS, PGK1, GAPDH, MDH2, UGP2, ENO1, MDH1	522	153	13528	2.87952	0.528609	0.00720533	0.485549
GOTERM_BP_FAT	GO:0030334~regulation of cell migration	18	3.02521	0.000282826	ADAM10, ENPP2, FURIN, PLG, TGFB2, VCL, LAMA4, ACE, MIA3, LAMA3, CLIC4, LAMA5, APOE, AGT, RAC1, TGFBR3, LAMB1, THBS1	522	169	13528	2.76025	0.541401	0.00739708	0.503267
GOTERM_BP_FAT	GO:0042743~hydrogen peroxide metabolic process	7	1.17647	0.000300313	APOA4, PXDN, LPO, PRDX6, GPX3, MPO, PRDX1	522	25	13528	7.2564	0.562985	0.0077789	0.534305
GOTERM_BP_FAT	GO:0034330~cell junction organization	10	1.68067	0.00030069	CD9, CDC42, TLN1, LAMA5, DSG1, LAMC1, CTNNA1, VCL, TGFB2, FN1	522	57	13528	4.54662	0.563438	0.00771611	0.534973
GOTERM_BP_FAT	GO:0002474~antigen processing and presentation of peptide antigen via MHC class I	6	1.0084	0.000349921	HLA-A, ERAP1, ERAP2, HLA-B, CALR, B2M	522	17	13528	9.14672	0.618846	0.00889126	0.622305
GOTERM_BP_FAT	GO:0051674~localization of cell	26	4.36975	0.000350798	ATP5B, TNFSF13, ITGAM, TGFB2, AZU1, APOB, APOA1, SAA1, RAC1, SFTPD, KRT2, SEMA3C, MSN, CAP1, THBS1, THBS4, FN1, B4GALT1, MYH9, YWHAE, LAMA5, CFL1, SDCBP, TGFBR3, LAMC1, LRP5	522	307	13528	2.19482	0.619766	0.00883205	0.62386
GOTERM_BP_FAT	GO:0048870~cell motility	26	4.36975	0.000350798	ATP5B, TNFSF13, ITGAM, TGFB2, AZU1, APOB, APOA1, SAA1, RAC1, SFTPD, KRT2, SEMA3C, MSN, CAP1, THBS1, THBS4, FN1, B4GALT1, MYH9, YWHAE, LAMA5, CFL1, SDCBP, TGFBR3, LAMC1, LRP5	522	307	13528	2.19482	0.619766	0.00883205	0.62386
GOTERM_BP_FAT	GO:0010876~lipid localization	17	2.85714	0.000365787	PSAP, HEXA, PITPNA, CLU, ANXA1, APOA4, APOB, ACE, APOA1, CD36, PLIN2, APOE, LCAT, APOF, FABP3, LBP, PLTP	522	157	13528	2.80616	0.635159	0.00912443	0.650435
GOTERM_BP_FAT	GO:0030194~positive regulation of blood coagulation	5	0.840336	0.000379438	SERPINF2, F2, HRG, THBS1, PLG	522	10	13528	12.9579	0.648635	0.00937853	0.67463
GOTERM_BP_FAT	GO:0031348~negative regulation of defense response	8	1.34454	0.000381014	A2M, SERPINF1, SAA1, APOE, SERPINC1, SERPING1, NT5E, ADIPOQ	522	36	13528	5.75905	0.650158	0.00933361	0.677423
GOTERM_BP_FAT	GO:0010038~response to metal ion	15	2.52101	0.000444281	XDH, CUTA, SOD3, ACTG1, FGG, APOB, FGA, GSN, FGB, LCAT, KRT14, PEBP1, SERPINA1, THBS1, CALM1	522	129	13528	3.01345	0.706157	0.0107796	0.789489
GOTERM_BP_FAT	GO:0051651~maintenance of location in cell	9	1.51261	0.000444409	TLN1, EZR, PDIA3, ALB, APOE, YWHAB, FLNB, FLNA, OS9	522	48	13528	4.8592	0.706261	0.0106886	0.789717
GOTERM_BP_FAT	GO:0040012~regulation of locomotion	19	3.19328	0.000449736	ADAM10, ENPP2, FURIN, PLG, TGFB2, VCL, AZU1, LAMA4, ACE, MIA3, LAMA3, CLIC4, LAMA5, APOE, AGT, RAC1, TGFBR3, LAMB1, THBS1	522	192	13528	2.56458	0.710544	0.0107225	0.799146
GOTERM_BP_FAT	GO:0048545~response to steroid hormone stimulus	19	3.19328	0.000449736	ALPL, A2M, HMGB2, LEPR, MFGE8, TIMP3, ADIPOQ, TGFB2, C1QB, KRT19, KRAS, LCAT, ARSA, PEBP1, IDH1, SERPINA1, ANGPT1, THBS1, SPP1	522	192	13528	2.56458	0.710544	0.0107225	0.799146
GOTERM_BP_FAT	GO:0006412~translation	27	4.53782	0.000468501	NACA, RPL13, RPLP2, RPS27L, RPS3, WARS, EIF3B, RPS3A, RPL31, RPLP0, RPLP1, RPL10A, EIF3J, RPL12, EEF1A1, RPSA, YARS, RRBP1, SARS, GARS, EEF2, RPL23A, ETF1, RPS14, UBC, EEF1G, EEF1D	522	331	13528	2.11397	0.725139	0.0110718	0.832358
GOTERM_BP_FAT	GO:0030834~regulation of actin filament depolymerization	7	1.17647	0.000470137	GSN, CAPZA2, CAPG, CFL1, CAPZA1, RDX, CAPZB	522	27	13528	6.71889	0.726376	0.0110158	0.835253
GOTERM_BP_FAT	GO:0006869~lipid transport	16	2.68908	0.000471647	PSAP, PITPNA, CLU, ANXA1, APOA4, APOB, ACE, APOA1, CD36, PLIN2, APOE, LCAT, APOF, FABP3, LBP, PLTP	522	145	13528	2.85966	0.727513	0.0109579	0.837926
GOTERM_BP_FAT	GO:0051270~regulation of cell motion	19	3.19328	0.000478725	B4GALT1, ADAM10, ENPP2, FURIN, PLG, TGFB2, VCL, LAMA4, ACE, MIA3, LAMA3, CLIC4, LAMA5, APOE, AGT, RAC1, TGFBR3, LAMB1, THBS1	522	193	13528	2.55129	0.732779	0.0110285	0.850449
GOTERM_BP_FAT	GO:0019725~cellular homeostasis	34	5.71429	0.000560045	ALDOA, TF, C7, PDIA3, ATP5B, HEXA, PRDX4, PDIA6, PRDX5, PPT1, HP, PDIA4, CALR, PRDX1, CD9, APOE, SAA1, AGT, LTF, QSOX2, QSOX1, KNG1, P4HB, ACO1, MFI2, ADIPOQ, PLG, TXNDC12, HSP90B1, HPX, PRDX6, TXNDC5, F2, CP	522	466	13528	1.89085	0.786457	0.0127836	0.994234
GOTERM_BP_FAT	GO:0043066~negative regulation of apoptosis	28	4.70588	0.000578418	HMGB1, YWHAZ, CLU, PRDX5, PPT1, HSPA1B, AZU1, KRAS, ALB, APOE, AGT, RHOA, HSPA5, THBS1, ARHGDIA, ANGPTL4, HSPA9, ANXA1, FURIN, PROC, HSP90B1, NME1-NME2, TXNDC5, CFL1, UBC, MPO, SORT1, GSTP1	522	354	13528	2.04983	0.797007	0.0130919	1.02669
GOTERM_BP_FAT	GO:0001525~angiogenesis	16	2.68908	0.000586201	B4GALT1, ATP5B, LEPR, TNFSF13, ANPEP, MYH9, NCL, ANXA2, TGFB2, GPI, LAMA5, ERAP1, ANGPT1, THBS1, ANGPTL4, CYR61	522	148	13528	2.8017	0.801317	0.0131589	1.04044
GOTERM_BP_FAT	GO:0051241~negative regulation of multicellular organismal process	17	2.85714	0.000594657	KNG1, GNAI2, CST3, FURIN, ADIPOQ, PLG, PROC, ANXA2, AHSG, APOA1, APOE, KLKB1, F2, KRT1, LBP, THBS1, CPB2	522	164	13528	2.68638	0.805896	0.0132397	1.05537
GOTERM_BP_FAT	GO:0031667~response to nutrient levels	19	3.19328	0.000611425	ALPL, MUC1, A2M, GNAI2, CFB, LEPR, ADIPOQ, TIMP3, ACSL1, ALB, GSN, ARSA, SERPINC1, CTSD, ANGPT1, HSPA5, CP, LRP2, SPP1	522	197	13528	2.49948	0.814667	0.0135016	1.08498
GOTERM_BP_FAT	GO:0042592~homeostatic process	48	8.06723	0.000686218	XDH, ALDOA, TF, C7, PDIA3, ATP5B, HEXA, PRDX4, PDIA6, PRDX5, PPT1, HP, PDIA4, CALR, PRDX1, APOA4, HSPA1L, CD9, APOB, APOA1, RAC2, TPP1, APOE, SAA1, LCAT, AGT, RAC1, SFTPD, LTF, QSOX2, QSOX1, IDUA, KNG1, LPL, P4HB, ACO1, MFI2, ADIPOQ, PLG, TXNDC12, HSP90B1, HPX, PRDX6, TXNDC5, RPS14, F2, TGFBR3, CP	522	751	13528	1.6564	0.84921	0.015021	1.21693
GOTERM_BP_FAT	GO:0043069~negative regulation of programmed cell death	28	4.70588	0.00070924	HMGB1, YWHAZ, CLU, PRDX5, PPT1, HSPA1B, AZU1, KRAS, ALB, APOE, AGT, RHOA, HSPA5, THBS1, ARHGDIA, ANGPTL4, HSPA9, ANXA1, FURIN, PROC, HSP90B1, NME1-NME2, TXNDC5, CFL1, UBC, MPO, SORT1, GSTP1	522	359	13528	2.02128	0.858486	0.0153989	1.25752
GOTERM_BP_FAT	GO:0060548~negative regulation of cell death	28	4.70588	0.000748211	HMGB1, YWHAZ, CLU, PRDX5, PPT1, HSPA1B, AZU1, KRAS, ALB, APOE, AGT, RHOA, HSPA5, THBS1, ARHGDIA, ANGPTL4, HSPA9, ANXA1, FURIN, PROC, HSP90B1, NME1-NME2, TXNDC5, CFL1, UBC, MPO, SORT1, GSTP1	522	360	13528	2.01567	0.872908	0.0161116	1.32618
GOTERM_BP_FAT	GO:0032268~regulation of cellular protein metabolic process	34	5.71429	0.000756738	HSP90AB1, A2M, MASP1, TLR4, CALR, TIMP3, APOA4, APOA1, EIF3B, PSMB1, APOE, SERPINA5, AGT, KLKB1, KRT7, THBS1, PRG3, ACO1, YWHAB, SERPING1, ETF1, FURIN, ADIPOQ, YWHAE, PA2G4, PSME1, PSMA5, HPX, PSME2, F2, CD81, UBC, PON1, PEBP1	522	474	13528	1.85893	0.875862	0.0161676	1.3412
GOTERM_BP_FAT	GO:0008544~epidermis development	18	3.02521	0.000757555	BTD, TSG101, ANXA1, KRT31, KRT10, TGFB2, LAMA3, PLOD1, KRT5, KRT17, LAMA5, KRT14, KRT1, DSP, KRT2, LAMC2, KRT85, KRT83	522	184	13528	2.53523	0.876141	0.0160604	1.34264
GOTERM_BP_FAT	GO:0034329~cell junction assembly	8	1.34454	0.000868938	CD9, TLN1, LAMA5, DSG1, LAMC1, CTNNA1, VCL, FN1	522	41	13528	5.05672	0.908903	0.0182607	1.5386
GOTERM_BP_FAT	GO:0007584~response to nutrient	15	2.52101	0.00100866	MUC1, ALPL, A2M, GNAI2, CFB, ADIPOQ, TIMP3, ACSL1, GSN, ARSA, SERPINC1, ANGPT1, CP, LRP2, SPP1	522	140	13528	2.77668	0.93804	0.0210073	1.78391
GOTERM_BP_FAT	GO:0002673~regulation of acute inflammatory response	6	1.0084	0.00101282	A2M, MASP1, C3, KLKB1, SERPING1, LBP	522	21	13528	7.40449	0.938748	0.020935	1.79121
GOTERM_BP_FAT	GO:0006879~cellular iron ion homeostasis	7	1.17647	0.00102616	TF, ACO1, HPX, MFI2, LTF, HP, CP	522	31	13528	5.85193	0.94096	0.0210501	1.81459
GOTERM_BP_FAT	GO:0051918~negative regulation of fibrinolysis	4	0.672269	0.0010412	SERPINF2, HRG, THBS1, PLG	522	6	13528	17.2771	0.94336	0.0211978	1.84096
GOTERM_BP_FAT	GO:0042159~lipoprotein catabolic process	4	0.672269	0.0010412	APOB, CD36, APOE, PPT1	522	6	13528	17.2771	0.94336	0.0211978	1.84096
GOTERM_BP_FAT	GO:0051260~protein homooligomerization	12	2.01681	0.0010417	C1QTNF7, CUTA, STOM, CTH, GPX3, MUC20, PEBP1, CDH1, ANGPT1, HPRT1, ADIPOQ, ANGPTL4	522	95	13528	3.27356	0.943439	0.0210525	1.84184
GOTERM_BP_FAT	GO:0065003~macromolecular complex assembly	43	7.22689	0.0010948	HIST1H2AC, HMGB2, HIST1H2AD, CAPZA2, CAPZA1, DAG1, CDH1, HPRT1, CALR, HIST2H4B, C1QTNF7, APOA4, APOB, FGG, APOA1, PAK2, FGA, FGB, APOE, GSN, RAC1, GPX3, HSPA4, ANGPT1, AGRN, TUBA1B, GCHFR, ANGPTL4, CUTA, HSP90AA1, HIST1H1D, MUC20, YWHAB, ADIPOQ, FLNA, STOM, JUP, CTH, RPS14, CAPG, H3F3A, PEBP1, LAMC1	522	665	13528	1.67575	0.951146	0.0219534	1.93486
GOTERM_BP_FAT	GO:0005976~polysaccharide metabolic process	13	2.18487	0.001155	MAMDC2, NDST1, GALNT5, HEXA, PGLYRP1, FUCA1, B3GAT3, XYLT2, ITIH1, PGLYRP2, ITIH4, ITIH2, ITIH3	522	111	13528	3.03517	0.958623	0.0229802	2.04023
GOTERM_BP_FAT	GO:0044087~regulation of cellular component biogenesis	15	2.52101	0.00115843	HMGB1, CAPZA2, CAPZA1, CLU, RDX, CAPZB, CDC42, GSN, RAC1, CAPG, UBC, RHOA, RALA, AGRN, THBS1	522	142	13528	2.73757	0.959012	0.0228826	2.04622
GOTERM_BP_FAT	GO:0007162~negative regulation of cell adhesion	8	1.34454	0.0011655	KNG1, MIA3, ADAM10, ATP5B, TGFBI, THBS1, ADIPOQ, ARHGDIA	522	43	13528	4.82153	0.959804	0.0228569	2.05858
GOTERM_BP_FAT	GO:0034599~cellular response to oxidative stress	8	1.34454	0.0011655	APOA4, PXDN, LPO, PRDX6, GPX3, MPO, PRDX5, PRDX1	522	43	13528	4.82153	0.959804	0.0228569	2.05858
GOTERM_BP_FAT	GO:0050820~positive regulation of coagulation	5	0.840336	0.00117795	SERPINF2, F2, HRG, THBS1, PLG	522	13	13528	9.96758	0.961162	0.0229354	2.08036
GOTERM_BP_FAT	GO:0031099~regeneration	10	1.68067	0.00125922	SERPINA10, LAMB2, FGA, GSN, LIFR, ANGPT1, LRP2, TIMP3, GAS6, PLG	522	69	13528	3.7559	0.968964	0.0243275	2.22237
GOTERM_BP_FAT	GO:0051693~actin filament capping	6	1.0084	0.00126965	GSN, CAPZA2, CAPG, CAPZA1, RDX, CAPZB	522	22	13528	7.06792	0.969844	0.0243561	2.24058
GOTERM_BP_FAT	GO:0030031~cell projection assembly	11	1.84874	0.0012826	CDC42, RAB8A, RAC2, LAMA5, CAPG, RAC1, SDCBP, RDX, CAPZB, THBS4, VCL	522	83	13528	3.43461	0.970903	0.0244317	2.26319
GOTERM_BP_FAT	GO:0006986~response to unfolded protein	10	1.68067	0.00154623	HSPA1L, HSP90AB1, HSP90AA1, HSPA2, CFB, HSPA4, ERO1L, HSPA1B, DNAJC3, HSPA8	522	71	13528	3.6501	0.985944	0.0291818	2.72234
GOTERM_BP_FAT	GO:0007015~actin filament organization	10	1.68067	0.00170822	ALDOA, ACTC1, EZR, PAK2, GSN, CFL1, RAC1, RHOA, FLNA, LCP1	522	72	13528	3.5994	0.991012	0.0319735	3.00347
GOTERM_BP_FAT	GO:0045834~positive regulation of lipid metabolic process	8	1.34454	0.00175273	APOA4, CDC42, APOA1, APOE, AGT, CD81, RAC1, ADIPOQ	522	46	13528	4.50708	0.992051	0.0325725	3.08057
GOTERM_BP_FAT	GO:0034446~substrate adhesion-dependent cell spreading	4	0.672269	0.00177007	LAMA5, LAMC1, LAMB1, FN1	522	7	13528	14.809	0.992423	0.0326696	3.11059
GOTERM_BP_FAT	GO:0034372~very-low-density lipoprotein particle remodeling	4	0.672269	0.00177007	APOA4, LPL, APOE, LCAT	522	7	13528	14.809	0.992423	0.0326696	3.11059
GOTERM_BP_FAT	GO:0010873~positive regulation of cholesterol esterification	4	0.672269	0.00177007	APOA4, APOA1, APOE, AGT	522	7	13528	14.809	0.992423	0.0326696	3.11059
GOTERM_BP_FAT	GO:0007398~ectoderm development	18	3.02521	0.00179433	BTD, TSG101, ANXA1, KRT31, KRT10, TGFB2, LAMA3, PLOD1, KRT5, KRT17, LAMA5, KRT14, KRT1, DSP, KRT2, LAMC2, KRT85, KRT83	522	199	13528	2.34413	0.992914	0.0328904	3.15259
GOTERM_BP_FAT	GO:0032535~regulation of cellular component size	22	3.69748	0.00189161	SHBG, HPN, ADAM10, FHL1, CAPZA2, CAPZA1, SLC3A2, RDX, PPT1, CAPZB, VAT1, TGFB2, CTH, LAMB2, GSN, AGT, CAPG, CFL1, RAC1, TGFBR3, ENO1, SPP1	522	271	13528	2.10386	0.994583	0.0344154	3.3208
GOTERM_BP_FAT	GO:0030835~negative regulation of actin filament depolymerization	6	1.0084	0.00192306	GSN, CAPZA2, CAPG, CAPZA1, RDX, CAPZB	522	24	13528	6.47893	0.995034	0.034749	3.37512
GOTERM_BP_FAT	GO:0001666~response to hypoxia	14	2.35294	0.00198483	TF, MMP2, ADIPOQ, SOD3, TGFB2, HYOU1, ACE, HSP90B1, PLOD1, PLOD2, SERPINA1, ANGPT1, THBS1, ANGPTL4	522	134	13528	2.70761	0.995812	0.0356129	3.48173
GOTERM_BP_FAT	GO:0045216~cell-cell junction organization	7	1.17647	0.00198593	CD9, CDC42, TLN1, DSG1, CTNNA1, VCL, TGFB2	522	35	13528	5.18314	0.995825	0.035402	3.48362
GOTERM_BP_FAT	GO:0045785~positive regulation of cell adhesion	9	1.51261	0.0020129	AZU1, CD36, SAA1, NID1, VTN, THBS1, CYR61, SPP1, TGFB2	522	60	13528	3.88736	0.996125	0.0356444	3.53014
GOTERM_BP_FAT	GO:0009991~response to extracellular stimulus	19	3.19328	0.00215568	ALPL, MUC1, A2M, GNAI2, CFB, LEPR, ADIPOQ, TIMP3, ACSL1, ALB, GSN, ARSA, SERPINC1, CTSD, ANGPT1, HSPA5, CP, LRP2, SPP1	522	220	13528	2.23817	0.997388	0.0378837	3.77601
GOTERM_BP_FAT	GO:0051346~negative regulation of hydrolase activity	8	1.34454	0.00225672	APOA1, LEPR, CST3, SORT1, HSPA5, GCHFR, ANGPTL4, TGFB2	522	48	13528	4.31928	0.998024	0.0393751	3.94965
GOTERM_BP_FAT	GO:0055072~iron ion homeostasis	7	1.17647	0.00230691	TF, ACO1, HPX, MFI2, LTF, HP, CP	522	36	13528	5.03917	0.99828	0.0399813	4.0358
GOTERM_BP_FAT	GO:0010743~regulation of foam cell differentiation	6	1.0084	0.00232875	LPL, APOB, CD36, AGT, CRP, ADIPOQ	522	25	13528	6.21977	0.99838	0.0401007	4.07326
GOTERM_BP_FAT	GO:0051050~positive regulation of transport	19	3.19328	0.00249929	C3, ATP6AP1, CDH1, PPT1, MFGE8, CALR, ADIPOQ, FLNA, TGFB2, AHSG, AZU1, SAA1, APOE, F2, RHOA, PON1, SFTPD, PTX3, CALM1	522	223	13528	2.20806	0.998989	0.0427109	4.36532
GOTERM_BP_FAT	GO:0015918~sterol transport	7	1.17647	0.00266544	APOA4, APOB, CD36, APOA1, APOE, LCAT, CLU	522	37	13528	4.90297	0.999361	0.0452088	4.64904
GOTERM_BP_FAT	GO:0030301~cholesterol transport	7	1.17647	0.00266544	APOA4, APOB, CD36, APOA1, APOE, LCAT, CLU	522	37	13528	4.90297	0.999361	0.0452088	4.64904
GOTERM_BP_FAT	GO:0034381~lipoprotein particle clearance	5	0.840336	0.00273501	APOB, CD36, APOA1, APOE, ADIPOQ	522	16	13528	8.09866	0.999473	0.0460796	4.76761
GOTERM_BP_FAT	GO:0043691~reverse cholesterol transport	5	0.840336	0.00273501	APOA4, APOA1, APOE, LCAT, CLU	522	16	13528	8.09866	0.999473	0.0460796	4.76761
GOTERM_BP_FAT	GO:0051789~response to protein stimulus	12	2.01681	0.00273559	HSPA1L, HSP90AB1, DDR1, HSP90AA1, HSPA2, CFB, HSPA4, ERO1L, HSPA1B, DNAJC3, HSPA8, CYR61	522	107	13528	2.90643	0.999474	0.0458097	4.76861
GOTERM_BP_FAT	GO:0016051~carbohydrate biosynthetic process	12	2.01681	0.00273559	B4GALT1, LALBA, GPI, TPI1, B3GAT3, XYLT2, NDST1, SDS, GALNT5, PGD, FBP1, UGP2	522	107	13528	2.90643	0.999474	0.0458097	4.76861
GOTERM_BP_FAT	GO:0010872~regulation of cholesterol esterification	4	0.672269	0.00275138	APOA4, APOA1, APOE, AGT	522	8	13528	12.9579	0.999496	0.0457905	4.7955
GOTERM_BP_FAT	GO:0006563~L-serine metabolic process	4	0.672269	0.00275138	SDS, PHGDH, PSAT1, PSPH	522	8	13528	12.9579	0.999496	0.0457905	4.7955
GOTERM_BP_FAT	GO:0070482~response to oxygen levels	14	2.35294	0.00311211	TF, MMP2, ADIPOQ, SOD3, TGFB2, HYOU1, ACE, HSP90B1, PLOD1, PLOD2, SERPINA1, ANGPT1, THBS1, ANGPTL4	522	141	13528	2.57319	0.999814	0.0513369	5.40788
GOTERM_BP_FAT	GO:0043244~regulation of protein complex disassembly	8	1.34454	0.00321378	GSN, CAPZA2, CAPG, CFL1, CAPZA1, RDX, ETF1, CAPZB	522	51	13528	4.06521	0.99986	0.052657	5.5798
GOTERM_BP_FAT	GO:0048002~antigen processing and presentation of peptide antigen	6	1.0084	0.00391735	HLA-A, ERAP1, ERAP2, HLA-B, CALR, B2M	522	28	13528	5.55337	0.99998	0.0634573	6.7615
GOTERM_BP_FAT	GO:0010811~positive regulation of cell-substrate adhesion	6	1.0084	0.00391735	CD36, NID1, VTN, THBS1, CYR61, SPP1	522	28	13528	5.55337	0.99998	0.0634573	6.7615
GOTERM_BP_FAT	GO:0030837~negative regulation of actin filament polymerization	6	1.0084	0.00391735	GSN, CAPZA2, CAPG, CAPZA1, RDX, CAPZB	522	28	13528	5.55337	0.99998	0.0634573	6.7615
GOTERM_BP_FAT	GO:0007033~vacuole organization	7	1.17647	0.00399297	MAN2A1, TPP1, HEXA, CTSD, PPT1, IDUA, GBA	522	40	13528	4.53525	0.999984	0.0642675	6.88767
GOTERM_BP_FAT	GO:0046496~nicotinamide nucleotide metabolic process	7	1.17647	0.00399297	LDHB, TPI1, H6PD, PGD, IDH1, MDH2, MDH1	522	40	13528	4.53525	0.999984	0.0642675	6.88767
GOTERM_BP_FAT	GO:0006769~nicotinamide metabolic process	7	1.17647	0.00399297	LDHB, TPI1, H6PD, PGD, IDH1, MDH2, MDH1	522	40	13528	4.53525	0.999984	0.0642675	6.88767
GOTERM_BP_FAT	GO:0006898~receptor-mediated endocytosis	8	1.34454	0.00400578	APOE, FOLR1, ATP5B, IGF2R, SFTPD, PPT1, CAP1, LRP2	522	53	13528	3.91181	0.999984	0.064094	6.90904
GOTERM_BP_FAT	GO:0006518~peptide metabolic process	8	1.34454	0.00400578	CTH, ACE, TPP1, PGLYRP2, GPX3, SPCS3, IDH1, FURIN	522	53	13528	3.91181	0.999984	0.064094	6.90904
GOTERM_BP_FAT	GO:0030212~hyaluronan metabolic process	4	0.672269	0.00400968	ITIH1, ITIH4, ITIH2, ITIH3	522	9	13528	11.5181	0.999984	0.0637849	6.91553
GOTERM_BP_FAT	GO:0034370~triglyceride-rich lipoprotein particle remodeling	4	0.672269	0.00400968	APOA4, LPL, APOE, LCAT	522	9	13528	11.5181	0.999984	0.0637849	6.91553
GOTERM_BP_FAT	GO:0007043~cell-cell junction assembly	5	0.840336	0.00432591	CD9, TLN1, DSG1, CTNNA1, VCL	522	18	13528	7.19881	0.999994	0.0682574	7.44128
GOTERM_BP_FAT	GO:0045916~negative regulation of complement activation	3	0.504202	0.00432786	A2M, MASP1, SERPING1	522	3	13528	25.9157	0.999994	0.0678994	7.44451
GOTERM_BP_FAT	GO:0006564~L-serine biosynthetic process	3	0.504202	0.00432786	PHGDH, PSAT1, PSPH	522	3	13528	25.9157	0.999994	0.0678994	7.44451
GOTERM_BP_FAT	GO:0032908~regulation of transforming growth factor-beta1 production	3	0.504202	0.00432786	ATP6AP2, THBS1, FURIN	522	3	13528	25.9157	0.999994	0.0678994	7.44451
GOTERM_BP_FAT	GO:0030449~regulation of complement activation	3	0.504202	0.00432786	A2M, MASP1, SERPING1	522	3	13528	25.9157	0.999994	0.0678994	7.44451
GOTERM_BP_FAT	GO:0006979~response to oxidative stress	15	2.52101	0.00442842	LPO, PXDN, CLU, PRDX5, TLR4, PRDX1, APOA4, PRDX6, APOE, GPX3, KRT1, MPO, PEBP1, IDH1, SEPP1	522	164	13528	2.37034	0.999995	0.0690327	7.6111
GOTERM_BP_FAT	GO:0032507~maintenance of protein location in cell	7	1.17647	0.00452852	TLN1, EZR, PDIA3, YWHAB, FLNB, FLNA, OS9	522	41	13528	4.42463	0.999996	0.0701448	7.77665
GOTERM_BP_FAT	GO:0009820~alkaloid metabolic process	7	1.17647	0.00452852	LDHB, TPI1, H6PD, PGD, IDH1, MDH2, MDH1	522	41	13528	4.42463	0.999996	0.0701448	7.77665
GOTERM_BP_FAT	GO:0032272~negative regulation of protein polymerization	6	1.0084	0.00458624	GSN, CAPZA2, CAPG, CAPZA1, RDX, CAPZB	522	29	13528	5.36187	0.999997	0.0706127	7.87198
GOTERM_BP_FAT	GO:0006575~cellular amino acid derivative metabolic process	15	2.52101	0.00492981	P4HB, PRG3, HPRT1, TGFB2, APOA4, CTH, APOA1, P4HA1, LCAT, GPX3, PON1, FABP3, PHGDH, IDH1, PCYOX1	522	166	13528	2.34178	0.999999	0.0752915	8.43751
GOTERM_BP_FAT	GO:0019362~pyridine nucleotide metabolic process	7	1.17647	0.00511516	LDHB, TPI1, H6PD, PGD, IDH1, MDH2, MDH1	522	42	13528	4.31928	0.999999	0.0775879	8.74124
GOTERM_BP_FAT	GO:0032368~regulation of lipid transport	6	1.0084	0.00533248	APOA4, APOA1, APOE, PON1, THBS1, ADIPOQ	522	30	13528	5.18314	1	0.0803161	9.09615
GOTERM_BP_FAT	GO:0048771~tissue remodeling	8	1.34454	0.00546028	XDH, ACE, RAC2, TPP1, AGT, RAC1, SEMA3C, PLG	522	56	13528	3.70224	1	0.08172	9.30425
GOTERM_BP_FAT	GO:0050829~defense response to Gram-negative bacterium	4	0.672269	0.0055655	AZU1, CAMP, TLR4, LBP	522	10	13528	10.3663	1	0.0827838	9.47524
GOTERM_BP_FAT	GO:0050678~regulation of epithelial cell proliferation	9	1.51261	0.00579567	B4GALT1, NME1-NME2, KRT5, ATP6AP1, GRN, TGFBR3, LAMC1, LAMB1, TGFB2	522	71	13528	3.28509	1	0.0856057	9.84824
GOTERM_BP_FAT	GO:0050900~leukocyte migration	8	1.34454	0.00602346	B4GALT1, AZU1, SAA1, SFTPD, MSN, MYH9, ITGAM, TGFB2	522	57	13528	3.63729	1	0.0883551	10.216
GOTERM_BP_FAT	GO:0006916~anti-apoptosis	17	2.85714	0.00612247	HMGB1, YWHAZ, CLU, ANXA1, HSPA1B, AZU1, HSP90B1, APOE, TXNDC5, CFL1, UBC, MPO, HSPA5, THBS1, ARHGDIA, GSTP1, HSPA9	522	206	13528	2.13867	1	0.0892715	10.3753
GOTERM_BP_FAT	GO:0050728~negative regulation of inflammatory response	6	1.0084	0.00616062	SERPINF1, SAA1, APOE, SERPINC1, NT5E, ADIPOQ	522	31	13528	5.01594	1	0.089333	10.4367
GOTERM_BP_FAT	GO:0009311~oligosaccharide metabolic process	6	1.0084	0.00616062	B4GALT1, LALBA, GNPTG, MAN2A1, GLA, IDUA	522	31	13528	5.01594	1	0.089333	10.4367
GOTERM_BP_FAT	GO:0032374~regulation of cholesterol transport	5	0.840336	0.00644458	APOA4, APOA1, APOE, PON1, ADIPOQ	522	20	13528	6.47893	1	0.0927798	10.892
GOTERM_BP_FAT	GO:0032371~regulation of sterol transport	5	0.840336	0.00644458	APOA4, APOA1, APOE, PON1, ADIPOQ	522	20	13528	6.47893	1	0.0927798	10.892
GOTERM_BP_FAT	GO:0030855~epithelial cell differentiation	13	2.18487	0.0066368	B4GALT1, TSG101, ANXA1, LAMA3, EZR, KRT5, LAMA5, AGT, KRT14, KRT2, DSP, KRT3, DMBT1	522	137	13528	2.45915	1	0.0949265	11.199
GOTERM_BP_FAT	GO:0016042~lipid catabolic process	15	2.52101	0.0070567	PLD3, LPL, ENPP2, HEXA, PPT1, ADIPOQ, PLBD2, APOA4, AZGP1, APOB, GLA, PRDX6, APOE, SMPD1, LIPH	522	173	13528	2.24703	1	0.100124	11.8662
GOTERM_BP_FAT	GO:0030168~platelet activation	6	1.0084	0.0070751	CD9, FGG, FGA, SAA1, FGB, F2	522	32	13528	4.8592	1	0.0998608	11.8953
GOTERM_BP_FAT	GO:0006461~protein complex assembly	32	5.37815	0.0071627	CAPZA2, CAPZA1, DAG1, CDH1, CALR, HPRT1, C1QTNF7, FGG, PAK2, FGA, FGB, GSN, RAC1, GPX3, HSPA4, ANGPT1, AGRN, TUBA1B, GCHFR, ANGPTL4, CUTA, HSP90AA1, MUC20, YWHAB, ADIPOQ, FLNA, JUP, STOM, CTH, CAPG, PEBP1, LAMC1	522	505	13528	1.64218	1	0.100525	12.0338
GOTERM_BP_FAT	GO:0070271~protein complex biogenesis	32	5.37815	0.0071627	CAPZA2, CAPZA1, DAG1, CDH1, CALR, HPRT1, C1QTNF7, FGG, PAK2, FGA, FGB, GSN, RAC1, GPX3, HSPA4, ANGPT1, AGRN, TUBA1B, GCHFR, ANGPTL4, CUTA, HSP90AA1, MUC20, YWHAB, ADIPOQ, FLNA, JUP, STOM, CTH, CAPG, PEBP1, LAMC1	522	505	13528	1.64218	1	0.100525	12.0338
GOTERM_BP_FAT	GO:0051259~protein oligomerization	15	2.52101	0.00741261	CUTA, MUC20, YWHAB, CDH1, HPRT1, ADIPOQ, JUP, STOM, C1QTNF7, CTH, GPX3, PEBP1, ANGPT1, GCHFR, ANGPTL4	522	174	13528	2.23411	1	0.103333	12.4279
GOTERM_BP_FAT	GO:0009070~serine family amino acid biosynthetic process	4	0.672269	0.00743575	CTH, PHGDH, PSAT1, PSPH	522	11	13528	9.42389	1	0.10312	12.4643
GOTERM_BP_FAT	GO:0043254~regulation of protein complex assembly	10	1.68067	0.00772185	HMGB1, CDC42, GSN, CAPZA2, CLU, CAPG, CAPZA1, RAC1, RDX, CAPZB	522	90	13528	2.87952	1	0.106351	12.9133
GOTERM_BP_FAT	GO:0046470~phosphatidylcholine metabolic process	5	0.840336	0.00772264	APOA4, APOA1, LCAT, FABP3, PON1	522	21	13528	6.17041	1	0.105835	12.9145
GOTERM_BP_FAT	GO:0015909~long-chain fatty acid transport	5	0.840336	0.00772264	ACE, CD36, PLIN2, ANXA1, FABP3	522	21	13528	6.17041	1	0.105835	12.9145
GOTERM_BP_FAT	GO:0010810~regulation of cell-substrate adhesion	7	1.17647	0.00802761	DDR1, CD36, NID1, VTN, THBS1, CYR61, SPP1	522	46	13528	3.94369	1	0.109253	13.3907
GOTERM_BP_FAT	GO:0000302~response to reactive oxygen species	9	1.51261	0.0080454	APOA4, PXDN, LPO, PRDX6, APOE, GPX3, MPO, PRDX5, PRDX1	522	75	13528	3.10989	1	0.108947	13.4184
GOTERM_BP_FAT	GO:0002921~negative regulation of humoral immune response	3	0.504202	0.00843502	A2M, MASP1, SERPING1	522	4	13528	19.4368	1	0.113379	14.023
GOTERM_BP_FAT	GO:0006907~pinocytosis	3	0.504202	0.00843502	PPT1, AHSG, EHD4	522	4	13528	19.4368	1	0.113379	14.023
GOTERM_BP_FAT	GO:0016049~cell growth	8	1.34454	0.00871703	SHBG, HPN, LAMB2, FHL1, SLC3A2, TGFBR3, VAT1, TGFB2	522	61	13528	3.39878	1	0.116391	14.4581
GOTERM_BP_FAT	GO:0008064~regulation of actin polymerization or depolymerization	8	1.34454	0.00871703	GSN, CAPZA2, CAPG, CFL1, CAPZA1, RAC1, RDX, CAPZB	522	61	13528	3.39878	1	0.116391	14.4581
GOTERM_BP_FAT	GO:0031346~positive regulation of cell projection organization	7	1.17647	0.0089108	CDC42, PTPRF, PLXNB2, RAC1, RHOA, RALA, ARHGDIA	522	47	13528	3.85979	1	0.11826	14.7559
GOTERM_BP_FAT	GO:0065005~protein-lipid complex assembly	4	0.672269	0.00963401	APOA4, APOB, APOA1, APOE	522	12	13528	8.63857	1	0.126661	15.8586
GOTERM_BP_FAT	GO:0034377~plasma lipoprotein particle assembly	4	0.672269	0.00963401	APOA4, APOB, APOA1, APOE	522	12	13528	8.63857	1	0.126661	15.8586
GOTERM_BP_FAT	GO:0002920~regulation of humoral immune response	4	0.672269	0.00963401	A2M, MASP1, HPX, SERPING1	522	12	13528	8.63857	1	0.126661	15.8586
GOTERM_BP_FAT	GO:0006909~phagocytosis	7	1.17647	0.00986139	CD36, CRP, MFGE8, LBP, PTX3, THBS1, CD14	522	48	13528	3.77937	1	0.128852	16.2025
GOTERM_BP_FAT	GO:0045185~maintenance of protein location	7	1.17647	0.00986139	TLN1, EZR, PDIA3, YWHAB, FLNB, FLNA, OS9	522	48	13528	3.77937	1	0.128852	16.2025
GOTERM_BP_FAT	GO:0030832~regulation of actin filament length	8	1.34454	0.0103542	GSN, CAPZA2, CAPG, CFL1, CAPZA1, RAC1, RDX, CAPZB	522	63	13528	3.29088	1	0.134238	16.9432
GOTERM_BP_FAT	GO:0045765~regulation of angiogenesis	8	1.34454	0.0103542	WARS, SERPINF1, KRT1, ERAP1, TNFSF13, THBS1, PLG, ANGPTL4	522	63	13528	3.29088	1	0.134238	16.9432
GOTERM_BP_FAT	GO:0016339~calcium-dependent cell-cell adhesion	5	0.840336	0.0107535	PCDHB7, DSG1, PCDHB14, PCDHGC3, DCHS1	522	23	13528	5.63385	1	0.138418	17.539
GOTERM_BP_FAT	GO:0019748~secondary metabolic process	9	1.51261	0.0108945	SCPEP1, LDHB, TPI1, RBP1, H6PD, PGD, IDH1, MDH2, MDH1	522	79	13528	2.95242	1	0.139463	17.7484
GOTERM_BP_FAT	GO:0019216~regulation of lipid metabolic process	11	1.84874	0.0111304	APOA4, CDC42, APOB, APOA1, ACSL1, APOE, AGT, CD81, RAC1, CAB39, ADIPOQ	522	112	13528	2.54529	1	0.141621	18.0976
GOTERM_BP_FAT	GO:0045471~response to ethanol	8	1.34454	0.0112517	ACTC1, GSN, APOE, ARSA, PEBP1, TLR4, SDF4, ADIPOQ	522	64	13528	3.23946	1	0.142404	18.2766
GOTERM_BP_FAT	GO:0009100~glycoprotein metabolic process	16	2.68908	0.0115414	GALNT3, GNPTG, B4GALT1, GALNT1, MAMDC2, NDST1, KEL, FUT11, ST6GALNAC2, MANBA, ST3GAL1, MAN2A1, SULF2, ST3GAL6, MAN2B1, LRP2	522	202	13528	2.05273	1	0.145149	18.7026
GOTERM_BP_FAT	GO:0032102~negative regulation of response to external stimulus	7	1.17647	0.0119751	SERPINF1, SAA1, APOE, SERPINC1, NT5E, ADIPOQ, SPP1	522	50	13528	3.6282	1	0.149528	19.3365
GOTERM_BP_FAT	GO:0010744~positive regulation of foam cell differentiation	4	0.672269	0.0121708	LPL, APOB, CD36, AGT	522	13	13528	7.97406	1	0.151112	19.6211
GOTERM_BP_FAT	GO:0045995~regulation of embryonic development	4	0.672269	0.0121708	LAMA4, LAMA3, LAMA5, ADIPOQ	522	13	13528	7.97406	1	0.151112	19.6211
GOTERM_BP_FAT	GO:0022604~regulation of cell morphogenesis	12	2.01681	0.0123341	ALDOA, EZR, PTPRF, APOE, PLXNB2, RHOA, TGFBR3, MYH9, ARHGDIA, SPP1, TGFB2, FN1	522	131	13528	2.37396	1	0.152308	19.8577
GOTERM_BP_FAT	GO:0048193~Golgi vesicle transport	12	2.01681	0.0123341	RAB2A, RAB8A, ARF1, TXNDC5, RAB14, SORT1, NAPA, RAB6B, SNAP23, LMAN1, YKT6, HSPA8	522	131	13528	2.37396	1	0.152308	19.8577
GOTERM_BP_FAT	GO:0008015~blood circulation	15	2.52101	0.0128976	KNG1, CYB5R3, ACTC1, KCNJ18, ATP6AP2, KEL, SERPING1, ADIPOQ, AZU1, ACE, APOE, AGT, ERAP1, ERAP2, HBB	522	186	13528	2.08998	1	0.158024	20.6693
GOTERM_BP_FAT	GO:0003013~circulatory system process	15	2.52101	0.0128976	KNG1, CYB5R3, ACTC1, KCNJ18, ATP6AP2, KEL, SERPING1, ADIPOQ, AZU1, ACE, APOE, AGT, ERAP1, ERAP2, HBB	522	186	13528	2.08998	1	0.158024	20.6693
GOTERM_BP_FAT	GO:0010886~positive regulation of cholesterol storage	3	0.504202	0.0137011	LPL, APOB, CD36	522	5	13528	15.5494	1	0.166332	21.8133
GOTERM_BP_FAT	GO:0005984~disaccharide metabolic process	3	0.504202	0.0137011	B4GALT1, LALBA, IDUA	522	5	13528	15.5494	1	0.166332	21.8133
GOTERM_BP_FAT	GO:0009719~response to endogenous stimulus	26	4.36975	0.0138947	ALPL, A2M, HMGB2, LEPR, HPRT1, TIMP3, TGFB2, AHSG, KRAS, LCAT, IDH1, SERPINA1, ANGPT1, THBS1, SPP1, FBP1, MFGE8, ADIPOQ, C1QB, KRT19, CFL1, ARSA, FABP3, PEBP1, SORT1, TGFBR3	522	405	13528	1.66372	1	0.167756	22.0865
GOTERM_BP_FAT	GO:0055114~oxidation reduction	37	6.21849	0.0142315	CYB5R3, XDH, LDHB, PXDN, PGD, PRDX4, PRDX5, PRDX1, GPD1L, ALDH1A1, PLOD1, PLOD2, P4HA1, GPX3, FASN, IDH1, ERO1L, QSOX2, GAPDH, QSOX1, NQO2, PTGR1, LPO, VAT1, SOD3, DHRS1, TXNDC12, ALDH7A1, H6PD, PRDX6, PHGDH, MPO, CP, PCYOX1, MDH2, MDH1, AOC3	522	639	13528	1.5006	1	0.170741	22.5599
GOTERM_BP_FAT	GO:0006733~oxidoreduction coenzyme metabolic process	7	1.17647	0.0143889	LDHB, TPI1, H6PD, PGD, IDH1, MDH2, MDH1	522	52	13528	3.48865	1	0.171729	22.7802
GOTERM_BP_FAT	GO:0007040~lysosome organization	5	0.840336	0.0144607	TPP1, HEXA, PPT1, IDUA, GBA	522	25	13528	5.18314	1	0.171777	22.8804
GOTERM_BP_FAT	GO:0050777~negative regulation of immune response	5	0.840336	0.0144607	AMBP, A2M, MASP1, SERPING1, TGFB2	522	25	13528	5.18314	1	0.171777	22.8804
GOTERM_BP_FAT	GO:0009725~response to hormone stimulus	24	4.03361	0.0150209	ALPL, A2M, HMGB2, LEPR, FBP1, MFGE8, TIMP3, ADIPOQ, TGFB2, AHSG, C1QB, KRT19, KRAS, LCAT, FABP3, ARSA, PEBP1, SORT1, IDH1, TGFBR3, SERPINA1, ANGPT1, THBS1, SPP1	522	367	13528	1.69476	1	0.177095	23.6586
GOTERM_BP_FAT	GO:0045940~positive regulation of steroid metabolic process	4	0.672269	0.015054	APOA4, APOA1, APOE, AGT	522	14	13528	7.40449	1	0.176703	23.7043
GOTERM_BP_FAT	GO:0001775~cell activation	20	3.36134	0.0154624	ITGAL, YWHAZ, ADAM10, PRG3, TLR4, MYH9, HPRT1, ITGAM, AZU1, CD9, FGG, FGA, SAA1, ITIH1, FGB, AGT, F2, KRT2, LBP, LCP1	522	287	13528	1.80597	1	0.18031	24.2666
GOTERM_BP_FAT	GO:0002697~regulation of immune effector process	10	1.68067	0.0157958	A2M, APOA1, MASP1, C3, HPX, PVRL2, TNFSF13, SERPING1, LBP, B2M	522	101	13528	2.56591	1	0.183081	24.7227
GOTERM_BP_FAT	GO:0009069~serine family amino acid metabolic process	5	0.840336	0.016582	CTH, SDS, PHGDH, PSAT1, PSPH	522	26	13528	4.98379	1	0.190542	25.7882
GOTERM_BP_FAT	GO:0018149~peptide cross-linking	5	0.840336	0.016582	MAMDC2, ANXA1, DSP, THBS1, FN1	522	26	13528	4.98379	1	0.190542	25.7882
GOTERM_BP_FAT	GO:0044243~multicellular organismal catabolic process	5	0.840336	0.016582	APOA4, ACE, PEPD, PRTN3, MMP2	522	26	13528	4.98379	1	0.190542	25.7882
GOTERM_BP_FAT	GO:0046394~carboxylic acid biosynthetic process	13	2.18487	0.0167172	LPL, PRG3, PSPH, CTH, TPI1, PTGDS, PLOD1, SDS, FASN, PHGDH, PSAT1, ACSL3, UGP2	522	155	13528	2.17358	1	0.191161	25.9698
GOTERM_BP_FAT	GO:0016053~organic acid biosynthetic process	13	2.18487	0.0167172	LPL, PRG3, PSPH, CTH, TPI1, PTGDS, PLOD1, SDS, FASN, PHGDH, PSAT1, ACSL3, UGP2	522	155	13528	2.17358	1	0.191161	25.9698
GOTERM_BP_FAT	GO:0030833~regulation of actin filament polymerization	7	1.17647	0.0171221	GSN, CAPZA2, CAPG, CAPZA1, RAC1, RDX, CAPZB	522	54	13528	3.35944	1	0.194547	26.5117
GOTERM_BP_FAT	GO:0045088~regulation of innate immune response	7	1.17647	0.0171221	A2M, HPX, PVRL2, ERAP1, SERPING1, TLR4, LBP	522	54	13528	3.35944	1	0.194547	26.5117
GOTERM_BP_FAT	GO:0032880~regulation of protein localization	12	2.01681	0.0176322	APOA1, SAA1, YWHAB, RHOA, RAB14, RAB11A, CDH1, PRDX1, FLNA, ARHGDIA, LCP1, TGFB2	522	138	13528	2.25354	1	0.198961	27.1891
GOTERM_BP_FAT	GO:0045453~bone resorption	4	0.672269	0.0182887	XDH, RAC2, TPP1, RAC1	522	15	13528	6.91086	1	0.204787	28.0521
GOTERM_BP_FAT	GO:0051592~response to calcium ion	7	1.17647	0.0186141	ACTG1, FGG, FGA, FGB, PEBP1, THBS1, CALM1	522	55	13528	3.29836	1	0.207224	28.4762
GOTERM_BP_FAT	GO:0051186~cofactor metabolic process	15	2.52101	0.0187605	LDHB, PDXK, ACO1, PGD, PPT1, AMBP, CTH, TPI1, H6PD, HPX, FOLR1, GPX3, IDH1, MDH2, MDH1	522	195	13528	1.99352	1	0.207857	28.6663
GOTERM_BP_FAT	GO:0045428~regulation of nitric oxide biosynthetic process	5	0.840336	0.0188883	HSP90AB1, HSP90AA1, GLA, PTX3, HBB	522	27	13528	4.79921	1	0.2083	28.8319
GOTERM_BP_FAT	GO:0050679~positive regulation of epithelial cell proliferation	6	1.0084	0.0198619	B4GALT1, NME1-NME2, ATP6AP1, GRN, LAMC1, LAMB1	522	41	13528	3.79254	1	0.217019	30.0811
GOTERM_BP_FAT	GO:0043242~negative regulation of protein complex disassembly	6	1.0084	0.0198619	GSN, CAPZA2, CAPG, CAPZA1, RDX, CAPZB	522	41	13528	3.79254	1	0.217019	30.0811
GOTERM_BP_FAT	GO:0007265~Ras protein signal transduction	10	1.68067	0.0198906	APOA1, KRAS, APOE, CFL1, YWHAB, RALB, RHOA, RALA, SDCBP, ARHGDIA	522	105	13528	2.46816	1	0.216453	30.1176
GOTERM_BP_FAT	GO:0001867~complement activation, lectin pathway	3	0.504202	0.020031	MASP1, MASP2, KRT1	522	6	13528	12.9579	1	0.216972	30.296
GOTERM_BP_FAT	GO:0010875~positive regulation of cholesterol efflux	3	0.504202	0.020031	APOE, PON1, ADIPOQ	522	6	13528	12.9579	1	0.216972	30.296
GOTERM_BP_FAT	GO:0008228~opsonization	3	0.504202	0.020031	CRP, LBP, PTX3	522	6	13528	12.9579	1	0.216972	30.296
GOTERM_BP_FAT	GO:0042542~response to hydrogen peroxide	7	1.17647	0.0201925	APOA4, PXDN, LPO, PRDX6, GPX3, MPO, PRDX1	522	56	13528	3.23946	1	0.217689	30.5006
GOTERM_BP_FAT	GO:0043603~cellular amide metabolic process	7	1.17647	0.0201925	LDHB, TPI1, H6PD, PGD, IDH1, MDH2, MDH1	522	56	13528	3.23946	1	0.217689	30.5006
GOTERM_BP_FAT	GO:0032956~regulation of actin cytoskeleton organization	9	1.51261	0.0211944	GSN, CAPZA2, CAPG, CFL1, CAPZA1, RAC1, RHOA, RDX, CAPZB	522	89	13528	2.62069	1	0.226396	31.7573
GOTERM_BP_FAT	GO:0031344~regulation of cell projection organization	9	1.51261	0.0211944	CDC42, PTPRF, APOE, PLXNB2, RAC1, RHOA, RALA, ARHGDIA, SPP1	522	89	13528	2.62069	1	0.226396	31.7573
GOTERM_BP_FAT	GO:0043086~negative regulation of catalytic activity	19	3.19328	0.0213768	GNAI2, LEPR, CST3, FLNA, TGFB2, YWHAG, APOA1, PSMB1, PAK2, GLA, PSME1, PSME2, APOE, PSMA5, UBC, SORT1, HSPA5, GCHFR, ANGPTL4	522	277	13528	1.77761	1	0.227255	31.9837
GOTERM_BP_FAT	GO:0015908~fatty acid transport	5	0.840336	0.0213834	ACE, CD36, PLIN2, ANXA1, FABP3	522	28	13528	4.62781	1	0.226458	31.992
GOTERM_BP_FAT	GO:0007159~leukocyte adhesion	5	0.840336	0.0213834	APOA4, ITGAL, EZR, MSN, ITGAM	522	28	13528	4.62781	1	0.226458	31.992
GOTERM_BP_FAT	GO:0030336~negative regulation of cell migration	7	1.17647	0.0218595	MIA3, APOE, CLIC4, TGFBR3, THBS1, PLG, VCL	522	57	13528	3.18263	1	0.230049	32.5796
GOTERM_BP_FAT	GO:0006739~NADP metabolic process	4	0.672269	0.021878	TPI1, H6PD, PGD, IDH1	522	16	13528	6.47893	1	0.229361	32.6025
GOTERM_BP_FAT	GO:0001959~regulation of cytokine-mediated signaling pathway	4	0.672269	0.021878	HSP90AB1, PTPRF, HPX, ADIPOQ	522	16	13528	6.47893	1	0.229361	32.6025
GOTERM_BP_FAT	GO:0001817~regulation of cytokine production	14	2.35294	0.0229293	PRG3, ATP6AP2, TLR4, ADIPOQ, FURIN, TGFB2, AZU1, APOA1, SAA1, AGT, SFTPD, LBP, THBS1, CD14	522	181	13528	2.00453	1	0.238174	33.8829
GOTERM_BP_FAT	GO:0006892~post-Golgi vesicle-mediated transport	7	1.17647	0.0236168	ARF1, TXNDC5, RAB14, SORT1, NAPA, SNAP23, HSPA8	522	58	13528	3.12776	1	0.24354	34.7078
GOTERM_BP_FAT	GO:0003018~vascular process in circulatory system	7	1.17647	0.0236168	AZU1, KNG1, ACTC1, APOE, KEL, AGT, HBB	522	58	13528	3.12776	1	0.24354	34.7078
GOTERM_BP_FAT	GO:0030199~collagen fibril organization	5	0.840336	0.024071	COL14A1, P4HA1, LUM, TGFB2, ANXA2	522	29	13528	4.46823	1	0.246735	35.2474
GOTERM_BP_FAT	GO:0040007~growth	14	2.35294	0.024823	SHBG, HPN, SERPINA10, FHL1, SLC3A2, TIMP3, VAT1, PLG, TGFB2, LAMB2, FGA, GSN, TGFBR3, SEPP1	522	183	13528	1.98262	1	0.252539	36.1316
GOTERM_BP_FAT	GO:0032970~regulation of actin filament-based process	9	1.51261	0.0253081	GSN, CAPZA2, CAPG, CFL1, CAPZA1, RAC1, RHOA, RDX, CAPZB	522	92	13528	2.53523	1	0.25591	36.6959
GOTERM_BP_FAT	GO:0008203~cholesterol metabolic process	9	1.51261	0.0253081	APOA4, CYB5R3, APOB, APOA1, APOE, LCAT, LEPR, APOF, FDPS	522	92	13528	2.53523	1	0.25591	36.6959
GOTERM_BP_FAT	GO:0007339~binding of sperm to zona pellucida	4	0.672269	0.0258228	B4GALT1, ARSA, MFGE8, FCGBP	522	17	13528	6.09781	1	0.259499	37.2896
GOTERM_BP_FAT	GO:0035036~sperm-egg recognition	4	0.672269	0.0258228	B4GALT1, ARSA, MFGE8, FCGBP	522	17	13528	6.09781	1	0.259499	37.2896
GOTERM_BP_FAT	GO:0002762~negative regulation of myeloid leukocyte differentiation	4	0.672269	0.0258228	NME1-NME2, TLR4, C1QC, ADIPOQ	522	17	13528	6.09781	1	0.259499	37.2896
GOTERM_BP_FAT	GO:0042177~negative regulation of protein catabolic process	4	0.672269	0.0258228	HSP90AB1, FURIN, TIMP3, FLNA	522	17	13528	6.09781	1	0.259499	37.2896
GOTERM_BP_FAT	GO:0030149~sphingolipid catabolic process	4	0.672269	0.0258228	GLA, HEXA, SMPD1, PPT1	522	17	13528	6.09781	1	0.259499	37.2896
GOTERM_BP_FAT	GO:0046466~membrane lipid catabolic process	4	0.672269	0.0258228	GLA, HEXA, SMPD1, PPT1	522	17	13528	6.09781	1	0.259499	37.2896
GOTERM_BP_FAT	GO:0006486~protein amino acid glycosylation	11	1.84874	0.0260352	GALNT3, B4GALT1, GNPTG, ST3GAL1, MAN2A1, GALNT1, KEL, FUT11, ST3GAL6, LRP2, ST6GALNAC2	522	128	13528	2.22713	1	0.260422	37.533
GOTERM_BP_FAT	GO:0070085~glycosylation	11	1.84874	0.0260352	GALNT3, B4GALT1, GNPTG, ST3GAL1, MAN2A1, GALNT1, KEL, FUT11, ST3GAL6, LRP2, ST6GALNAC2	522	128	13528	2.22713	1	0.260422	37.533
GOTERM_BP_FAT	GO:0043413~biopolymer glycosylation	11	1.84874	0.0260352	GALNT3, B4GALT1, GNPTG, ST3GAL1, MAN2A1, GALNT1, KEL, FUT11, ST3GAL6, LRP2, ST6GALNAC2	522	128	13528	2.22713	1	0.260422	37.533
GOTERM_BP_FAT	GO:0043065~positive regulation of apoptosis	26	4.36975	0.0267264	LALBA, C9, PDIA3, C6, TNFSF13, TLR4, RPS27L, PRDX1, TIMP3, RPS3, TGFB2, RPS3A, APOE, AGT, RAC1, KNG1, B4GALT1, PTPRF, YWHAB, ADIPOQ, YWHAE, PLG, TXNDC12, SMPD1, UBC, SORT1	522	430	13528	1.567	1	0.265462	38.319
GOTERM_BP_FAT	GO:0044242~cellular lipid catabolic process	8	1.34454	0.0267965	LPL, APOB, GLA, PRDX6, HEXA, SMPD1, PPT1, ADIPOQ	522	76	13528	2.72797	1	0.265129	38.3982
GOTERM_BP_FAT	GO:0051240~positive regulation of multicellular organismal process	17	2.85714	0.0269238	B4GALT1, TF, ATP6AP2, TLR4, PLG, TGFB2, AHSG, SERPINF2, SAA1, AGT, F2, UBC, HRG, LBP, THBS1, CD14, SPP1	522	244	13528	1.8056	1	0.265287	38.5417
GOTERM_BP_FAT	GO:0045638~negative regulation of myeloid cell differentiation	5	0.840336	0.0269538	NME1-NME2, TLR4, C1QC, ADIPOQ, HIST2H4B	522	30	13528	4.31928	1	0.264617	38.5756
GOTERM_BP_FAT	GO:0060263~regulation of respiratory burst	3	0.504202	0.0273354	RAC2, RAC1, LBP	522	7	13528	11.1067	1	0.266926	39.0038
GOTERM_BP_FAT	GO:0034105~positive regulation of tissue remodeling	3	0.504202	0.0273354	B4GALT1, AHSG, SPP1	522	7	13528	11.1067	1	0.266926	39.0038
GOTERM_BP_FAT	GO:0010874~regulation of cholesterol efflux	3	0.504202	0.0273354	APOE, PON1, ADIPOQ	522	7	13528	11.1067	1	0.266926	39.0038
GOTERM_BP_FAT	GO:0032373~positive regulation of sterol transport	3	0.504202	0.0273354	APOE, PON1, ADIPOQ	522	7	13528	11.1067	1	0.266926	39.0038
GOTERM_BP_FAT	GO:0032376~positive regulation of cholesterol transport	3	0.504202	0.0273354	APOE, PON1, ADIPOQ	522	7	13528	11.1067	1	0.266926	39.0038
GOTERM_BP_FAT	GO:0010769~regulation of cell morphogenesis involved in differentiation	8	1.34454	0.0285372	PTPRF, APOE, PLXNB2, RHOA, TGFBR3, ARHGDIA, SPP1, TGFB2	522	77	13528	2.69254	1	0.27606	40.3341
GOTERM_BP_FAT	GO:0042742~defense response to bacterium	10	1.68067	0.0288165	LALBA, AZU1, PGLYRP2, CAMP, PGLYRP1, LTF, TLR4, LBP, CTSG, DMBT1	522	112	13528	2.3139	1	0.277429	40.6393
GOTERM_BP_FAT	GO:0043068~positive regulation of programmed cell death	26	4.36975	0.0290471	LALBA, C9, PDIA3, C6, TNFSF13, TLR4, RPS27L, PRDX1, TIMP3, RPS3, TGFB2, RPS3A, APOE, AGT, RAC1, KNG1, B4GALT1, PTPRF, YWHAB, ADIPOQ, YWHAE, PLG, TXNDC12, SMPD1, UBC, SORT1	522	433	13528	1.55614	1	0.278384	40.8903
GOTERM_BP_FAT	GO:0040013~negative regulation of locomotion	7	1.17647	0.0294493	MIA3, APOE, CLIC4, TGFBR3, THBS1, PLG, VCL	522	61	13528	2.97393	1	0.280735	41.3256
GOTERM_BP_FAT	GO:0060429~epithelium development	16	2.68908	0.0297678	B4GALT1, TSG101, ANXA1, DAG1, PFN1, LAMA3, EZR, KRT5, LAMA5, AGT, CFL1, KRT14, DSP, KRT2, KRT3, DMBT1	522	227	13528	1.82666	1	0.282381	41.668
GOTERM_BP_FAT	GO:0032680~regulation of tumor necrosis factor production	5	0.840336	0.0300343	AZU1, TLR4, LBP, ADIPOQ, CD14	522	31	13528	4.17995	1	0.283591	41.9531
GOTERM_BP_FAT	GO:0051187~cofactor catabolic process	5	0.840336	0.0300343	AMBP, ACO1, IDH1, MDH2, MDH1	522	31	13528	4.17995	1	0.283591	41.9531
GOTERM_BP_FAT	GO:0009595~detection of biotic stimulus	4	0.672269	0.0301222	PGLYRP2, PGLYRP1, TLR4, LBP	522	18	13528	5.75905	1	0.283354	42.0469
GOTERM_BP_FAT	GO:0019915~lipid storage	4	0.672269	0.0301222	CD36, APOA1, PLIN2, HEXA	522	18	13528	5.75905	1	0.283354	42.0469
GOTERM_BP_FAT	GO:0010942~positive regulation of cell death	26	4.36975	0.030201	LALBA, C9, PDIA3, C6, TNFSF13, TLR4, RPS27L, PRDX1, TIMP3, RPS3, TGFB2, RPS3A, APOE, AGT, RAC1, KNG1, B4GALT1, PTPRF, YWHAB, ADIPOQ, YWHAE, PLG, TXNDC12, SMPD1, UBC, SORT1	522	435	13528	1.54898	1	0.283046	42.1309
GOTERM_BP_FAT	GO:0002274~myeloid leukocyte activation	6	1.0084	0.0311037	AZU1, YWHAZ, ADAM10, PRG3, TLR4, LBP	522	46	13528	3.38031	1	0.289299	43.0841
GOTERM_BP_FAT	GO:0051223~regulation of protein transport	10	1.68067	0.0318124	APOA1, SAA1, YWHAB, RHOA, RAB11A, CDH1, PRDX1, FLNA, LCP1, TGFB2	522	114	13528	2.27331	1	0.293934	43.8221
GOTERM_BP_FAT	GO:0046907~intracellular transport	36	6.05042	0.0326153	GNPTG, YWHAZ, PDIA3, ATP6AP1, NAPA, CALR, LMAN1, TGFB2, APOE, RAB11A, RAB6B, SNAP23, HSPA8, HSPA9, RAB2A, RAB8A, ACTC1, HSP90AA1, ERP29, YWHAB, MYH9, TINAGL1, YWHAE, FLNA, YWHAG, ARF1, TXNDC5, F2, YWHAQ, RAB14, USO1, SORT1, SDCBP, SIL1, LRP2, YKT6	522	657	13528	1.42004	1	0.299239	44.6472
GOTERM_BP_FAT	GO:0042246~tissue regeneration	5	0.840336	0.0333142	SERPINA10, FGA, GSN, TIMP3, PLG	522	32	13528	4.04933	1	0.303669	45.3562
GOTERM_BP_FAT	GO:0051271~negative regulation of cell motion	7	1.17647	0.0338206	MIA3, APOE, CLIC4, TGFBR3, THBS1, PLG, VCL	522	63	13528	2.87952	1	0.306573	45.8646
GOTERM_BP_FAT	GO:0032989~cellular component morphogenesis	24	4.03361	0.0338354	ACTC1, RAB8A, CLU, LIFR, MYH9, HPRT1, TGFB2, ACTG1, CD9, CDC42, KRT19, EZR, LAMB2, LAMA5, RAC1, CFL1, UBC, RHOA, TGFBR3, CAP1, LAMC1, LAMB1, IDUA, FN1	522	397	13528	1.56669	1	0.305709	45.8794
GOTERM_BP_FAT	GO:0044092~negative regulation of molecular function	21	3.52941	0.0343204	GNAI2, LEPR, CST3, FLNA, RPS3, TGFB2, YWHAG, APOA1, PSMB1, PAK2, GLA, PSME1, PSME2, APOE, PSMA5, UBC, SORT1, HSPA5, GCHFR, CALM1, ANGPTL4	522	334	13528	1.62943	1	0.308414	46.3619
GOTERM_BP_FAT	GO:0006732~coenzyme metabolic process	12	2.01681	0.0344279	LDHB, CTH, TPI1, PDXK, H6PD, ACO1, FOLR1, GPX3, PGD, IDH1, MDH2, MDH1	522	153	13528	2.0326	1	0.30825	46.4683
GOTERM_BP_FAT	GO:0034103~regulation of tissue remodeling	4	0.672269	0.0347736	B4GALT1, CST3, AHSG, SPP1	522	19	13528	5.45594	1	0.309875	46.8091
GOTERM_BP_FAT	GO:0051702~interaction with symbiont	3	0.504202	0.0355301	C9, ALB, PVRL2	522	8	13528	9.71839	1	0.314538	47.5478
GOTERM_BP_FAT	GO:0001991~regulation of systemic arterial blood pressure by circulatory renin-angiotensin	3	0.504202	0.0355301	ACE, ATP6AP2, AGT	522	8	13528	9.71839	1	0.314538	47.5478
GOTERM_BP_FAT	GO:0007016~cytoskeletal anchoring at plasma membrane	3	0.504202	0.0355301	TLN1, EZR, FLNB	522	8	13528	9.71839	1	0.314538	47.5478
GOTERM_BP_FAT	GO:0009617~response to bacterium	14	2.35294	0.0360571	LALBA, CAMP, PGLYRP1, TLR4, B2M, AZU1, PGLYRP2, LTF, ERAP1, SERPINA1, LBP, CTSG, CD14, DMBT1	522	193	13528	1.8799	1	0.317452	48.0567
GOTERM_BP_FAT	GO:0032103~positive regulation of response to external stimulus	7	1.17647	0.0361553	AZU1, ADAM10, C3, AGT, TLR4, LBP, THBS1	522	64	13528	2.83453	1	0.317192	48.151
GOTERM_BP_FAT	GO:0048167~regulation of synaptic plasticity	7	1.17647	0.0361553	YWHAG, KRAS, APOE, AGT, UBC, RAB5A, RAB11A	522	64	13528	2.83453	1	0.317192	48.151
GOTERM_BP_FAT	GO:0006643~membrane lipid metabolic process	8	1.34454	0.0362609	GLA, PSAP, HEXA, ST3GAL6, SMPD1, PPT1, ASAH1, GBA	522	81	13528	2.55958	1	0.316989	48.2523
GOTERM_BP_FAT	GO:0030003~cellular cation homeostasis	17	2.85714	0.0369667	KNG1, TF, C7, ACO1, ATP5B, MFI2, HP, PPT1, CALR, HSP90B1, SAA1, HPX, APOE, AGT, F2, LTF, CP	522	254	13528	1.73452	1	0.32115	48.924
GOTERM_BP_FAT	GO:0051258~protein polymerization	6	1.0084	0.0394367	FGG, FGA, GSN, FGB, RAC1, TUBA1B	522	49	13528	3.17335	1	0.337825	51.2109
GOTERM_BP_FAT	GO:0031330~negative regulation of cellular catabolic process	4	0.672269	0.0397728	HSP90AB1, CST3, FURIN, TIMP3	522	20	13528	5.18314	1	0.339178	51.5145
GOTERM_BP_FAT	GO:0009988~cell-cell recognition	4	0.672269	0.0397728	B4GALT1, ARSA, MFGE8, FCGBP	522	20	13528	5.18314	1	0.339178	51.5145
GOTERM_BP_FAT	GO:0042439~ethanolamine and derivative metabolic process	5	0.840336	0.0404766	APOA4, APOA1, LCAT, FABP3, PON1	522	34	13528	3.81113	1	0.343084	52.1445
GOTERM_BP_FAT	GO:0019882~antigen processing and presentation	8	1.34454	0.0405943	AZGP1, PSME1, HLA-A, ERAP1, ERAP2, HLA-B, CALR, B2M	522	83	13528	2.4979	1	0.342886	52.249
GOTERM_BP_FAT	GO:0016125~sterol metabolic process	9	1.51261	0.0409165	APOA4, CYB5R3, APOB, APOA1, APOE, LCAT, LEPR, APOF, FDPS	522	101	13528	2.30932	1	0.344102	52.5343
GOTERM_BP_FAT	GO:0033273~response to vitamin	7	1.17647	0.0411288	ALPL, MUC1, GSN, ANGPT1, LRP2, TIMP3, SPP1	522	66	13528	2.74864	1	0.344553	52.7213
GOTERM_BP_FAT	GO:0009101~glycoprotein biosynthetic process	12	2.01681	0.0419435	GALNT3, B4GALT1, GNPTG, ST3GAL1, MAN2A1, GALNT1, NDST1, KEL, FUT11, ST3GAL6, LRP2, ST6GALNAC2	522	158	13528	1.96828	1	0.349114	53.4327
GOTERM_BP_FAT	GO:0070201~regulation of establishment of protein localization	10	1.68067	0.0439867	APOA1, SAA1, YWHAB, RHOA, RAB11A, CDH1, PRDX1, FLNA, LCP1, TGFB2	522	121	13528	2.14179	1	0.361851	55.1727
GOTERM_BP_FAT	GO:0033002~muscle cell proliferation	3	0.504202	0.0445359	AGT, TGFBR3, TGFB2	522	9	13528	8.63857	1	0.364459	55.6297
GOTERM_BP_FAT	GO:0043537~negative regulation of blood vessel endothelial cell migration	3	0.504202	0.0445359	APOE, THBS1, PLG	522	9	13528	8.63857	1	0.364459	55.6297
GOTERM_BP_FAT	GO:0034374~low-density lipoprotein particle remodeling	3	0.504202	0.0445359	APOB, AGT, MPO	522	9	13528	8.63857	1	0.364459	55.6297
GOTERM_BP_FAT	GO:0006098~pentose-phosphate shunt	3	0.504202	0.0445359	TPI1, H6PD, PGD	522	9	13528	8.63857	1	0.364459	55.6297
GOTERM_BP_FAT	GO:0045176~apical protein localization	3	0.504202	0.0445359	RAB14, RDX, NAPA	522	9	13528	8.63857	1	0.364459	55.6297
GOTERM_BP_FAT	GO:0010884~positive regulation of lipid storage	3	0.504202	0.0445359	LPL, APOB, CD36	522	9	13528	8.63857	1	0.364459	55.6297
GOTERM_BP_FAT	GO:0044003~modification by symbiont of host morphology or physiology	3	0.504202	0.0445359	C9, ALB, TLR4	522	9	13528	8.63857	1	0.364459	55.6297
GOTERM_BP_FAT	GO:0019934~cGMP-mediated signaling	3	0.504202	0.0445359	CD36, APOE, AGT	522	9	13528	8.63857	1	0.364459	55.6297
GOTERM_BP_FAT	GO:0048246~macrophage chemotaxis	3	0.504202	0.0445359	AZU1, SAA1, SFTPD	522	9	13528	8.63857	1	0.364459	55.6297
GOTERM_BP_FAT	GO:0006013~mannose metabolic process	3	0.504202	0.0445359	MAN2A2, MAN2A1, MAN2B1	522	9	13528	8.63857	1	0.364459	55.6297
GOTERM_BP_FAT	GO:0048169~regulation of long-term neuronal synaptic plasticity	4	0.672269	0.0451145	KRAS, AGT, RAB5A, RAB11A	522	21	13528	4.93633	1	0.367233	56.1066
GOTERM_BP_FAT	GO:0046849~bone remodeling	4	0.672269	0.0451145	XDH, RAC2, TPP1, RAC1	522	21	13528	4.93633	1	0.367233	56.1066
GOTERM_BP_FAT	GO:0045429~positive regulation of nitric oxide biosynthetic process	4	0.672269	0.0451145	HSP90AB1, HSP90AA1, PTX3, HBB	522	21	13528	4.93633	1	0.367233	56.1066
GOTERM_BP_FAT	GO:0010883~regulation of lipid storage	4	0.672269	0.0451145	LPL, APOB, CD36, CRP	522	21	13528	4.93633	1	0.367233	56.1066
GOTERM_BP_FAT	GO:0055088~lipid homeostasis	6	1.0084	0.0456776	APOA4, LPL, APOB, APOA1, APOE, LCAT	522	51	13528	3.04891	1	0.369877	56.566
GOTERM_BP_FAT	GO:0032271~regulation of protein polymerization	7	1.17647	0.046514	GSN, CAPZA2, CAPG, CAPZA1, RAC1, RDX, CAPZB	522	68	13528	2.66779	1	0.37426	57.24
GOTERM_BP_FAT	GO:0052547~regulation of peptidase activity	8	1.34454	0.0477037	C9, C6, F2, CST3, CDH1, HSPA5, FURIN, RPS3	522	86	13528	2.41076	1	0.380843	58.1817
GOTERM_BP_FAT	GO:0002366~leukocyte activation during immune response	5	0.840336	0.048445	ITGAL, YWHAZ, TLR4, LBP, LCP1	522	36	13528	3.5994	1	0.384492	58.7585
GOTERM_BP_FAT	GO:0002263~cell activation during immune response	5	0.840336	0.048445	ITGAL, YWHAZ, TLR4, LBP, LCP1	522	36	13528	3.5994	1	0.384492	58.7585
GOTERM_BP_FAT	GO:0019218~regulation of steroid metabolic process	5	0.840336	0.048445	APOA4, APOB, APOA1, APOE, AGT	522	36	13528	3.5994	1	0.384492	58.7585
GOTERM_BP_FAT	GO:0048168~regulation of neuronal synaptic plasticity	5	0.840336	0.048445	KRAS, APOE, AGT, RAB5A, RAB11A	522	36	13528	3.5994	1	0.384492	58.7585
GOTERM_BP_FAT	GO:0034637~cellular carbohydrate biosynthetic process	7	1.17647	0.049363	B4GALT1, LALBA, GPI, TPI1, SDS, PGD, FBP1	522	69	13528	2.62913	1	0.389204	59.4624
GOTERM_BP_FAT	GO:0006944~membrane fusion	6	1.0084	0.0524741	CD9, RAB8A, SERPINA5, USO1, NAPA, SNAP23	522	53	13528	2.93385	1	0.407301	61.7647
GOTERM_BP_FAT	GO:0035150~regulation of tube size	6	1.0084	0.0524741	KNG1, ACTC1, APOE, KEL, AGT, HBB	522	53	13528	2.93385	1	0.407301	61.7647
GOTERM_BP_FAT	GO:0050880~regulation of blood vessel size	6	1.0084	0.0524741	KNG1, ACTC1, APOE, KEL, AGT, HBB	522	53	13528	2.93385	1	0.407301	61.7647
GOTERM_BP_FAT	GO:0046364~monosaccharide biosynthetic process	5	0.840336	0.0527304	GPI, TPI1, SDS, PGD, FBP1	522	37	13528	3.50212	1	0.407763	61.9488
GOTERM_BP_FAT	GO:0044236~multicellular organismal metabolic process	5	0.840336	0.0527304	APOA4, ACE, PEPD, PRTN3, MMP2	522	37	13528	3.50212	1	0.407763	61.9488
GOTERM_BP_FAT	GO:0030595~leukocyte chemotaxis	5	0.840336	0.0527304	AZU1, SAA1, SFTPD, ITGAM, TGFB2	522	37	13528	3.50212	1	0.407763	61.9488
GOTERM_BP_FAT	GO:0009895~negative regulation of catabolic process	5	0.840336	0.0527304	HSP90AB1, CST3, FURIN, TIMP3, FLNA	522	37	13528	3.50212	1	0.407763	61.9488
GOTERM_BP_FAT	GO:0001667~ameboidal cell migration	5	0.840336	0.0527304	LAMA5, CFL1, SEMA3C, CAP1, LRP5	522	37	13528	3.50212	1	0.407763	61.9488
GOTERM_BP_FAT	GO:0060284~regulation of cell development	14	2.35294	0.0538402	B4GALT1, PTPRF, PLXNB2, CALR, TGFB2, YWHAG, SERPINF1, APOE, UBC, RHOA, TGFBR3, AGRN, ARHGDIA, SPP1	522	205	13528	1.76985	1	0.413342	62.7361
GOTERM_BP_FAT	GO:0043550~regulation of lipid kinase activity	3	0.504202	0.0542785	CDC42, CD81, RAC1	522	10	13528	7.77471	1	0.41486	63.0428
GOTERM_BP_FAT	GO:0032872~regulation of stress-activated MAPK cascade	3	0.504202	0.0542785	TLR4, PRDX1, TGFB2	522	10	13528	7.77471	1	0.41486	63.0428
GOTERM_BP_FAT	GO:0042953~lipoprotein transport	3	0.504202	0.0542785	APOB, CD36, LRP2	522	10	13528	7.77471	1	0.41486	63.0428
GOTERM_BP_FAT	GO:0033700~phospholipid efflux	3	0.504202	0.0542785	APOA4, APOA1, APOE	522	10	13528	7.77471	1	0.41486	63.0428
GOTERM_BP_FAT	GO:0008361~regulation of cell size	14	2.35294	0.0555511	SHBG, HPN, ADAM10, FHL1, SLC3A2, PPT1, VAT1, TGFB2, CTH, LAMB2, AGT, TGFBR3, ENO1, SPP1	522	206	13528	1.76126	1	0.421275	63.9198
GOTERM_BP_FAT	GO:0030004~cellular monovalent inorganic cation homeostasis	4	0.672269	0.0567979	C7, ATP5B, AGT, PPT1	522	23	13528	4.50708	1	0.427438	64.76
GOTERM_BP_FAT	GO:0046356~acetyl-CoA catabolic process	4	0.672269	0.0567979	ACO1, IDH1, MDH2, MDH1	522	23	13528	4.50708	1	0.427438	64.76
GOTERM_BP_FAT	GO:0006099~tricarboxylic acid cycle	4	0.672269	0.0567979	ACO1, IDH1, MDH2, MDH1	522	23	13528	4.50708	1	0.427438	64.76
GOTERM_BP_FAT	GO:0007044~cell-substrate junction assembly	4	0.672269	0.0567979	TLN1, LAMA5, LAMC1, FN1	522	23	13528	4.50708	1	0.427438	64.76
GOTERM_BP_FAT	GO:0042632~cholesterol homeostasis	5	0.840336	0.0572153	APOA4, APOB, APOA1, APOE, LCAT	522	38	13528	3.40996	1	0.428744	65.0372
GOTERM_BP_FAT	GO:0007266~Rho protein signal transduction	5	0.840336	0.0572153	APOA1, APOE, CFL1, RHOA, ARHGDIA	522	38	13528	3.40996	1	0.428744	65.0372
GOTERM_BP_FAT	GO:0055092~sterol homeostasis	5	0.840336	0.0572153	APOA4, APOB, APOA1, APOE, LCAT	522	38	13528	3.40996	1	0.428744	65.0372
GOTERM_BP_FAT	GO:0001818~negative regulation of cytokine production	5	0.840336	0.0572153	APOA1, LBP, THBS1, FURIN, ADIPOQ	522	38	13528	3.40996	1	0.428744	65.0372
GOTERM_BP_FAT	GO:0010740~positive regulation of protein kinase cascade	12	2.01681	0.058186	HPX, AGT, LEPR, RHOA, RHOC, TLR4, EEF1D, ECM1, ADIPOQ, FLNA, CANT1, TGFB2	522	167	13528	1.86221	1	0.433201	65.6737
GOTERM_BP_FAT	GO:0010627~regulation of protein kinase cascade	16	2.68908	0.058296	ATP6AP2, LEPR, TLR4, ECM1, ADIPOQ, PRDX1, FLNA, TGFB2, CANT1, AMBP, HPX, AGT, RHOA, PEBP1, RHOC, EEF1D	522	249	13528	1.66527	1	0.432723	65.7452
GOTERM_BP_FAT	GO:0051494~negative regulation of cytoskeleton organization	6	1.0084	0.0598282	GSN, CAPZA2, CAPG, CAPZA1, RDX, CAPZB	522	55	13528	2.82717	1	0.440264	66.7258
GOTERM_BP_FAT	GO:0007568~aging	9	1.51261	0.0618864	C1QB, KRAS, GSN, ATP6AP1, PEBP1, CP, LRP2, CALR, TIMP3	522	110	13528	2.12038	1	0.450563	68.0014
GOTERM_BP_FAT	GO:0060326~cell chemotaxis	5	0.840336	0.0618979	AZU1, SAA1, SFTPD, ITGAM, TGFB2	522	39	13528	3.32253	1	0.449509	68.0084
GOTERM_BP_FAT	GO:0002712~regulation of B cell mediated immunity	4	0.672269	0.0631233	C3, HPX, PVRL2, TNFSF13	522	24	13528	4.31928	1	0.45507	68.7456
GOTERM_BP_FAT	GO:0051180~vitamin transport	4	0.672269	0.0631233	GC, FOLR1, TCN2, TCN1	522	24	13528	4.31928	1	0.45507	68.7456
GOTERM_BP_FAT	GO:0050803~regulation of synapse structure and activity	4	0.672269	0.0631233	PTPRF, UBC, PPT1, AGRN	522	24	13528	4.31928	1	0.45507	68.7456
GOTERM_BP_FAT	GO:0002889~regulation of immunoglobulin mediated immune response	4	0.672269	0.0631233	C3, HPX, PVRL2, TNFSF13	522	24	13528	4.31928	1	0.45507	68.7456
GOTERM_BP_FAT	GO:0009967~positive regulation of signal transduction	18	3.02521	0.064078	LEPR, TLR4, FURIN, ECM1, ADIPOQ, FLNA, TGFB2, CANT1, KRAS, HPX, AGT, RAC1, RHOA, PEBP1, RHOC, LBP, EEF1D, THBS1	522	295	13528	1.5813	1	0.459097	69.3088
GOTERM_BP_FAT	GO:0002891~positive regulation of immunoglobulin mediated immune response	3	0.504202	0.064688	C3, HPX, PVRL2	522	11	13528	7.06792	1	0.461238	69.6637
GOTERM_BP_FAT	GO:0006929~substrate-bound cell migration	3	0.504202	0.064688	ATP5B, SDCBP, THBS4	522	11	13528	7.06792	1	0.461238	69.6637
GOTERM_BP_FAT	GO:0003081~regulation of systemic arterial blood pressure by renin-angiotensin	3	0.504202	0.064688	ACE, ATP6AP2, AGT	522	11	13528	7.06792	1	0.461238	69.6637
GOTERM_BP_FAT	GO:0080010~regulation of oxygen and reactive oxygen species metabolic process	3	0.504202	0.064688	RAC2, RAC1, THBS1	522	11	13528	7.06792	1	0.461238	69.6637
GOTERM_BP_FAT	GO:0002714~positive regulation of B cell mediated immunity	3	0.504202	0.064688	C3, HPX, PVRL2	522	11	13528	7.06792	1	0.461238	69.6637
GOTERM_BP_FAT	GO:0032370~positive regulation of lipid transport	3	0.504202	0.064688	APOE, PON1, ADIPOQ	522	11	13528	7.06792	1	0.461238	69.6637
GOTERM_BP_FAT	GO:0010885~regulation of cholesterol storage	3	0.504202	0.064688	LPL, APOB, CD36	522	11	13528	7.06792	1	0.461238	69.6637
GOTERM_BP_FAT	GO:0010817~regulation of hormone levels	11	1.84874	0.066806	SCPEP1, SHBG, ACE, YWHAZ, APOA1, CPE, RBP1, ATP6AP2, AGT, LRP2, FURIN	522	151	13528	1.8879	1	0.471288	70.8659
GOTERM_BP_FAT	GO:0032270~positive regulation of cellular protein metabolic process	15	2.52101	0.0672307	TLR4, FURIN, ADIPOQ, PSME1, PSMB1, PSME2, HPX, APOE, PSMA5, KLKB1, AGT, CD81, F2, UBC, THBS1	522	233	13528	1.66839	1	0.472374	71.1015
GOTERM_BP_FAT	GO:0006665~sphingolipid metabolic process	7	1.17647	0.0686743	GLA, PSAP, HEXA, SMPD1, PPT1, ASAH1, GBA	522	75	13528	2.4188	1	0.478698	71.8889
GOTERM_BP_FAT	GO:0006766~vitamin metabolic process	7	1.17647	0.0686743	GC, SCPEP1, PDXK, RBP1, FOLR1, PSAT1, LRP2	522	75	13528	2.4188	1	0.478698	71.8889
GOTERM_BP_FAT	GO:0010594~regulation of endothelial cell migration	4	0.672269	0.0697592	APOE, AGT, THBS1, PLG	522	25	13528	4.14651	1	0.483099	72.4673
GOTERM_BP_FAT	GO:0006094~gluconeogenesis	4	0.672269	0.0697592	GPI, TPI1, SDS, FBP1	522	25	13528	4.14651	1	0.483099	72.4673
GOTERM_BP_FAT	GO:0006801~superoxide metabolic process	4	0.672269	0.0697592	APOA4, PRG3, PRDX1, SOD3	522	25	13528	4.14651	1	0.483099	72.4673
GOTERM_BP_FAT	GO:0051094~positive regulation of developmental process	17	2.85714	0.0716274	B4GALT1, LPL, PTPRF, PLXNB2, CLU, TNFSF13, TGFB2, APOB, CD36, SERPINF1, NME1-NME2, AGT, RHOA, ERAP1, THBS1, ARHGDIA, ANGPTL4	522	278	13528	1.58477	1	0.491359	73.4371
GOTERM_BP_FAT	GO:0016197~endosome transport	6	1.0084	0.071901	RAB14, SORT1, TINAGL1, LRP2, YKT6, FLNA	522	58	13528	2.68094	1	0.491587	73.5764
GOTERM_BP_FAT	GO:0042493~response to drug	14	2.35294	0.0746644	YWHAZ, ACTC1, CDH1, ADIPOQ, ABCG2, ACSL1, PLIN2, NME1-NME2, FABP3, SMPD1, SEMA3C, PEBP1, RAB6A, LRP2	522	216	13528	1.67972	1	0.504004	74.9451
GOTERM_BP_FAT	GO:0034445~negative regulation of plasma lipoprotein oxidation	2	0.336134	0.0755449	APOA4, PON1	522	2	13528	25.9157	1	0.507111	75.3669
GOTERM_BP_FAT	GO:0046351~disaccharide biosynthetic process	2	0.336134	0.0755449	B4GALT1, LALBA	522	2	13528	25.9157	1	0.507111	75.3669
GOTERM_BP_FAT	GO:0052185~modification of structure of other organism during symbiotic interaction	2	0.336134	0.0755449	C9, ALB	522	2	13528	25.9157	1	0.507111	75.3669
GOTERM_BP_FAT	GO:0052331~hemolysis by organism of erythrocytes in other organism during symbiotic interaction	2	0.336134	0.0755449	C9, ALB	522	2	13528	25.9157	1	0.507111	75.3669
GOTERM_BP_FAT	GO:0006288~base-excision repair, DNA ligation	2	0.336134	0.0755449	HMGB1, HMGB2	522	2	13528	25.9157	1	0.507111	75.3669
GOTERM_BP_FAT	GO:0051818~disruption of cells of other organism during symbiotic interaction	2	0.336134	0.0755449	C9, ALB	522	2	13528	25.9157	1	0.507111	75.3669
GOTERM_BP_FAT	GO:0001907~killing by symbiont of host cells	2	0.336134	0.0755449	C9, ALB	522	2	13528	25.9157	1	0.507111	75.3669
GOTERM_BP_FAT	GO:0034444~regulation of plasma lipoprotein oxidation	2	0.336134	0.0755449	APOA4, PON1	522	2	13528	25.9157	1	0.507111	75.3669
GOTERM_BP_FAT	GO:0044004~disruption by symbiont of host cells	2	0.336134	0.0755449	C9, ALB	522	2	13528	25.9157	1	0.507111	75.3669
GOTERM_BP_FAT	GO:0052025~modification by symbiont of host cell membrane	2	0.336134	0.0755449	C9, ALB	522	2	13528	25.9157	1	0.507111	75.3669
GOTERM_BP_FAT	GO:0005989~lactose biosynthetic process	2	0.336134	0.0755449	B4GALT1, LALBA	522	2	13528	25.9157	1	0.507111	75.3669
GOTERM_BP_FAT	GO:0052188~modification of cellular component in other organism during symbiotic interaction	2	0.336134	0.0755449	C9, ALB	522	2	13528	25.9157	1	0.507111	75.3669
GOTERM_BP_FAT	GO:0051883~killing of cells in other organism during symbiotic interaction	2	0.336134	0.0755449	C9, ALB	522	2	13528	25.9157	1	0.507111	75.3669
GOTERM_BP_FAT	GO:0051715~cytolysis of cells of another organism	2	0.336134	0.0755449	C9, ALB	522	2	13528	25.9157	1	0.507111	75.3669
GOTERM_BP_FAT	GO:0052043~modification by symbiont of host cellular component	2	0.336134	0.0755449	C9, ALB	522	2	13528	25.9157	1	0.507111	75.3669
GOTERM_BP_FAT	GO:0052332~modification by organism of cell membrane in other organism during symbiotic interaction	2	0.336134	0.0755449	C9, ALB	522	2	13528	25.9157	1	0.507111	75.3669
GOTERM_BP_FAT	GO:0002019~regulation of renal output by angiotensin	2	0.336134	0.0755449	ACE, AGT	522	2	13528	25.9157	1	0.507111	75.3669
GOTERM_BP_FAT	GO:0052111~modification by symbiont of host structure	2	0.336134	0.0755449	C9, ALB	522	2	13528	25.9157	1	0.507111	75.3669
GOTERM_BP_FAT	GO:0032914~positive regulation of transforming growth factor-beta1 production	2	0.336134	0.0755449	ATP6AP2, THBS1	522	2	13528	25.9157	1	0.507111	75.3669
GOTERM_BP_FAT	GO:0001897~cytolysis by symbiont of host cells	2	0.336134	0.0755449	C9, ALB	522	2	13528	25.9157	1	0.507111	75.3669
GOTERM_BP_FAT	GO:0001868~regulation of complement activation, lectin pathway	2	0.336134	0.0755449	A2M, SERPING1	522	2	13528	25.9157	1	0.507111	75.3669
GOTERM_BP_FAT	GO:0006982~response to lipid hydroperoxide	2	0.336134	0.0755449	APOA4, GPX3	522	2	13528	25.9157	1	0.507111	75.3669
GOTERM_BP_FAT	GO:0005988~lactose metabolic process	2	0.336134	0.0755449	B4GALT1, LALBA	522	2	13528	25.9157	1	0.507111	75.3669
GOTERM_BP_FAT	GO:0051801~cytolysis of cells in other organism during symbiotic interaction	2	0.336134	0.0755449	C9, ALB	522	2	13528	25.9157	1	0.507111	75.3669
GOTERM_BP_FAT	GO:0001869~negative regulation of complement activation, lectin pathway	2	0.336134	0.0755449	A2M, SERPING1	522	2	13528	25.9157	1	0.507111	75.3669
GOTERM_BP_FAT	GO:0048227~plasma membrane to endosome transport	2	0.336134	0.0755449	SORT1, RAB11A	522	2	13528	25.9157	1	0.507111	75.3669
GOTERM_BP_FAT	GO:0034619~cellular chaperone-mediated protein complex assembly	2	0.336134	0.0755449	HSP90AA1, HSPA4	522	2	13528	25.9157	1	0.507111	75.3669
GOTERM_BP_FAT	GO:0019836~hemolysis by symbiont of host erythrocytes	2	0.336134	0.0755449	C9, ALB	522	2	13528	25.9157	1	0.507111	75.3669
GOTERM_BP_FAT	GO:0008105~asymmetric protein localization	3	0.504202	0.0756988	RAB14, RDX, NAPA	522	12	13528	6.47893	1	0.506711	75.4399
GOTERM_BP_FAT	GO:0034375~high-density lipoprotein particle remodeling	3	0.504202	0.0756988	APOA4, APOE, LCAT	522	12	13528	6.47893	1	0.506711	75.4399
GOTERM_BP_FAT	GO:0045766~positive regulation of angiogenesis	4	0.672269	0.0766953	ERAP1, TNFSF13, THBS1, ANGPTL4	522	26	13528	3.98703	1	0.510328	75.908
GOTERM_BP_FAT	GO:0031100~organ regeneration	4	0.672269	0.0766953	LIFR, ANGPT1, LRP2, GAS6	522	26	13528	3.98703	1	0.510328	75.908
GOTERM_BP_FAT	GO:0009109~coenzyme catabolic process	4	0.672269	0.0766953	ACO1, IDH1, MDH2, MDH1	522	26	13528	3.98703	1	0.510328	75.908
GOTERM_BP_FAT	GO:0006090~pyruvate metabolic process	5	0.840336	0.0771106	GPI, LDHB, TPI1, SDS, FBP1	522	42	13528	3.0852	1	0.51116	76.1005
GOTERM_BP_FAT	GO:0008283~cell proliferation	24	4.03361	0.0789566	PDXK, GNAI2, PSPH, HPRT1, FURIN, PRDX1, ITGAM, GAS6, TGFB2, PA2G4, ACE, APOA1, SERPINF1, LAMA5, AGT, TGFBI, CREG1, CD81, RAC1, KRT2, TGFBR3, RAP1B, LRP2, CYR61	522	436	13528	1.42655	1	0.518675	76.939
GOTERM_BP_FAT	GO:0051384~response to glucocorticoid stimulus	7	1.17647	0.0797595	ALPL, C1QB, A2M, KRAS, LCAT, PEBP1, ADIPOQ	522	78	13528	2.32577	1	0.521256	77.2949
GOTERM_BP_FAT	GO:0051099~positive regulation of binding	7	1.17647	0.0797595	KRAS, NME1-NME2, AGT, PON1, TGFBR3, TLR4, CALM1	522	78	13528	2.32577	1	0.521256	77.2949
GOTERM_BP_FAT	GO:0006576~biogenic amine metabolic process	8	1.34454	0.080246	APOA4, APOA1, PRG3, LCAT, FABP3, PON1, HPRT1, TGFB2	522	97	13528	2.13738	1	0.522361	77.5081
GOTERM_BP_FAT	GO:0043123~positive regulation of I-kappaB kinase/NF-kappaB cascade	8	1.34454	0.080246	RHOA, RHOC, TLR4, EEF1D, ECM1, ADIPOQ, FLNA, CANT1	522	97	13528	2.13738	1	0.522361	77.5081
GOTERM_BP_FAT	GO:0007338~single fertilization	6	1.0084	0.080636	B4GALT1, CD9, SERPINA5, ARSA, MFGE8, FCGBP	522	60	13528	2.59157	1	0.523016	77.6776
GOTERM_BP_FAT	GO:0019058~viral infectious cycle	5	0.840336	0.0825607	PPIA, TSG101, PVRL2, CD81, FURIN	522	43	13528	3.01345	1	0.530605	78.4966
GOTERM_BP_FAT	GO:0009566~fertilization	7	1.17647	0.0836648	B4GALT1, CD9, APOB, SERPINA5, ARSA, MFGE8, FCGBP	522	79	13528	2.29633	1	0.534408	78.9536
GOTERM_BP_FAT	GO:0040017~positive regulation of locomotion	8	1.34454	0.0837153	AZU1, MIA3, ADAM10, AGT, LAMB1, THBS1, FURIN, TGFB2	522	98	13528	2.11557	1	0.533504	78.9742
GOTERM_BP_FAT	GO:0031589~cell-substrate adhesion	8	1.34454	0.0837153	LAMA5, AGT, RHOA, NID1, VTN, LAMC1, LAMB1, FN1	522	98	13528	2.11557	1	0.533504	78.9742
GOTERM_BP_FAT	GO:0031329~regulation of cellular catabolic process	6	1.0084	0.0852062	APOA4, HSP90AB1, APOE, CST3, FURIN, TIMP3	522	61	13528	2.54909	1	0.538954	79.5761
GOTERM_BP_FAT	GO:0010647~positive regulation of cell communication	19	3.19328	0.0854607	LEPR, TLR4, FURIN, ECM1, ADIPOQ, FLNA, TGFB2, CANT1, KRAS, HPX, AGT, RAC1, UBC, RHOA, PEBP1, RHOC, LBP, EEF1D, THBS1	522	329	13528	1.49665	1	0.538944	79.6773
GOTERM_BP_FAT	GO:0055080~cation homeostasis	17	2.85714	0.087023	KNG1, TF, C7, ACO1, ATP5B, MFI2, HP, PPT1, CALR, HSP90B1, SAA1, HPX, APOE, AGT, F2, LTF, CP	522	286	13528	1.54044	1	0.5446	80.2877
GOTERM_BP_FAT	GO:0051043~regulation of membrane protein ectodomain proteolysis	3	0.504202	0.0872493	APOE, FURIN, TIMP3	522	13	13528	5.98055	1	0.544453	80.3746
GOTERM_BP_FAT	GO:0051084~'de novo' posttranslational protein folding	3	0.504202	0.0872493	SEP15, ERO1L, HSPA8	522	13	13528	5.98055	1	0.544453	80.3746
GOTERM_BP_FAT	GO:0042993~positive regulation of transcription factor import into nucleus	3	0.504202	0.0872493	RHOA, CDH1, FLNA	522	13	13528	5.98055	1	0.544453	80.3746
GOTERM_BP_FAT	GO:0051247~positive regulation of protein metabolic process	15	2.52101	0.087295	TLR4, FURIN, ADIPOQ, PSME1, PSMB1, PSME2, HPX, APOE, PSMA5, KLKB1, AGT, CD81, F2, UBC, THBS1	522	243	13528	1.59974	1	0.543532	80.3922
GOTERM_BP_FAT	GO:0042157~lipoprotein metabolic process	7	1.17647	0.0876744	APOA4, APOB, CD36, APOA1, APOE, LCAT, PPT1	522	80	13528	2.26762	1	0.544045	80.537
GOTERM_BP_FAT	GO:0002699~positive regulation of immune effector process	5	0.840336	0.0881948	C3, HPX, PVRL2, LBP, B2M	522	44	13528	2.94497	1	0.545154	80.7341
GOTERM_BP_FAT	GO:0046165~alcohol biosynthetic process	5	0.840336	0.0881948	GPI, TPI1, SDS, PGD, FBP1	522	44	13528	2.94497	1	0.545154	80.7341
GOTERM_BP_FAT	GO:0042330~taxis	11	1.84874	0.0901231	AZU1, RAC2, ENPP2, SAA1, C5, RAC1, SFTPD, RALA, ITGAM, CYR61, TGFB2	522	160	13528	1.7817	1	0.552184	81.448
GOTERM_BP_FAT	GO:0006935~chemotaxis	11	1.84874	0.0901231	AZU1, RAC2, ENPP2, SAA1, C5, RAC1, SFTPD, RALA, ITGAM, CYR61, TGFB2	522	160	13528	1.7817	1	0.552184	81.448
GOTERM_BP_FAT	GO:0008217~regulation of blood pressure	8	1.34454	0.0909083	ACE, ACTC1, ATP6AP2, AGT, ERAP1, ERAP2, HBB, ADIPOQ	522	100	13528	2.07326	1	0.554351	81.7315
GOTERM_BP_FAT	GO:0050821~protein stabilization	4	0.672269	0.0914257	APOA1, CALR, CPN2, FLNA	522	28	13528	3.70224	1	0.55539	81.9161
GOTERM_BP_FAT	GO:0006081~cellular aldehyde metabolic process	4	0.672269	0.0914257	ALDH1A1, TPI1, ALDH7A1, IDH1	522	28	13528	3.70224	1	0.55539	81.9161
GOTERM_BP_FAT	GO:0031345~negative regulation of cell projection organization	4	0.672269	0.0914257	PTPRF, RHOA, ARHGDIA, SPP1	522	28	13528	3.70224	1	0.55539	81.9161
GOTERM_BP_FAT	GO:0048878~chemical homeostasis	27	4.53782	0.0914567	C7, TF, ATP5B, HEXA, HP, PPT1, CALR, APOA4, CD9, APOB, APOA1, APOE, SAA1, AGT, LCAT, SFTPD, LTF, IDUA, KNG1, LPL, ACO1, MFI2, ADIPOQ, HSP90B1, HPX, F2, CP	522	512	13528	1.36665	1	0.554414	81.9271
GOTERM_BP_FAT	GO:0009309~amine biosynthetic process	7	1.17647	0.0917875	CTH, PLOD1, PRG3, PHGDH, PSAT1, PSPH, TGFB2	522	81	13528	2.23963	1	0.554679	82.0441
GOTERM_BP_FAT	GO:0000902~cell morphogenesis	20	3.36134	0.0945952	RAB8A, CLU, LIFR, MYH9, HPRT1, TGFB2, CDC42, EZR, LAMB2, LAMA5, RAC1, CFL1, UBC, RHOA, TGFBR3, LAMC1, CAP1, LAMB1, FN1, IDUA	522	356	13528	1.45594	1	0.565013	83.0089
GOTERM_BP_FAT	GO:0042692~muscle cell differentiation	9	1.51261	0.0952715	ACTG1, KRT19, ACTC1, KRAS, AGT, SORT1, AGRN, MYH9, PLG	522	121	13528	1.92761	1	0.566627	83.2338
GOTERM_BP_FAT	GO:0014070~response to organic cyclic substance	9	1.51261	0.0952715	TF, ACSL1, PLIN2, LEPR, SMPD1, PEBP1, IDH1, SERPINA1, TIMP3	522	121	13528	1.92761	1	0.566627	83.2338
GOTERM_BP_FAT	GO:0043623~cellular protein complex assembly	11	1.84874	0.0958936	FGG, HSP90AA1, FGA, GSN, FGB, RAC1, HSPA4, AGRN, CALR, TUBA1B, FLNA	522	162	13528	1.75971	1	0.568012	83.4383
GOTERM_BP_FAT	GO:0052548~regulation of endopeptidase activity	7	1.17647	0.0960033	C9, C6, F2, CDH1, HSPA5, FURIN, RPS3	522	82	13528	2.21232	1	0.567354	83.4741
GOTERM_BP_FAT	GO:0034621~cellular macromolecular complex subunit organization	20	3.36134	0.0966736	HIST1H2AC, HMGB2, HSP90AA1, HIST1H1D, HIST1H2AD, ETF1, CALR, FLNA, HIST2H4B, FGG, FGA, PAK2, GSN, FGB, RPS14, RAC1, H3F3A, HSPA4, AGRN, TUBA1B	522	357	13528	1.45186	1	0.568919	83.6913
GOTERM_BP_FAT	GO:0010596~negative regulation of endothelial cell migration	3	0.504202	0.0992818	APOE, THBS1, PLG	522	14	13528	5.55337	1	0.578021	84.5111
GOTERM_BP_FAT	GO:0006656~phosphatidylcholine biosynthetic process	3	0.504202	0.0992818	APOA1, LCAT, FABP3	522	14	13528	5.55337	1	0.578021	84.5111
GOTERM_BP_FAT	GO:0006027~glycosaminoglycan catabolic process	3	0.504202	0.0992818	PGLYRP2, PGLYRP1, FUCA1	522	14	13528	5.55337	1	0.578021	84.5111
GOTERM_BP_FAT	GO:0007263~nitric oxide mediated signal transduction	3	0.504202	0.0992818	CD36, APOE, AGT	522	14	13528	5.55337	1	0.578021	84.5111
GOTERM_BP_FAT	GO:0051336~regulation of hydrolase activity	19	3.19328	0.0996073	GDI1, GDI2, C9, LEPR, C6, CST3, CDH1, TPM2, FURIN, RPS3, TGFB2, APOA4, APOA1, AGT, F2, SORT1, HSPA5, GCHFR, ANGPTL4	522	337	13528	1.46112	1	0.578189	84.6106

## Sheet:  S3b Table
Supplementary Table S3b: Molecular function GO terms of sheep milk whey proteins
Category	Term	Count	%	PValue	Genes	List Total	Pop Hits	Pop Total	Fold Enrichment	Bonferroni	Benjamini	FDR
GOTERM_MF_FAT	GO:0030246~carbohydrate binding	51	8.57143	1.64834e-15	ATP6AP1, PGLYRP1, VTN, CANX, APOB, APOE, SERPINA5, PGLYRP2, MAN2B1, CYR61, KNG1, PRG3, FBP1, MAN2A2, TNFAIP6, MAN2A1, MLEC, IGF2R, LAMC2, GALNT3, ALDOA, GALNT1, MAMDC2, ENPP2, GALNT5, LMAN2, LMAN1, CALR, ITGAM, AZU1, GALM, CLEC2D, KRT1, SFTPD, SERPINC1, HRG, PTX3, THBS1, FGFBP1, THBS4, FN1, LPL, LGALS3, TINAGL1, FUCA1, SOD3, MANBA, CLEC3B, TGFBR3, NOMO1, CD14	508	354	12983	3.68195	1.30396e-12	1.30396e-12	2.55351e-12
GOTERM_MF_FAT	GO:0004866~endopeptidase inhibitor activity	32	5.37815	5.48429e-15	A2M, SERPINA10, C3, C5, PRDX5, TIMP3, AHSG, ITIH1, SERPINA5, AGT, COL6A3, ITIH4, SERPINC1, HRG, ITIH2, SERPINA1, ITIH3, HSPA5, KNG1, C4A, C4B, CST3, SERPING1, FURIN, AMBP, SERPINF1, SERPINF2, PEBP1, SERPINB1, SERPINB4, SERPINB3, PROS1	508	145	12983	5.64018	4.25959e-12	2.12974e-12	8.32667e-12
GOTERM_MF_FAT	GO:0030414~peptidase inhibitor activity	32	5.37815	2.61143e-14	A2M, SERPINA10, C3, C5, PRDX5, TIMP3, AHSG, ITIH1, SERPINA5, AGT, COL6A3, ITIH4, SERPINC1, HRG, ITIH2, SERPINA1, ITIH3, HSPA5, KNG1, C4A, C4B, CST3, SERPING1, FURIN, AMBP, SERPINF1, SERPINF2, PEBP1, SERPINB1, SERPINB4, SERPINB3, PROS1	508	153	12983	5.34527	2.04287e-11	6.80955e-12	3.99347e-11
GOTERM_MF_FAT	GO:0004857~enzyme inhibitor activity	39	6.55462	5.42655e-12	A2M, SERPINA10, C3, C5, PRDX5, TIMP3, AHSG, ITIH1, SERPINA5, AGT, COL6A3, SERPINC1, ITIH4, ITIH2, HRG, SERPINA1, ITIH3, HSPA5, DNAJC3, GCHFR, ANGPTL4, KNG1, C4A, C4B, ANXA1, CST3, SERPING1, FURIN, ANXA2, AMBP, YWHAG, SERPINF1, SERPINF2, PEBP1, SERPINB1, SERPINB4, SERPINB3, PROS1, CSN2	508	270	12983	3.69158	4.24899e-09	1.06225e-09	8.30627e-09
GOTERM_MF_FAT	GO:0005509~calcium ion binding	81	13.6134	5.83519e-12	PXDN, LTBP1, MASP1, CACHD1, MASP2, ATP5B, CLSTN1, CRP, FAM20C, PCDHGA8, PDIA4, PRKCSH, MMP2, CANX, PCDHGA3, PCDHGA2, CANT1, PCDH1, ITIH1, GSN, CIB1, PCDHGA10, PCDHB7, PCDHB8, PCDHGA11, PCDHGB7, F9, MAN1A1, PCDHGB3, PCDHGB5, PROC, NUCB1, NUCB2, F2, PROS1, LCP1, AOC3, GALNT3, LALBA, ITGAL, GALNT1, GALNT5, DAG1, PCDHB14, C1R, CDH1, PCDHGC3, LMAN2, C1S, CALR, EDEM2, ITGAM, DCHS1, CALU, FGG, FAT2, SFT…	508	919	12983	2.25258	4.56898e-09	9.13796e-10	8.93181e-09
GOTERM_MF_FAT	GO:0001871~pattern binding	27	4.53782	2.41262e-10	MAMDC2, ENPP2, ATP6AP1, PGLYRP1, VTN, ITGAM, AZU1, APOB, APOE, SERPINA5, PGLYRP2, SERPINC1, HRG, THBS1, PTX3, FGFBP1, THBS4, CYR61, FN1, KNG1, LPL, TINAGL1, SOD3, TNFAIP6, TGFBR3, LAMC2, CD14	508	154	12983	4.48079	1.88908e-07	3.14847e-08	3.69293e-07
GOTERM_MF_FAT	GO:0030247~polysaccharide binding	27	4.53782	2.41262e-10	MAMDC2, ENPP2, ATP6AP1, PGLYRP1, VTN, ITGAM, AZU1, APOB, APOE, SERPINA5, PGLYRP2, SERPINC1, HRG, THBS1, PTX3, FGFBP1, THBS4, CYR61, FN1, KNG1, LPL, TINAGL1, SOD3, TNFAIP6, TGFBR3, LAMC2, CD14	508	154	12983	4.48079	1.88908e-07	3.14847e-08	3.69293e-07
GOTERM_MF_FAT	GO:0004867~serine-type endopeptidase inhibitor activity	21	3.52941	2.86563e-10	A2M, SERPINA10, SERPING1, FURIN, AMBP, SERPINF1, ITIH1, SERPINF2, SERPINA5, AGT, COL6A3, SERPINC1, ITIH4, SERPINB1, PEBP1, HRG, SERPINA1, ITIH2, SERPINB4, SERPINB3, ITIH3	508	92	12983	5.83368	2.24379e-07	3.20542e-08	4.38634e-07
GOTERM_MF_FAT	GO:0008233~peptidase activity	54	9.07563	4.28644e-09	DPP3, SCPEP1, PDIA3, MASP1, MASP2, CNDP2, HP, ANPEP, MMP2, LNPEP, TPP1, ERAP1, LTF, SERPINA1, ERAP2, CFD, PEPD, ADAM10, F9, CPXM2, PROC, LAP3, CPE, PSMA5, ST14, CPXM1, F2, PRCP, CTSD, CPD, CTSB, CTSG, PRTN3, KEL, C1R, C1S, PSMA8, AZU1, ACE, PSMB1, KLKB1, C2, ENO1, HPN, ACY1, CFB, PM20D1, TINAGL1, FURIN, PLG, SPCS3, PRSS22, CPB2, TLL1	508	574	12983	2.40433	3.35627e-06	4.19535e-07	6.56112e-06
GOTERM_MF_FAT	GO:0005539~glycosaminoglycan binding	24	4.03361	4.59041e-09	KNG1, LPL, MAMDC2, ATP6AP1, PGLYRP1, VTN, ITGAM, SOD3, AZU1, TNFAIP6, APOB, APOE, SERPINA5, PGLYRP2, SERPINC1, TGFBR3, LAMC2, HRG, THBS1, FGFBP1, CD14, CYR61, THBS4, FN1	508	140	12983	4.38121	3.59428e-06	3.99365e-07	7.0264e-06
GOTERM_MF_FAT	GO:0070011~peptidase activity, acting on L-amino acid peptides	52	8.7395	7.06427e-09	DPP3, SCPEP1, PDIA3, MASP1, MASP2, CNDP2, HP, ANPEP, MMP2, LNPEP, TPP1, ERAP1, LTF, ERAP2, CFD, ADAM10, PEPD, F9, CPXM2, PROC, LAP3, CPE, PSMA5, ST14, CPXM1, F2, PRCP, CTSD, CPD, CTSB, CTSG, PRTN3, KEL, C1R, C1S, PSMA8, AZU1, ACE, PSMB1, KLKB1, C2, ENO1, HPN, ACY1, CFB, PM20D1, TINAGL1, FURIN, PLG, PRSS22, CPB2, TLL1	508	549	12983	2.42071	5.5313e-06	5.53132e-07	1.08131e-05
GOTERM_MF_FAT	GO:0005198~structural molecule activity	57	9.57983	7.51558e-09	TLN1, RPL13, RPLP2, RPS27L, VCL, RPS3, ACTG1, RPS3A, RPLP0, RPLP1, RPL12, MSN, KRT85, KRT86, TUBA1B, KRT83, KRT12, KRT10, CTNNA1, JUP, KRT19, KRT17, RPS14, KRT14, UBC, DSP, LAMC1, KRT6C, LUM, TPM2, EIF3B, LAMB2, KRT5, RPL31, KRT7, KRT1, KRT2, KRT3, AGRN, RPL10A, LAMB1, THBS1, THBS4, FN1, RPSA, ANXA1, KRT31, RPL23A, TINAGL1, LAMA4, KRT75, FBLN1, COL14A1, LAMA3, KRT77, LAMA5, KRT79	508	634	12983	2.29772	5.88468e-06	5.34972e-07	1.15039e-05
GOTERM_MF_FAT	GO:0003924~GTPase activity	29	4.87395	1.36454e-08	RAB7A, RAB5B, GNAI2, RAB5C, RAB1A, CDC42, KRAS, RAC2, RAC1, RHOA, RALB, RAB11B, RALA, RAB11A, RHOC, RAB6B, RAB6A, TUBA1B, EHD4, RAB2A, EEF1A1, EEF2, ARF1, RAB18, ARF4, RAB5A, RAB14, RAP1A, RAP1B	508	211	12983	3.51259	1.06843e-05	8.90364e-07	2.08867e-05
GOTERM_MF_FAT	GO:0008236~serine-type peptidase activity	26	4.36975	2.62667e-08	SCPEP1, MASP1, MASP2, PRTN3, HP, C1R, C1S, AZU1, TPP1, KLKB1, LTF, C2, CFD, ENO1, HPN, CFB, F9, FURIN, PLG, PROC, F2, ST14, PRCP, CPD, PRSS22, CTSG	508	178	12983	3.73306	2.05666e-05	1.58206e-06	4.02057e-05
GOTERM_MF_FAT	GO:0017171~serine hydrolase activity	26	4.36975	3.29625e-08	SCPEP1, MASP1, MASP2, PRTN3, HP, C1R, C1S, AZU1, TPP1, KLKB1, LTF, C2, CFD, ENO1, HPN, CFB, F9, FURIN, PLG, PROC, F2, ST14, PRCP, CPD, PRSS22, CTSG	508	180	12983	3.69158	2.58093e-05	1.84354e-06	5.04547e-05
GOTERM_MF_FAT	GO:0008238~exopeptidase activity	17	2.85714	3.48881e-08	DPP3, SCPEP1, PEPD, CNDP2, CPXM2, ANPEP, LNPEP, LAP3, ACE, CPE, TPP1, CPXM1, PRCP, ERAP1, ERAP2, CPD, CPB2	508	77	12983	5.64247	2.7317e-05	1.82116e-06	5.34022e-05
GOTERM_MF_FAT	GO:0008201~heparin binding	19	3.19328	8.33158e-08	KNG1, LPL, ATP6AP1, VTN, ITGAM, SOD3, AZU1, APOB, APOE, SERPINA5, SERPINC1, TGFBR3, LAMC2, HRG, THBS1, FGFBP1, CYR61, FN1, THBS4	508	103	12983	4.71441	6.52341e-05	4.07726e-06	0.000127529
GOTERM_MF_FAT	GO:0004252~serine-type endopeptidase activity	23	3.86555	1.33372e-07	HPN, MASP1, PRTN3, MASP2, CFB, F9, C1R, HP, C1S, FURIN, PLG, PROC, AZU1, TPP1, KLKB1, ST14, F2, LTF, C2, CFD, PRSS22, CTSG, ENO1	508	154	12983	3.81697	0.000104425	6.14292e-06	0.000204148
GOTERM_MF_FAT	GO:0016209~antioxidant activity	13	2.18487	1.65696e-07	LPO, PXDN, PRDX4, PRDX5, PRDX1, SOD3, APOA4, PRDX6, APOE, ALB, GPX3, SEP15, MPO	508	47	12983	7.06898	0.000129732	7.20775e-06	0.000253626
GOTERM_MF_FAT	GO:0005525~GTP binding	35	5.88235	3.64007e-06	RAB7A, GNAI2, RAB5B, RAB5C, RAB1B, RAB1A, CDC42, KRAS, RAC2, RAC1, RALB, RHOA, RAB11B, RALA, RAB11A, RHOC, RAB6B, RAB6A, TUBA1B, RAB21, EHD4, RAB2A, EEF1A1, RAB2B, RAB8A, EEF2, NME1-NME2, RAB18, ARF1, ARF4, RAB5A, RAB14, RAP1A, RAP1B, RAB10	508	372	12983	2.40456	0.00284613	0.000149998	0.00557161
GOTERM_MF_FAT	GO:0032561~guanyl ribonucleotide binding	35	5.88235	6.48278e-06	RAB7A, GNAI2, RAB5B, RAB5C, RAB1B, RAB1A, CDC42, KRAS, RAC2, RAC1, RALB, RHOA, RAB11B, RALA, RAB11A, RHOC, RAB6B, RAB6A, TUBA1B, RAB21, EHD4, RAB2A, EEF1A1, RAB2B, RAB8A, EEF2, NME1-NME2, RAB18, ARF1, ARF4, RAB5A, RAB14, RAP1A, RAP1B, RAB10	508	382	12983	2.34162	0.00506317	0.00025377	0.00992255
GOTERM_MF_FAT	GO:0019001~guanyl nucleotide binding	35	5.88235	6.48278e-06	RAB7A, GNAI2, RAB5B, RAB5C, RAB1B, RAB1A, CDC42, KRAS, RAC2, RAC1, RALB, RHOA, RAB11B, RALA, RAB11A, RHOC, RAB6B, RAB6A, TUBA1B, RAB21, EHD4, RAB2A, EEF1A1, RAB2B, RAB8A, EEF2, NME1-NME2, RAB18, ARF1, ARF4, RAB5A, RAB14, RAP1A, RAP1B, RAB10	508	382	12983	2.34162	0.00506317	0.00025377	0.00992255
GOTERM_MF_FAT	GO:0004180~carboxypeptidase activity	10	1.68067	9.20508e-06	SCPEP1, ACE, PEPD, CPE, CNDP2, CPXM1, PRCP, CPXM2, CPD, CPB2	508	37	12983	6.90732	0.0071817	0.000343161	0.014089
GOTERM_MF_FAT	GO:0051082~unfolded protein binding	17	2.85714	9.71332e-06	HSP90AB1, HSP90AA1, HSPA1B, LMAN1, CALR, CANX, HSP90B1, HSPA2, PPIB, DNAJB11, PPIA, PPIC, CCT8, SIL1, HSPA5, HSPA8, HSPA9	508	115	12983	3.778	0.00757671	0.000345648	0.0148669
GOTERM_MF_FAT	GO:0043498~cell surface binding	9	1.51261	1.06316e-05	APOA4, FGG, FGA, FGB, ATP5B, CRP, LBP, THBS1, ADIPOQ	508	29	12983	7.93151	0.00829007	0.000361875	0.0162723
GOTERM_MF_FAT	GO:0004175~endopeptidase activity	34	5.71429	1.12597e-05	PDIA3, MASP1, MASP2, PRTN3, KEL, HP, C1R, C1S, MMP2, PSMA8, AZU1, PSMB1, TPP1, KLKB1, LTF, C2, CFD, ENO1, HPN, ADAM10, CFB, F9, TINAGL1, FURIN, PLG, PROC, PSMA5, ST14, F2, CTSD, CTSB, PRSS22, CTSG, TLL1	508	375	12983	2.31718	0.00877764	0.000367282	0.0172335
GOTERM_MF_FAT	GO:0016684~oxidoreductase activity, acting on peroxide as acceptor	9	1.51261	2.34942e-05	PXDN, LPO, PRDX6, GPX3, SEP15, PRDX4, MPO, PRDX5, PRDX1	508	32	12983	7.18793	0.018228	0.000735577	0.0359559
GOTERM_MF_FAT	GO:0004601~peroxidase activity	9	1.51261	2.34942e-05	PXDN, LPO, PRDX6, GPX3, SEP15, PRDX4, MPO, PRDX5, PRDX1	508	32	12983	7.18793	0.018228	0.000735577	0.0359559
GOTERM_MF_FAT	GO:0005200~structural constituent of cytoskeleton	13	2.18487	2.66432e-05	TLN1, KRT31, ACTG1, KRT19, KRT5, KRT17, KRT14, KRT1, KRT2, DSP, MSN, AGRN, TUBA1B	508	74	12983	4.48976	0.0206458	0.000802059	0.0407742
GOTERM_MF_FAT	GO:0043499~eukaryotic cell surface binding	7	1.17647	2.9496e-05	APOA4, FGG, FGA, FGB, ATP5B, THBS1, ADIPOQ	508	17	12983	10.5235	0.022831	0.00085503	0.0451391
GOTERM_MF_FAT	GO:0008237~metallopeptidase activity	20	3.36134	9.88306e-05	DPP3, ADAM10, ACY1, PEPD, CNDP2, KEL, PM20D1, CPXM2, ANPEP, MMP2, LAP3, LNPEP, ACE, CPE, CPXM1, ERAP1, ERAP2, CPD, CPB2, TLL1	508	183	12983	2.79312	0.0744695	0.00276005	0.15117
GOTERM_MF_FAT	GO:0051920~peroxiredoxin activity	5	0.840336	0.00014193	PRDX6, SEP15, PRDX4, PRDX5, PRDX1	508	8	12983	15.9732	0.105186	0.00382504	0.217027
GOTERM_MF_FAT	GO:0015923~mannosidase activity	6	1.0084	0.000193088	MAN2A2, MAN2A1, MAN1A1, MAN2B1, EDEM2, MANBA	508	15	12983	10.2228	0.140326	0.0050274	0.295146
GOTERM_MF_FAT	GO:0003756~protein disulfide isomerase activity	5	0.840336	0.000247593	P4HB, PDIA3, ERP29, PDIA6, PDIA4	508	9	12983	14.1984	0.176251	0.00623499	0.378314
GOTERM_MF_FAT	GO:0016864~intramolecular oxidoreductase activity, transposing S-S bonds	5	0.840336	0.000247593	P4HB, PDIA3, ERP29, PDIA6, PDIA4	508	9	12983	14.1984	0.176251	0.00623499	0.378314
GOTERM_MF_FAT	GO:0016862~intramolecular oxidoreductase activity, interconverting keto- and enol-groups	5	0.840336	0.000399944	P4HB, PDIA3, ERP29, PDIA6, PDIA4	508	10	12983	12.7785	0.26891	0.00974035	0.610435
GOTERM_MF_FAT	GO:0050840~extracellular matrix binding	7	1.17647	0.000505726	TGFBI, NID1, VTN, AGRN, THBS1, CYR61, SPP1	508	27	12983	6.62591	0.327049	0.0119308	0.771306
GOTERM_MF_FAT	GO:0016860~intramolecular oxidoreductase activity	8	1.34454	0.000584861	P4HB, GPI, TPI1, PDIA3, PTGDS, ERP29, PDIA6, PDIA4	508	38	12983	5.38044	0.367503	0.0133826	0.891495
GOTERM_MF_FAT	GO:0008235~metalloexopeptidase activity	8	1.34454	0.000584861	LAP3, PEPD, CPE, CPXM1, CPXM2, ERAP1, CPD, CPB2	508	38	12983	5.38044	0.367503	0.0133826	0.891495
GOTERM_MF_FAT	GO:0005529~sugar binding	19	3.19328	0.000634107	GALNT3, ALDOA, GALNT1, LGALS3, PRG3, GALNT5, FBP1, LMAN2, LMAN1, CALR, FUCA1, CANX, MANBA, CLEC3B, IGF2R, SFTPD, CLEC2D, KRT1, MAN2B1	508	195	12983	2.49018	0.391442	0.0140902	0.96622
GOTERM_MF_FAT	GO:0002020~protease binding	6	1.0084	0.000656748	SERPINF2, SERPINA5, CST3, SERPINC1, SERPINA1, FURIN	508	19	12983	8.07066	0.402143	0.0141874	1.00056
GOTERM_MF_FAT	GO:0004177~aminopeptidase activity	7	1.17647	0.000918483	LAP3, DPP3, LNPEP, PEPD, ERAP1, ANPEP, ERAP2	508	30	12983	5.96332	0.513006	0.0192582	1.3967
GOTERM_MF_FAT	GO:0008329~pattern recognition receptor activity	5	0.840336	0.00168285	PGLYRP2, PGLYRP1, TLR4, CD14, DMBT1	508	14	12983	9.12753	0.732538	0.0341094	2.54511
GOTERM_MF_FAT	GO:0019842~vitamin binding	14	2.35294	0.00170307	GC, PDXK, RBP1, TCN2, TCN1, CTH, PLOD1, SDS, PLOD2, FOLR1, ALB, P4HA1, FASN, PSAT1	508	130	12983	2.7523	0.736747	0.0336426	2.57532
GOTERM_MF_FAT	GO:0001846~opsonin binding	4	0.672269	0.00184206	C1QBP, CALR, ITGAM, CD14	508	7	12983	14.604	0.763939	0.0354481	2.78274
GOTERM_MF_FAT	GO:0004181~metallocarboxypeptidase activity	6	1.0084	0.00247287	PEPD, CPE, CPXM1, CPXM2, CPD, CPB2	508	25	12983	6.1337	0.856102	0.0461837	3.71892
GOTERM_MF_FAT	GO:0019838~growth factor binding	12	2.01681	0.00261837	A2M, LTBP1, CD36, IGF2R, LIFR, IGFALS, TGFBR3, SORT1, THBS1, FURIN, FGFBP1, CYR61	508	105	12983	2.92081	0.871635	0.0477027	3.93366
GOTERM_MF_FAT	GO:0001848~complement binding	4	0.672269	0.00286214	C1QBP, CFB, SERPING1, CALR	508	8	12983	12.7785	0.893995	0.0508537	4.29243
GOTERM_MF_FAT	GO:0050839~cell adhesion molecule binding	6	1.0084	0.00565028	ITGAL, EZR, PVRL2, CDH1, MSN, CTNNA1	508	30	12983	5.11142	0.988165	0.0959173	8.30777
GOTERM_MF_FAT	GO:0015924~mannosyl-oligosaccharide mannosidase activity	4	0.672269	0.00578491	MAN2A2, MAN2A1, MAN1A1, EDEM2	508	10	12983	10.2228	0.989356	0.0960214	8.4976
GOTERM_MF_FAT	GO:0042803~protein homodimerization activity	24	4.03361	0.00611953	B4GALT1, SHBG, ADAM10, HSP90AA1, PDXK, MASP1, TPD52L1, MYH9, HPRT1, ADIPOQ, FLNA, ABCG2, TGFB2, AMBP, GPD1L, APOA4, C1QB, PLOD1, GLA, SDS, APOE, PVRL2, PON1, AOC3	508	334	12983	1.83644	0.991822	0.0992118	8.96788
GOTERM_MF_FAT	GO:0008092~cytoskeletal protein binding	32	5.37815	0.00844522	ALDOA, GC, TLN1, CAPZA2, CAPZA1, RDX, TPM2, CAPZB, TPM3, VCL, PFN1, ACE, EZR, APOE, GSN, RHOA, CAP1, MSN, B4GALT1, ACTC1, MYH9, CTNNA1, FLNB, FLNA, ANXA2, JUP, NME1-NME2, CFL1, CAPG, SDCBP, LCP1, CALM1	508	504	12983	1.62267	0.998694	0.131764	12.1744
GOTERM_MF_FAT	GO:0008379~thioredoxin peroxidase activity	3	0.504202	0.00866576	SEP15, PRDX4, PRDX1	508	4	12983	19.1678	0.998903	0.132358	12.473
GOTERM_MF_FAT	GO:0048037~cofactor binding	19	3.19328	0.00913927	XDH, LDHB, PDXK, PGD, UXS1, GPD1L, TXNDC12, CTH, ALB, SDS, PHGDH, FASN, IDH1, ERO1L, PSAT1, GAPDH, MDH1, AOC3, NQO2	508	249	12983	1.95014	0.999245	0.136458	13.1107
GOTERM_MF_FAT	GO:0030742~GTP-dependent protein binding	4	0.672269	0.0100059	CDC42, RAB5B, RAC1, GCHFR	508	12	12983	8.51903	0.99962	0.145707	14.2667
GOTERM_MF_FAT	GO:0017127~cholesterol transporter activity	4	0.672269	0.0100059	APOA4, APOB, APOA1, APOE	508	12	12983	8.51903	0.99962	0.145707	14.2667
GOTERM_MF_FAT	GO:0008034~lipoprotein binding	6	1.0084	0.0109745	CD36, APOA1, APOE, ATP5B, CRP, THBS1	508	35	12983	4.38121	0.999823	0.155848	15.5417
GOTERM_MF_FAT	GO:0001540~beta-amyloid binding	4	0.672269	0.0126356	APOA1, APOE, CST3, TGFB2	508	13	12983	7.86372	0.999953	0.17426	17.6871
GOTERM_MF_FAT	GO:0046983~protein dimerization activity	33	5.54622	0.0129992	ITGAL, MASP1, CNDP2, HEXA, HPRT1, ITGAM, TGFB2, GPD1L, APOA4, APOB, PLOD1, APOE, PVRL2, B4GALT1, CUTA, SHBG, ADAM10, HSP90AA1, ACY1, PDXK, PM20D1, TPD52L1, MYH9, ADIPOQ, FLNA, ABCG2, AMBP, C1QB, GLA, SDS, PON1, SDCBP, AOC3	508	542	12983	1.55606	0.999964	0.175768	18.1498
GOTERM_MF_FAT	GO:0019899~enzyme binding	32	5.37815	0.0134997	A2M, HINT1, CDH1, TLR4, UBQLN1, PRKCSH, RPS3, PFN1, APOB, APOA1, SERPINA5, RAC1, SERPINC1, SERPINA1, LAMB1, GCHFR, CUTA, ADAM10, YWHAB, CST3, FURIN, YWHAE, FLNA, ANXA2, JUP, YWHAG, PA2G4, SERPINF2, IGF2R, PEBP1, SORT1, RAP1A	508	523	12983	1.56372	0.999976	0.178875	18.7829
GOTERM_MF_FAT	GO:0001948~glycoprotein binding	6	1.0084	0.013829	IGF2R, RAB14, THBS1, ITGAM, FLNA, OS9	508	37	12983	4.14439	0.999982	0.179834	19.1968
GOTERM_MF_FAT	GO:0004869~cysteine-type endopeptidase inhibitor activity	6	1.0084	0.013829	KNG1, CST3, PRDX5, HRG, HSPA5, AHSG	508	37	12983	4.14439	0.999982	0.179834	19.1968
GOTERM_MF_FAT	GO:0060228~phosphatidylcholine-sterol O-acyltransferase activator activity	3	0.504202	0.0140708	APOA4, APOA1, APOE	508	5	12983	15.3343	0.999985	0.179743	19.4996
GOTERM_MF_FAT	GO:0015643~toxin binding	3	0.504202	0.0140708	AZU1, ALB, DSG1	508	5	12983	15.3343	0.999985	0.179743	19.4996
GOTERM_MF_FAT	GO:0016019~peptidoglycan receptor activity	3	0.504202	0.0140708	PGLYRP2, PGLYRP1, CD14	508	5	12983	15.3343	0.999985	0.179743	19.4996
GOTERM_MF_FAT	GO:0004185~serine-type carboxypeptidase activity	3	0.504202	0.0140708	SCPEP1, PRCP, CPD	508	5	12983	15.3343	0.999985	0.179743	19.4996
GOTERM_MF_FAT	GO:0003735~structural constituent of ribosome	14	2.35294	0.014557	RPSA, RPL13, RPLP2, RPL23A, RPS27L, RPS3, RPL31, RPS3A, RPLP0, RPS14, RPLP1, UBC, RPL10A, RPL12	508	168	12983	2.12976	0.99999	0.182445	20.1051
GOTERM_MF_FAT	GO:0015248~sterol transporter activity	4	0.672269	0.0156227	APOA4, APOB, APOA1, APOE	508	14	12983	7.30202	0.999996	0.191498	21.4174
GOTERM_MF_FAT	GO:0003779~actin binding	22	3.69748	0.0174674	GC, ALDOA, TLN1, CAPZA2, CAPZA1, RDX, MYH9, TPM2, FLNB, CAPZB, FLNA, VCL, TPM3, PFN1, ACE, EZR, GSN, CAPG, CFL1, CAP1, MSN, LCP1	508	326	12983	1.72471	0.999999	0.208529	23.6416
GOTERM_MF_FAT	GO:0042802~identical protein binding	37	6.21849	0.0175091	ALDOA, LDHB, MASP1, HPRT1, LMAN1, TGFB2, ACTG1, GPD1L, APOA4, APOA1, PAK2, PLOD1, APOE, PVRL2, PCMT1, THBS1, SDF4, ARHGDIA, B4GALT1, SHBG, ADAM10, HSP90AA1, PDXK, FBP1, TPD52L1, MYH9, ADIPOQ, FLNA, ABCG2, AMBP, C1QB, NME1-NME2, GLA, SDS, PON1, LCP1, AOC3	508	640	12983	1.47752	0.999999	0.205878	23.6912
GOTERM_MF_FAT	GO:0070325~lipoprotein receptor binding	4	0.672269	0.0189723	APOB, HSP90B1, APOA1, APOE	508	15	12983	6.81522	1	0.217976	25.4122
GOTERM_MF_FAT	GO:0005537~mannose binding	4	0.672269	0.0189723	IGF2R, LMAN1, MAN2B1, MANBA	508	15	12983	6.81522	1	0.217976	25.4122
GOTERM_MF_FAT	GO:0048029~monosaccharide binding	6	1.0084	0.0189836	ALDOA, IGF2R, FBP1, LMAN1, MAN2B1, MANBA	508	40	12983	3.83356	1	0.214982	25.4253
GOTERM_MF_FAT	GO:0070008~serine-type exopeptidase activity	3	0.504202	0.0205642	SCPEP1, PRCP, CPD	508	6	12983	12.7785	1	0.227597	27.2435
GOTERM_MF_FAT	GO:0016670~oxidoreductase activity, acting on sulfur group of donors, oxygen as acceptor	3	0.504202	0.0205642	PCYOX1, QSOX2, QSOX1	508	6	12983	12.7785	1	0.227597	27.2435
GOTERM_MF_FAT	GO:0005092~GDP-dissociation inhibitor activity	3	0.504202	0.0205642	GDI1, GDI2, ARHGDIA	508	6	12983	12.7785	1	0.227597	27.2435
GOTERM_MF_FAT	GO:0016811~hydrolase activity, acting on carbon-nitrogen (but not peptide) bonds, in linear amides	7	1.17647	0.0250632	ACY1, BTD, PGLYRP2, PGLYRP1, ASRGL1, ASAH1, GBA	508	58	12983	3.08448	1	0.266949	32.1943
GOTERM_MF_FAT	GO:0004559~alpha-mannosidase activity	3	0.504202	0.0280531	MAN2A2, MAN2A1, MAN2B1	508	7	12983	10.953	1	0.290193	35.3084
GOTERM_MF_FAT	GO:0005044~scavenger receptor activity	6	1.0084	0.0327362	HPN, LGALS3BP, ENPP2, VTN, TINAGL1, DMBT1	508	46	12983	3.33353	1	0.326232	39.9186
GOTERM_MF_FAT	GO:0048306~calcium-dependent protein binding	5	0.840336	0.0347955	MASP1, MASP2, TSG101, PDCD6IP, DMBT1	508	32	12983	3.99329	1	0.338922	41.847
GOTERM_MF_FAT	GO:0051287~NAD or NADH binding	6	1.0084	0.0355023	GPD1L, LDHB, PHGDH, IDH1, GAPDH, MDH1	508	47	12983	3.26261	1	0.340473	42.4954
GOTERM_MF_FAT	GO:0005319~lipid transporter activity	7	1.17647	0.0358165	APOA4, APOB, APOA1, APOE, PITPNA, APOF, FABP3	508	63	12983	2.83968	1	0.338931	42.7815
GOTERM_MF_FAT	GO:0042834~peptidoglycan binding	3	0.504202	0.0456731	PGLYRP2, PGLYRP1, CD14	508	9	12983	8.51903	1	0.407213	51.1088
GOTERM_MF_FAT	GO:0008289~lipid binding	26	4.36975	0.0478758	GC, RBP1, PITPNA, PITPNB, ALDH1A1, APOA4, AZGP1, APOB, APOA1, ALB, APOE, APOF, LBP, PLTP, SHBG, LPL, PSAP, ANXA1, MFGE8, ANXA2, CD36, PTGDS, FABP3, PON1, PEBP1, SCGB2A2	508	450	12983	1.47663	1	0.417857	52.8079
GOTERM_MF_FAT	GO:0005201~extracellular matrix structural constituent	8	1.34454	0.0506949	LAMA4, FBLN1, COL14A1, LUM, LAMC1, TINAGL1, LAMB1, FN1	508	86	12983	2.3774	1	0.432078	54.902
GOTERM_MF_FAT	GO:0005080~protein kinase C binding	4	0.672269	0.0525493	YWHAG, HINT1, PRKCSH, FLNA	508	22	12983	4.64674	1	0.439538	56.2318
GOTERM_MF_FAT	GO:0008199~ferric iron binding	3	0.504202	0.0556451	TF, MFI2, LTF	508	10	12983	7.66713	1	0.454363	58.3704
GOTERM_MF_FAT	GO:0050431~transforming growth factor beta binding	3	0.504202	0.0556451	CD36, TGFBR3, THBS1	508	10	12983	7.66713	1	0.454363	58.3704
GOTERM_MF_FAT	GO:0031406~carboxylic acid binding	11	1.84874	0.0556554	AZGP1, PLOD1, P4HA1, ALB, FOLR1, PLOD2, YWHAB, FABP3, FASN, YWHAE, GCHFR	508	144	12983	1.95228	1	0.45	58.3774
GOTERM_MF_FAT	GO:0016667~oxidoreductase activity, acting on sulfur group of donors	5	0.840336	0.0644718	TXNDC12, ERO1L, PCYOX1, QSOX2, QSOX1	508	39	12983	3.27655	1	0.49672	63.9441
GOTERM_MF_FAT	GO:0003746~translation elongation factor activity	4	0.672269	0.0652581	EEF1A1, EEF1G, EEF2, EEF1D	508	24	12983	4.25951	1	0.496536	64.4052
GOTERM_MF_FAT	GO:0050750~low-density lipoprotein receptor binding	3	0.504202	0.0662939	APOB, HSP90B1, APOE	508	11	12983	6.97011	1	0.497708	65.0042
GOTERM_MF_FAT	GO:0030674~protein binding, bridging	8	1.34454	0.0745131	ST13, FGG, COL14A1, FGA, FGB, ANXA1, DSP, HSPA5	508	94	12983	2.17507	1	0.535824	69.434
GOTERM_MF_FAT	GO:0015928~fucosidase activity	2	0.336134	0.07658	FUCA2, FUCA1	508	2	12983	25.5571	1	0.541494	70.4623
GOTERM_MF_FAT	GO:0051637~Gram-positive bacterial cell surface binding	2	0.336134	0.07658	CRP, LBP	508	2	12983	25.5571	1	0.541494	70.4623
GOTERM_MF_FAT	GO:0004560~alpha-L-fucosidase activity	2	0.336134	0.07658	FUCA2, FUCA1	508	2	12983	25.5571	1	0.541494	70.4623
GOTERM_MF_FAT	GO:0030060~L-malate dehydrogenase activity	2	0.336134	0.07658	MDH2, MDH1	508	2	12983	25.5571	1	0.541494	70.4623
GOTERM_MF_FAT	GO:0004572~mannosyl-oligosaccharide 1,3-1,6-alpha-mannosidase activity	2	0.336134	0.07658	MAN2A2, MAN2A1	508	2	12983	25.5571	1	0.541494	70.4623
GOTERM_MF_FAT	GO:0005093~Rab GDP-dissociation inhibitor activity	2	0.336134	0.07658	GDI1, GDI2	508	2	12983	25.5571	1	0.541494	70.4623
GOTERM_MF_FAT	GO:0001530~lipopolysaccharide binding	3	0.504202	0.0775514	TLR4, LBP, CD14	508	12	12983	6.38927	1	0.541745	70.9344
GOTERM_MF_FAT	GO:0015929~hexosaminidase activity	3	0.504202	0.0775514	NAGLU, HEXA, NAGA	508	12	12983	6.38927	1	0.541745	70.9344
GOTERM_MF_FAT	GO:0005178~integrin binding	6	1.0084	0.0797802	ADAM10, LAMA5, TGFBI, MFGE8, CALR, THBS1	508	59	12983	2.59903	1	0.547927	71.9909
GOTERM_MF_FAT	GO:0032403~protein complex binding	13	2.18487	0.082816	YWHAZ, ADAM10, LGALS3, PTPRF, YWHAB, MFGE8, CALR, AMBP, C8B, CLIC4, LAMA5, TGFBI, THBS1	508	196	12983	1.69511	1	0.557591	73.3724
GOTERM_MF_FAT	GO:0016706~oxidoreductase activity, acting on paired donors, with incorporation or reduction of molecular oxygen, 2-oxoglutarate as one donor, and incorporation of one atom each of oxygen into both donors	4	0.672269	0.0943781	P4HB, PLOD1, P4HA1, PLOD2	508	28	12983	3.65101	1	0.603098	78.072
GOTERM_MF_FAT	GO:0050662~coenzyme binding	12	2.01681	0.0976566	GPD1L, XDH, TXNDC12, LDHB, PGD, PHGDH, IDH1, ERO1L, GAPDH, UXS1, NQO2, MDH1	508	181	12983	1.69439	1	0.611943	79.2562
