# Supplementary material for: In-Depth Characterization of Sheep (Ovis aries) Milk Whey Proteome and Comparison with Cow (Bos taurus)
Source: PLoS One. 2015 Oct 8;10(10):e0139774. doi: 10.1371/journal.pone.0139774 (PMC4598025; doi:10.1371/journal.pone.0139774)
Supplement: S4 Table — (XLSX) [file pone.0139774.s005.xlsx]

## Sheet:  S4 Table
Supplementary Table S4: Gene products unique to sheep milk whey associated with the top 15 biological process GO terms that are shared by both species
Entry	Full name	Associated biological process GO term
ACSL1	Long-chain-fatty-acid--CoA ligase 1	Response to organic substance (GO:0010033)
AGT	Type-1 angiotensin II receptor	Positive regulation of response to stimulus (GO:0048584)
ANGPT1	Angiopoietin-1 precursor	Response to organic substance (GO:0010033)
ANXA1	Annexin A13	Response to wounding (GO:0009611); Inflammatory response (GO:0006954); Defense response (GO:0006952)
ARSA	Arylsulfatase A precursor	Response to organic substance (GO:0010033)
ASAH1	Acid ceramidase precursor	Response to organic substance (GO:0010033)
AZU1	Azurocidin	Response to wounding (GO:0009611); Inflammatory response (GO:0006954); Defense response (GO:0006952); Positive regulation of response to stimulus (GO:0048584)
C1QA	Complement C1q subcomponent subunit A precursor	Acute inflammatory response (GO:0002526); Response to wounding (GO:0009611); Complement activation (GO:0006956); Humoral immune response (GO:0006959); Inflammatory response (GO:0006954); Defense response (GO:0006952); Innate immune response (GO:0045087); Positive regulation of immune system process (GO:0050778); Protein maturation (GO:0051604); Activation of immune response (GO:0002253); Positive…
C1QB	Complement C1q subcomponent subunit B precursor	Acute inflammatory response (GO:0002526); Response to wounding (GO:0009611); Complement activation (GO:0006956); Humoral immune response (GO:0006959); Inflammatory response (GO:0006954); Defense response (GO:0006952); Innate immune response (GO:0045087); Positive regulation of immune system process (GO:0050778); Protein maturation (GO:0051604); Activation of immune response (GO:0002253); Positive…
C1QC	Complement C1q subcomponent subunit C precursor	Acute inflammatory response (GO:0002526); Response to wounding (GO:0009611); Complement activation (GO:0006956); Humoral immune response (GO:0006959); Inflammatory response (GO:0006954); Defense response (GO:0006952); Innate immune response (GO:0045087); Positive regulation of immune system process (GO:0050778); Protein maturation (GO:0051604); Activation of immune response (GO:0002253); Positive…
C4B	C4b-binding protein beta chain precursor	Acute inflammatory response (GO:0002526); Response to wounding (GO:0009611); Complement activation (GO:0006956); Humoral immune response (GO:0006959); Inflammatory response (GO:0006954); Defense response (GO:0006952); Innate immune response (GO:0045087); Positive regulation of immune system process (GO:0050778); Protein maturation (GO:0051604); Activation of immune response (GO:0002253); Positive…
C8A	Sodium/calcium exchanger 1 precursor	Acute inflammatory response (GO:0002526); Response to wounding (GO:0009611); Complement activation (GO:0006956); Humoral immune response (GO:0006959); Inflammatory response (GO:0006954); Defense response (GO:0006952); Innate immune response (GO:0045087); Positive regulation of immune system process (GO:0050778); Protein maturation (GO:0051604); Activation of immune response (GO:0002253); Positive…
CD9	CD99 antigen precursor	Response to wounding (GO:0009611); Hemostasis (GO:0007599)
CDH1	Cadherin-16 precursor	Response to organic substance (GO:0010033)
CFL1	Cofilin-1	Response to organic substance (GO:0010033)
CPE	Cytoplasmic polyadenylation element-binding protein 3	Protein maturation (GO:0051604)
CRP	F-box only protein 50	Acute inflammatory response (GO:0002526); Response to wounding (GO:0009611); Complement activation (GO:0006956); Humoral immune response (GO:0006959); Inflammatory response (GO:0006954); Defense response (GO:0006952); Positive regulation of immune system process (GO:0050778); Protein maturation (GO:0051604); Activation of immune response (GO:0002253); Positive regulation of response to stimulus (…
CTSG	Cathepsin G	Defense response (GO:0006952)
ERO1L	ERO1-like protein alpha precursor	Response to organic substance (GO:0010033)
FURIN	Furin precursor	Protein maturation (GO:0051604)
HLA-B	Major histocompatibility complex, class I, B	Defense response (GO:0006952)
HPRT1	Hypoxanthine-guanine phosphoribosyltransferase	Response to organic substance (GO:0010033)
HSPA1L	Heat shock 70 kDa protein 1-like	Response to organic substance (GO:0010033)
HSPA2	Heat shock-related 70 kDa protein 2	Response to organic substance (GO:0010033)
HSPA4	Heat shock 70 kDa protein 4L isoform 3	Response to organic substance (GO:0010033)
ITGAL	Integrin alpha-L precursor	Response to wounding (GO:0009611); Inflammatory response (GO:0006954); Defense response (GO:0006952)
KLKB1	Plasma kallikrein precursor	Acute inflammatory response (GO:0002526); Response to wounding (GO:0009611); Inflammatory response (GO:0006954); Defense response (GO:0006952); Protein maturation (GO:0051604); Hemostasis (GO:0007599)
KRAS	GTPase KRas isoform X2	Response to organic substance (GO:0010033)
KRT1	Keratin 15	Acute inflammatory response (GO:0002526); Response to wounding (GO:0009611); Complement activation (GO:0006956); Humoral immune response (GO:0006959); Inflammatory response (GO:0006954); Defense response (GO:0006952); Innate immune response (GO:0045087); Positive regulation of immune system process (GO:0050778); Protein maturation (GO:0051604); Activation of immune response (GO:0002253); Positive…
KRT19	Keratin, type I cytoskeletal 19	Response to organic substance (GO:0010033)
LAMB2	Laminin subunit beta-2 precursor	Response to wounding (GO:0009611)
LEPR	Leptin receptor	Response to organic substance (GO:0010033)
LGALS3BP	Galectin-3-binding protein precursor	Defense response (GO:0006952)
LIFR	Leukemia inhibitory factor receptor	Response to organic substance (GO:0010033)
LMAN1	Lectin, mannose-binding, 1 like isoform X1	Response to wounding (GO:0009611); Hemostasis (GO:0007599)
MASP2	Mannan-binding lectin serine protease 2 isoform X1	Acute inflammatory response (GO:0002526); Response to wounding (GO:0009611); Complement activation (GO:0006956); Humoral immune response (GO:0006959); Inflammatory response (GO:0006954); Defense response (GO:0006952); Innate immune response (GO:0045087); Positive regulation of immune system process (GO:0050778); Protein maturation (GO:0051604); Activation of immune response (GO:0002253); Positive…
NDST1	Bifunctional heparan sulfate N-deacetylase/N-sulfotransferase 1	Response to wounding (GO:0009611); Inflammatory response (GO:0006954); Defense response (GO:0006952)
PGLYRP2	N-acetylmuramoyl-L-alanine amidase isoform X3	Defense response (GO:0006952); Innate immune response (GO:0045087)
PRDX1	Peroxiredoxin-1	Defense response (GO:0006952); Innate immune response (GO:0045087); Lymphocyte mediated immunity (GO:0002449)
PRDX5	Peroxiredoxin-5, mitochondrial precursor	Response to wounding (GO:0009611); Inflammatory response (GO:0006954); Defense response (GO:0006952)
PROS1	Vitamin K-dependent protein S precursor	Response to wounding (GO:0009611); Hemostasis (GO:0007599)
PTX3	Pentraxin-related protein PTX3 precursor	Response to wounding (GO:0009611); Inflammatory response (GO:0006954); Defense response (GO:0006952)
RAC1	Ras-related C3 botulinum toxin substrate 1 precursor	Response to wounding (GO:0009611); Inflammatory response (GO:0006954); Defense response (GO:0006952)
SMPD1	Sphingomyelin phosphodiesterase precursor	Response to organic substance (GO:0010033)
SPCS3	Signal peptidase complex subunit 3	Protein maturation (GO:0051604)
TGFBR3	Transforming growth factor beta receptor type 3 isoform	Response to organic substance (GO:0010033)
TIMP3	Metalloproteinase inhibitor 3 precursor	Response to wounding (GO:0009611); Response to organic substance (GO:0010033)
TLR4	Toll-like receptor 4 precursor	Acute inflammatory response (GO:0002526); Response to wounding (GO:0009611); Inflammatory response (GO:0006954); Defense response (GO:0006952); Innate immune response (GO:0045087); Positive regulation of immune system process (GO:0050778); Activation of immune response (GO:0002253); Positive regulation of response to stimulus (GO:0048584); Response to organic substance (GO:0010033); Adaptive immu…
TNFAIP6	Tumor necrosis factor-inducible gene 6 protein precursor [Bos	Response to wounding (GO:0009611); Inflammatory response (GO:0006954); Defense response (GO:0006952)
TNFSF13	Tumor necrosis factor ligand superfamily member 13B	Positive regulation of immune system process (GO:0050778)
YWHAZ	14-3-3 protein zeta/delta	Acute inflammatory response (GO:0002526); Response to wounding (GO:0009611); Inflammatory response (GO:0006954); Defense response (GO:0006952)
