# Supplementary material for: In-Depth Characterization of Sheep (Ovis aries) Milk Whey Proteome and Comparison with Cow (Bos taurus)
Source: PLoS One. 2015 Oct 8;10(10):e0139774. doi: 10.1371/journal.pone.0139774 (PMC4598025; doi:10.1371/journal.pone.0139774)
Supplement: S5 Table — (XLSX) [file pone.0139774.s006.xlsx]

## Sheet:  S5 Table
Supplementary Table S5: Gene products unique to cow milk whey associated with the top 15 biological process GO terms that are shared by both species
Entry	Full name	Associated biological process GO terms
ADAM9	Disintegrin and metalloproteinase domain-containing protein 9	Response to organic substance (GO:0010033)
ADCY10	LOW QUALITY PROTEIN: adenylate cyclase type 10	Response to organic substance (GO:0010033)
AFP	Alpha-fetoprotein precursor	Response to organic substance (GO:0010033)
ALDOC	Fructose-bisphosphate aldolase C	Response to organic substance (GO:0010033)
ANXA5	Annexin A5	Response to wounding (GO:0009611); Response to organic substance (GO:0010033); Hemostasis (GO:0007599)
AOX1	Aldehyde oxidase 1	Response to wounding (GO:0009611); Inflammatory response (GO:0006954); Defense response (GO:0006952)
APCS	Serum amyloid P-component precursor	Acute inflammatory response (GO:0002526); Response to wounding (GO:0009611); Inflammatory response (GO:0006954); Defense response (GO:0006952); Response to organic substance (GO:0010033)
APOH	Beta-2-glycoprotein 1 precursor	Response to wounding (GO:0009611); Protein maturation (GO:0051604); Hemostasis (GO:0007599)
BCHE	Cholinesterase precursor	Response to organic substance (GO:0010033)
BRCA2	Breast cancer type 2 susceptibility protein isoform 1	Response to organic substance (GO:0010033)
CASP1	Caspase-14	Protein maturation (GO:0051604); Response to organic substance (GO:0010033)
CD44	CD44 antigen precursor	Response to wounding (GO:0009611); Inflammatory response (GO:0006954); Defense response (GO:0006952); Response to organic substance (GO:0010033)
CD5	T-cell surface glycoprotein CD5 precursor	Positive regulation of immune system process (GO:0050778)
CD5L	CD5 molecule-like	Defense response (GO:0006952)
CFI	Complement factor I precursor	Acute inflammatory response (GO:0002526); Response to wounding (GO:0009611); Complement activation (GO:0006956); Humoral immune response (GO:0006959); Inflammatory response (GO:0006954); Defense response (GO:0006952); Innate immune response (GO:0045087); Positive regulation of immune system process (GO:0050778); Protein maturation (GO:0051604); Activation of immune response (GO:0002253); Positive…
CFTR	Cystic fibrosis transmembrane conductance regulator	Response to organic substance (GO:0010033)
COTL1	Coactosin-like protein	Defense response (GO:0006952)
CTSC	Dipeptidyl peptidase 1 precursor	Response to organic substance (GO:0010033)
CTTNBP2	CTTNBP2 N-terminal-like protein	Response to organic substance (GO:0010033)
CXCL2	Growth-regulated protein homolog gamma precursor	Response to wounding (GO:0009611); Inflammatory response (GO:0006954); Defense response (GO:0006952)
DEFB4A	Beta-defensin 4 precursor	Defense response (GO:0006952)
DGKD	Diacylglycerol kinase delta	Response to organic substance (GO:0010033)
DICER1	Endoribonuclease Dicer	Response to organic substance (GO:0010033)
EEF1E1	Eukaryotic translation elongation factor 1 epsilon-1	Positive regulation of response to stimulus (GO:0048584)
ENPP1	Ectonucleotide pyrophosphatase/phosphodiesterase family member 1	Response to organic substance (GO:0010033)
EPS8	Epidermal growth factor receptor kinase substrate 8-like protein 1	Response to organic substance (GO:0010033)
F11	Transcription initiation factor TFIID subunit 11	Response to wounding (GO:0009611); Protein maturation (GO:0051604); Hemostasis (GO:0007599)
F13B	Tumor necrosis factor ligand superfamily member 13B	Response to wounding (GO:0009611); Hemostasis (GO:0007599)
FAS	Fas-activated serine/threonine kinase	Response to organic substance (GO:0010033); Lymphocyte mediated immunity (GO:0002449); Adaptive immune response (GO:0002250)
FGF2	Fibroblast growth factor 2 precursor	Response to wounding (GO:0009611)
GH1	Somatotropin precursor	Response to organic substance (GO:0010033)
GHRH	Growth hormone-releasing hormone receptor precursor	Positive regulation of response to stimulus (GO:0048584)
GNAQ	Guanine nucleotide-binding protein G(q) subunit alpha	Response to wounding (GO:0009611); Hemostasis (GO:0007599)
GNRH1	Progonadoliberin-1 isoform X1	Response to organic substance (GO:0010033)
IFIH1	Interferon-induced helicase C domain-containing protein	Defense response (GO:0006952); Innate immune response (GO:0045087)
IFNG	Interferon gamma receptor 1 precursor	Defense response (GO:0006952); Positive regulation of immune system process (GO:0050778); Response to organic substance (GO:0010033)
IGF1	Insulin-like growth factor 1 receptor precursor	Response to wounding (GO:0009611)
IGF2	Insulin-like growth factor 2 mrna-binding protein 3	Acute inflammatory response (GO:0002526); Response to wounding (GO:0009611); Inflammatory response (GO:0006954); Defense response (GO:0006952); Positive regulation of response to stimulus (GO:0048584); Response to organic substance (GO:0010033)
IGFBP1	Insulin-like growth factor-binding protein 1 precursor	Response to wounding (GO:0009611); Response to organic substance (GO:0010033)
IGFBP2	Insulin-like growth factor-binding protein 2 precursor	Response to organic substance (GO:0010033)
IGFBP4	Insulin-like growth factor-binding protein 4 precursor	Response to wounding (GO:0009611); Inflammatory response (GO:0006954); Defense response (GO:0006952)
IL10	Interleukin-10 precursor	Response to wounding (GO:0009611); Inflammatory response (GO:0006954); Defense response (GO:0006952); Response to organic substance (GO:0010033); Adaptive immune response (GO:0002250)
IL12A	Interleukin-12 subunit alpha precursor	Defense response (GO:0006952); Positive regulation of immune system process (GO:0050778); Positive regulation of response to stimulus (GO:0048584); Response to organic substance (GO:0010033)
IL18BP	Interleukin-18-binding protein	Adaptive immune response (GO:0002250)
IL1B	Interleukin-1 beta precursor	Acute inflammatory response (GO:0002526); Response to wounding (GO:0009611); Inflammatory response (GO:0006954); Defense response (GO:0006952); Positive regulation of immune system process (GO:0050778); Positive regulation of response to stimulus (GO:0048584); Response to organic substance (GO:0010033)
IL2	Interleukin-22 precursor	Positive regulation of immune system process (GO:0050778)
IL4	Interleukin-4 precursor	Defense response (GO:0006952); Positive regulation of immune system process (GO:0050778); Adaptive immune response (GO:0002250)
IL6	Peptidyl-prolyl cis-trans isomerase-like 6	Acute inflammatory response (GO:0002526); Response to wounding (GO:0009611); Humoral immune response (GO:0006959); Inflammatory response (GO:0006954); Defense response (GO:0006952); Positive regulation of immune system process (GO:0050778); Positive regulation of response to stimulus (GO:0048584); Response to organic substance (GO:0010033); Hemostasis (GO:0007599)
INS	Insulin-like 3 precursor	Acute inflammatory response (GO:0002526); Response to wounding (GO:0009611); Inflammatory response (GO:0006954); Defense response (GO:0006952); Positive regulation of response to stimulus (GO:0048584); Response to organic substance (GO:0010033)
KDM3A	Lysine-specific demethylase 3A	Response to organic substance (GO:0010033)
LEP	Leptin receptor	Response to organic substance (GO:0010033)
LONP2	Lon protease homolog 2, peroxisomal	Protein maturation (GO:0051604); Response to organic substance (GO:0010033)
MBL2	Mannose-binding protein C precursor	Acute inflammatory response (GO:0002526); Response to wounding (GO:0009611); Complement activation (GO:0006956); Humoral immune response (GO:0006959); Inflammatory response (GO:0006954); Defense response (GO:0006952); Innate immune response (GO:0045087); Positive regulation of immune system process (GO:0050778); Protein maturation (GO:0051604); Activation of immune response (GO:0002253); Positive…
MECOM	MDS1 and EVI1 complex locus protein EVI1 isoform X4	Response to wounding (GO:0009611); Inflammatory response (GO:0006954); Defense response (GO:0006952)
MYH10	Myosin-10	Response to wounding (GO:0009611)
MYH2	Myosin-2	Response to wounding (GO:0009611)
NCLN	Nicalin	Protein maturation (GO:0051604)
NFKB1	Nuclear factor NF-kappa-B p105 subunit	Response to wounding (GO:0009611); Inflammatory response (GO:0006954); Defense response (GO:0006952)
NOS2	Nitric oxide synthase, inducible	Defense response (GO:0006952); Innate immune response (GO:0045087); Positive regulation of immune system process (GO:0050778)
ORM1	Alpha-1-acid glycoprotein precursor	Acute inflammatory response (GO:0002526); Response to wounding (GO:0009611); Inflammatory response (GO:0006954); Defense response (GO:0006952)
OSMR	Oncostatin-M-specific receptor subunit beta precursor	Positive regulation of response to stimulus (GO:0048584); Response to organic substance (GO:0010033)
OXT	Oxytocin-neurophysin 1 preproprotein	Response to organic substance (GO:0010033)
PDGFA	Platelet-derived growth factor subunit A precursor	Response to wounding (GO:0009611); Response to organic substance (GO:0010033)
PDGFB	Platelet-derived growth factor subunit B precursor	Response to wounding (GO:0009611); Positive regulation of response to stimulus (GO:0048584); Response to organic substance (GO:0010033)
PLAT	Tissue-type plasminogen activator precursor	Response to wounding (GO:0009611); Hemostasis (GO:0007599)
PNP	Patatin-like phospholipase domain-containing protein 1	Positive regulation of immune system process (GO:0050778)
PPARD	Peroxisome proliferator-activated receptor delta	Response to wounding (GO:0009611)
PRKDC	DNA-dependent protein kinase catalytic subunit	Response to organic substance (GO:0010033)
PTHLH	Parathyroid hormone-related protein precursor	Protein maturation (GO:0051604)
PXK	PX domain-containing protein kinase-like protein	Response to wounding (GO:0009611); Inflammatory response (GO:0006954); Defense response (GO:0006952)
RYR1	Ryanodine receptor 1 isoform X1	Response to organic substance (GO:0010033)
S100A12	Protein S100-A12	Response to wounding (GO:0009611); Inflammatory response (GO:0006954); Defense response (GO:0006952)
S100A8	Protein S100-A8	Response to wounding (GO:0009611); Inflammatory response (GO:0006954); Defense response (GO:0006952)
S100A9	Protein S100-A9	Response to wounding (GO:0009611); Inflammatory response (GO:0006954); Defense response (GO:0006952)
SERPIND1	Heparin cofactor 2 isoform X1	Response to wounding (GO:0009611); Hemostasis (GO:0007599)
SETD2	Histone-lysine N-methyltransferase SETD2 isoform X1	Response to organic substance (GO:0010033)
SLC34A2	Sodium-dependent phosphate transport protein 2B	Response to organic substance (GO:0010033)
SREBF2	Sterol regulatory element-binding protein 2	Response to organic substance (GO:0010033)
TGFB1	Transforming growth factor beta-1-induced transcript 1 protein	Response to wounding (GO:0009611); Inflammatory response (GO:0006954); Defense response (GO:0006952); Innate immune response (GO:0045087); Positive regulation of immune system process (GO:0050778); Positive regulation of response to stimulus (GO:0048584); Response to organic substance (GO:0010033)
TLR7	Toll-like receptor 7	Response to wounding (GO:0009611); Inflammatory response (GO:0006954); Defense response (GO:0006952); Innate immune response (GO:0045087); Positive regulation of immune system process (GO:0050778); Activation of immune response (GO:0002253); Positive regulation of response to stimulus (GO:0048584)
TNF	Complement C1q tumor necrosis factor-related protein 1 precursor	Response to wounding (GO:0009611); Humoral immune response (GO:0006959); Inflammatory response (GO:0006954); Defense response (GO:0006952); Positive regulation of response to stimulus (GO:0048584); Response to organic substance (GO:0010033)
TSHB	Thyrotropin subunit beta precursor	Response to organic substance (GO:0010033)
