# Supplementary material for: In-Depth Characterization of Sheep (Ovis aries) Milk Whey Proteome and Comparison with Cow (Bos taurus)
Source: PLoS One. 2015 Oct 8;10(10):e0139774. doi: 10.1371/journal.pone.0139774 (PMC4598025; doi:10.1371/journal.pone.0139774)
Supplement: S6 Table — (XLSX) [file pone.0139774.s007.xlsx]

## Sheet:  S6 Table
Supplementary Table S6: Gene products common in milk whey of the two species associated with the top 15 biological process GO terms that are shared by both species
Entry	Full name	Associated biological process GO term
A2M	Alpha-2-macroglobulin precursor	Acute inflammatory response (GO:0002526); Response to wounding (GO:0009611); Inflammatory response (GO:0006954); Defense response (GO:0006952); Response to organic substance (GO:0010033)
ACTC1	Actin, alpha cardiac muscle 1	Response to organic substance (GO:0010033)
ADAM10	Disintegrin and metalloproteinase domain-containing protein 10	Positive regulation of immune system process (GO:0050778); Positive regulation of response to stimulus (GO:0048584); Response to organic substance (GO:0010033)
ADIPOQ	Adiponectin precursor	Response to organic substance (GO:0010033)
AHSG	Alpha-2-HS-glycoprotein precursor	Acute inflammatory response (GO:0002526); Response to wounding (GO:0009611); Inflammatory response (GO:0006954); Defense response (GO:0006952); Response to organic substance (GO:0010033)
ALPL	Alkaline phosphatase, tissue-nonspecific isozyme precursor	Response to organic substance (GO:0010033)
AOC3	Primary amine oxidase, lung isozyme	Response to wounding (GO:0009611); Inflammatory response (GO:0006954); Defense response (GO:0006952)
APOA4	Apolipoprotein A-IV precursor	Defense response (GO:0006952); Innate immune response (GO:0045087)
APOB	Probable C->U-editing enzyme APOBEC-2	Response to organic substance (GO:0010033)
APOE	Apolipoprotein E precursor	Response to organic substance (GO:0010033)
ATP6AP2	Renin receptor precursor	Protein maturation (GO:0051604)
B2M	Beta-2-microglobulin precursor	Positive regulation of immune system process (GO:0050778); Positive regulation of response to stimulus (GO:0048584); Response to organic substance (GO:0010033)
B4GALT1	Beta-1,4-galactosyltransferase 1	Acute inflammatory response (GO:0002526); Response to wounding (GO:0009611); Inflammatory response (GO:0006954); Defense response (GO:0006952)
C1R	Melanocyte-stimulating hormone receptor	Acute inflammatory response (GO:0002526); Response to wounding (GO:0009611); Complement activation (GO:0006956); Humoral immune response (GO:0006959); Inflammatory response (GO:0006954); Defense response (GO:0006952); Innate immune response (GO:0045087); Positive regulation of immune system process (GO:0050778); Protein maturation (GO:0051604); Activation of immune response (GO:0002253); Positive…
C1S	Complement C1s subcomponent precursor	Acute inflammatory response (GO:0002526); Response to wounding (GO:0009611); Complement activation (GO:0006956); Humoral immune response (GO:0006959); Inflammatory response (GO:0006954); Defense response (GO:0006952); Innate immune response (GO:0045087); Positive regulation of immune system process (GO:0050778); Protein maturation (GO:0051604); Activation of immune response (GO:0002253); Positive…
C2	Probable palmitoyltransferase ZDHHC24	Acute inflammatory response (GO:0002526); Response to wounding (GO:0009611); Complement activation (GO:0006956); Humoral immune response (GO:0006959); Inflammatory response (GO:0006954); Defense response (GO:0006952); Innate immune response (GO:0045087); Positive regulation of immune system process (GO:0050778); Protein maturation (GO:0051604); Activation of immune response (GO:0002253); Positive…
C3	Palmitoyltransferase ZDHHC3	Acute inflammatory response (GO:0002526); Response to wounding (GO:0009611); Complement activation (GO:0006956); Humoral immune response (GO:0006959); Inflammatory response (GO:0006954); Defense response (GO:0006952); Innate immune response (GO:0045087); Positive regulation of immune system process (GO:0050778); Protein maturation (GO:0051604); Activation of immune response (GO:0002253); Positive…
C4A	Sodium-driven chloride bicarbonate exchanger	Acute inflammatory response (GO:0002526); Response to wounding (GO:0009611); Complement activation (GO:0006956); Humoral immune response (GO:0006959); Inflammatory response (GO:0006954); Defense response (GO:0006952); Innate immune response (GO:0045087); Positive regulation of immune system process (GO:0050778); Protein maturation (GO:0051604); Activation of immune response (GO:0002253); Positive…
C4BPA	C4b-binding protein alpha chain precursor	Acute inflammatory response (GO:0002526); Response to wounding (GO:0009611); Complement activation (GO:0006956); Humoral immune response (GO:0006959); Inflammatory response (GO:0006954); Defense response (GO:0006952); Innate immune response (GO:0045087); Positive regulation of immune system process (GO:0050778); Protein maturation (GO:0051604); Activation of immune response (GO:0002253); Positive…
C5	Butyrophilin family member precursor	Acute inflammatory response (GO:0002526); Response to wounding (GO:0009611); Complement activation (GO:0006956); Humoral immune response (GO:0006959); Inflammatory response (GO:0006954); Defense response (GO:0006952); Innate immune response (GO:0045087); Positive regulation of immune system process (GO:0050778); Protein maturation (GO:0051604); Activation of immune response (GO:0002253); Positive…
C6	Major histocompatibility complex, class I, A-like precursor	Acute inflammatory response (GO:0002526); Response to wounding (GO:0009611); Complement activation (GO:0006956); Humoral immune response (GO:0006959); Inflammatory response (GO:0006954); Defense response (GO:0006952); Innate immune response (GO:0045087); Positive regulation of immune system process (GO:0050778); Protein maturation (GO:0051604); Activation of immune response (GO:0002253); Positive…
C7	Uncharacterized protein c19orf71 homolog	Acute inflammatory response (GO:0002526); Response to wounding (GO:0009611); Complement activation (GO:0006956); Humoral immune response (GO:0006959); Inflammatory response (GO:0006954); Defense response (GO:0006952); Innate immune response (GO:0045087); Positive regulation of immune system process (GO:0050778); Protein maturation (GO:0051604); Activation of immune response (GO:0002253); Positive…
C8B	Kelch domain-containing protein 8B	Acute inflammatory response (GO:0002526); Response to wounding (GO:0009611); Complement activation (GO:0006956); Humoral immune response (GO:0006959); Inflammatory response (GO:0006954); Defense response (GO:0006952); Innate immune response (GO:0045087); Positive regulation of immune system process (GO:0050778); Protein maturation (GO:0051604); Activation of immune response (GO:0002253); Positive…
C9	Coiled-coil domain-containing protein 93	Acute inflammatory response (GO:0002526); Response to wounding (GO:0009611); Complement activation (GO:0006956); Humoral immune response (GO:0006959); Inflammatory response (GO:0006954); Defense response (GO:0006952); Innate immune response (GO:0045087); Positive regulation of immune system process (GO:0050778); Protein maturation (GO:0051604); Activation of immune response (GO:0002253); Positive…
CALR	Calreticulin-3 precursor	Protein maturation (GO:0051604)
CAMP	Secretory carrier-associated membrane protein 3	Defense response (GO:0006952)
CD14	Monocyte differentiation antigen CD14 precursor	Response to wounding (GO:0009611); Inflammatory response (GO:0006954); Defense response (GO:0006952); Response to organic substance (GO:0010033)
CD36	Platelet glycoprotein 4	Response to wounding (GO:0009611); Hemostasis (GO:0007599)
CFB	Complement factor B precursor	Acute inflammatory response (GO:0002526); Response to wounding (GO:0009611); Complement activation (GO:0006956); Humoral immune response (GO:0006959); Inflammatory response (GO:0006954); Defense response (GO:0006952); Innate immune response (GO:0045087); Positive regulation of immune system process (GO:0050778); Protein maturation (GO:0051604); Activation of immune response (GO:0002253); Positive…
CFD	Craniofacial development protein 1	Acute inflammatory response (GO:0002526); Response to wounding (GO:0009611); Complement activation (GO:0006956); Humoral immune response (GO:0006959); Inflammatory response (GO:0006954); Defense response (GO:0006952); Innate immune response (GO:0045087); Positive regulation of immune system process (GO:0050778); Protein maturation (GO:0051604); Activation of immune response (GO:0002253); Positive…
CFH	Complement factor H precursor	Acute inflammatory response (GO:0002526); Response to wounding (GO:0009611); Complement activation (GO:0006956); Humoral immune response (GO:0006959); Inflammatory response (GO:0006954); Defense response (GO:0006952); Innate immune response (GO:0045087); Positive regulation of immune system process (GO:0050778); Protein maturation (GO:0051604); Activation of immune response (GO:0002253); Positive…
CLU	Clusterin preproprotein	Acute inflammatory response (GO:0002526); Response to wounding (GO:0009611); Complement activation (GO:0006956); Humoral immune response (GO:0006959); Inflammatory response (GO:0006954); Defense response (GO:0006952); Innate immune response (GO:0045087); Positive regulation of immune system process (GO:0050778); Protein maturation (GO:0051604); Activation of immune response (GO:0002253); Positive…
CST3	Cystatin-C precursor	Defense response (GO:0006952)
CTSB	Cathepsin B precursor	Response to wounding (GO:0009611)
CYR61	Protein CYR61 precursor	Response to organic substance (GO:0010033)
DDR1	Epithelial discoidin domain-containing receptor 1 precursor	Response to organic substance (GO:0010033)
DMBT1	Deleted in malignant brain tumors 1 protein isoform X1	Humoral immune response (GO:0006959); Defense response (GO:0006952); Innate immune response (GO:0045087)
DNAJC3	Dnaj homolog subfamily C member 3 precursor	Response to organic substance (GO:0010033)
DSP	Desmoplakin	Response to wounding (GO:0009611)
F2	Cyclic AMP-dependent transcription factor ATF-2	Acute inflammatory response (GO:0002526); Response to wounding (GO:0009611); Inflammatory response (GO:0006954); Defense response (GO:0006952); Hemostasis (GO:0007599)
F9	Transcription initiation factor TFIID subunit 9	Response to wounding (GO:0009611); Hemostasis (GO:0007599)
FABP3	Fatty acid-binding protein, heart	Response to organic substance (GO:0010033)
FBP1	Fibroblast growth factor-binding protein 1 precursor	Response to organic substance (GO:0010033)
FGA	ADP-ribosylation factor gtpase-activating protein 2	Response to wounding (GO:0009611); Hemostasis (GO:0007599)
FGB	Fibrinogen beta chain precursor	Response to wounding (GO:0009611); Hemostasis (GO:0007599)
FGG	Fibrinogen gamma-B chain precursor	Response to wounding (GO:0009611); Hemostasis (GO:0007599)
FN1	Profilin-1	Acute inflammatory response (GO:0002526); Response to wounding (GO:0009611); Inflammatory response (GO:0006954); Defense response (GO:0006952)
GPI	Glucose-6-phosphate isomerase	Humoral immune response (GO:0006959); Hemostasis (GO:0007599)
GSN	Gelsolin isoform b	Response to wounding (GO:0009611); Response to organic substance (GO:0010033)
HMGB2	High mobility group protein B2	Response to organic substance (GO:0010033)
HP	Heparanase precursor	Defense response (GO:0006952)
HPX	Hemopexin precursor	Positive regulation of immune system process (GO:0050778); Positive regulation of response to stimulus (GO:0048584)
HSP90AA1	Heat shock protein HSP 90-alpha	Response to organic substance (GO:0010033)
HSP90AB1	Heat shock protein HSP 90-beta	Response to organic substance (GO:0010033)
HSPA1B	Heat shock 70kda protein 1B	Response to organic substance (GO:0010033)
HSPA8	Heat shock cognate 71 kda protein	Response to organic substance (GO:0010033)
IDH1	Isocitrate dehydrogenase [NADP] cytoplasmic	Response to organic substance (GO:0010033)
ITIH4	Inter-alpha-trypsin inhibitor heavy chain H4 precursor	Acute inflammatory response (GO:0002526); Response to wounding (GO:0009611); Inflammatory response (GO:0006954); Defense response (GO:0006952)
KNG1	Kininogen-2 isoform II precursor	Response to wounding (GO:0009611); Inflammatory response (GO:0006954); Defense response (GO:0006952); Hemostasis (GO:0007599)
LALBA	Alpha-lactalbumin precursor	Defense response (GO:0006952)
LBP	Retinaldehyde-binding protein 1	Acute inflammatory response (GO:0002526); Response to wounding (GO:0009611); Inflammatory response (GO:0006954); Defense response (GO:0006952); Innate immune response (GO:0045087); Positive regulation of immune system process (GO:0050778); Positive regulation of response to stimulus (GO:0048584); Response to organic substance (GO:0010033)
LCAT	Phosphatidylcholine-sterol acyltransferase precursor	Response to organic substance (GO:0010033)
LTF	Lactotransferrin precursor	Humoral immune response (GO:0006959); Defense response (GO:0006952)
MASP1	Mannan-binding lectin serine protease 1 isoform X1	Acute inflammatory response (GO:0002526); Response to wounding (GO:0009611); Complement activation (GO:0006956); Humoral immune response (GO:0006959); Inflammatory response (GO:0006954); Defense response (GO:0006952); Innate immune response (GO:0045087); Positive regulation of immune system process (GO:0050778); Protein maturation (GO:0051604); Activation of immune response (GO:0002253); Positive…
MFGE8	Lactadherin precursor	Response to organic substance (GO:0010033)
MIA3	Melanoma inhibitory activity protein 3 precursor	Response to wounding (GO:0009611); Positive regulation of immune system process (GO:0050778)
MPO	Thymopoietin-2	Defense response (GO:0006952)
NME1-NME2	NME1-NME2 readthrough	Response to organic substance (GO:0010033)
PEBP1	Phosphatidylethanolamine-binding protein 1	Response to wounding (GO:0009611); Response to organic substance (GO:0010033)
PGLYRP1	Peptidoglycan recognition protein 1 precursor	Defense response (GO:0006952); Innate immune response (GO:0045087)
PLG	P-selectin glycoprotein ligand 1 precursor	Response to wounding (GO:0009611); Hemostasis (GO:0007599)
PLIN2	Perilipin-2	Response to organic substance (GO:0010033)
PROC	Endothelial protein C receptor precursor	Response to wounding (GO:0009611); Hemostasis (GO:0007599)
PVRL2	Poliovirus receptor-related protein 2 isoform X1	Positive regulation of immune system process (GO:0050778); Positive regulation of response to stimulus (GO:0048584)
SAA1	Serum amyloid A1	Acute inflammatory response (GO:0002526); Response to wounding (GO:0009611); Inflammatory response (GO:0006954); Defense response (GO:0006952); Hemostasis (GO:0007599)
SDF4	45 kda calcium-binding protein precursor	Response to organic substance (GO:0010033)
SERPINA1	Serpin A12 precursor	Acute inflammatory response (GO:0002526); Response to wounding (GO:0009611); Inflammatory response (GO:0006954); Defense response (GO:0006952); Response to organic substance (GO:0010033); Hemostasis (GO:0007599)
SERPINA10	Protein Z-dependent protease inhibitor precursor	Response to wounding (GO:0009611)
SERPINC1	Antithrombin-III precursor	Response to wounding (GO:0009611); Hemostasis (GO:0007599)
SERPINF2	Alpha-2-antiplasmin precursor	Acute inflammatory response (GO:0002526); Response to wounding (GO:0009611); Inflammatory response (GO:0006954); Defense response (GO:0006952); Response to organic substance (GO:0010033)
SERPING1	Factor xiia inhibitor precursor	Acute inflammatory response (GO:0002526); Response to wounding (GO:0009611); Complement activation (GO:0006956); Humoral immune response (GO:0006959); Inflammatory response (GO:0006954); Defense response (GO:0006952); Innate immune response (GO:0045087); Positive regulation of immune system process (GO:0050778); Protein maturation (GO:0051604); Activation of immune response (GO:0002253); Positive…
SFTPD	Pulmonary surfactant-associated protein D precursor	Defense response (GO:0006952); Innate immune response (GO:0045087)
SORT1	LOW QUALITY PROTEIN: sortilin isoform 1	Response to organic substance (GO:0010033)
SPP1	Osteopontin precursor	Response to wounding (GO:0009611); Inflammatory response (GO:0006954); Defense response (GO:0006952); Response to organic substance (GO:0010033)
TF	Cyclic AMP-dependent transcription factor ATF-2	Acute inflammatory response (GO:0002526); Response to wounding (GO:0009611); Inflammatory response (GO:0006954); Defense response (GO:0006952); Response to organic substance (GO:0010033)
TGFB2	Transforming growth factor beta-2 precursor	Response to wounding (GO:0009611); Positive regulation of immune system process (GO:0050778); Positive regulation of response to stimulus (GO:0048584); Response to organic substance (GO:0010033)
THBS1	Thrombospondin-1 precursor	Response to wounding (GO:0009611); Inflammatory response (GO:0006954); Defense response (GO:0006952); Positive regulation of immune system process (GO:0050778); Positive regulation of response to stimulus (GO:0048584); Response to organic substance (GO:0010033)
